# Supplementary material for: Nitrogen-rich organic soils under warm well-drained conditions are global nitrous oxide emission hotspots
Source: Nat Commun. 2018 Mar 19;9:1135. doi: 10.1038/s41467-018-03540-1 (PMC5859301; doi:10.1038/s41467-018-03540-1)
Supplement: Supplementary file 4 — Supplementary Data 1 [file 41467_2018_3540_MOESM4_ESM.xlsx]

## Sheet: Sheet1
Supplementary Data 1. Locations, dates, measurements of soil chemistry and physics, and N2O fluxes used in the analyses. Air_t_max, air temperature at the nearest weather station in the warmest month of the year (KNMI Climate Explorer http://climexp.knmi.nl).
ID	Date	Region	Site no	Site	Latitude	Longitude	Climate	Landscape	Vegetation	Land use	Agricultural intensity	Soil sample code	pH	Dry matter, Mg/Mg	Von Post grade	BD, Mg/m3	GWC, m3 water/Mg	VWC, m3/m3	NO3, mg N /kg	NH4, mg N/kg	P, mg/kg	K, mg/kg	Ca, mg/kg	Mg, mg/kg	Organic matter, g/g	N, %	C, %	Water_table, cm	t10cm, centigrade	t20cm, centigrade	t30cm, centigrade	t40cm, centigrade	air_t_max, centigrade	t10cm_norm	t20cm_norm	t30cm_norm	t40cm_norm	N2O, microg N per square meter and hour
1	2012-08-12	RU-BA	1	Bashkortostan drained fen	55.5476	55.598	D	river valley	Typha latifolia	peat extraction	1	Š 1-10	6.31	0.5693	5	0.490402	0.756543	0.37101	14.395	0.246	47.53	109.31	20286	1351.02	0.264224	1.46	15.06	-65	18.4	16.8	16.1	15.3	22.1	0.832579	0.760181	0.728507	0.692308	6.11852
2	2012-08-12	RU-BA	1	Bashkortostan drained fen	55.5476	55.598	D	river valley	Typha latifolia	peat extraction	1	Š 2-10	6.35	0.5734	5	0.204248	0.743983	0.151957	7.813	0.157	37.66	79.48	19484	1174.52	0.718466	2.63	39.84	-65	18.4	16.8	16.1	15.3	22.1	0.832579	0.760181	0.728507	0.692308	7.38225
3	2012-08-12	RU-BA	1	Bashkortostan drained fen	55.5476	55.598	D	river valley	Typha latifolia	peat extraction	1	Š 3-10	6.48	0.5466	5	0.492071	0.829491	0.408169	10.767	0.22	32.96	88.7	17792.8	1262.79	0.263124	0.96	15	-65	18.4	16.8	16.1	15.3	22.1	0.832579	0.760181	0.728507	0.692308	4.54939
4	2012-08-13	RU-BA	1	Bashkortostan drained fen	55.5476	55.598	D	river valley	Typha latifolia	peat extraction	1	Š 2-10	6.35	0.5734	5	0.204248	0.743983	0.151957	7.813	0.157	37.66	79.48	19484	1174.52	0.718466	2.63	39.84	-65	17.2	17.4	16.3	15.2	22.1	0.778281	0.78733	0.737557	0.687783	0
5	2012-08-13	RU-BA	1	Bashkortostan drained fen	55.5476	55.598	D	river valley	Typha latifolia	peat extraction	1	Š 3-10	6.48	0.5466	5	0.492071	0.829491	0.408169	10.767	0.22	32.96	88.7	17792.8	1262.79	0.263124	0.96	15	-65	17.2	17.4	16.3	15.2	22.1	0.778281	0.78733	0.737557	0.687783	0
6	2012-08-13	RU-BA	1	Bashkortostan drained fen	55.5476	55.598	D	river valley	Typha latifolia	peat extraction	1	Š 1-10	6.31	0.5693	5	0.490402	0.756543	0.37101	14.395	0.246	47.53	109.31	20286	1351.02	0.264224	1.46	15.06	-60.5	17.7	16.8	16.7	15.7	22.1	0.800905	0.760181	0.755656	0.710407	0
7	2012-08-13	RU-BA	1	Bashkortostan drained fen	55.5476	55.598	D	river valley	Typha latifolia	peat extraction	1	Š 2-10	6.35	0.5734	5	0.204248	0.743983	0.151957	7.813	0.157	37.66	79.48	19484	1174.52	0.718466	2.63	39.84	-60.5	17.7	16.8	16.7	15.7	22.1	0.800905	0.760181	0.755656	0.710407	0
8	2012-08-13	RU-BA	1	Bashkortostan drained fen	55.5476	55.598	D	river valley	Typha latifolia	peat extraction	1	Š 3-10	6.48	0.5466	5	0.492071	0.829491	0.408169	10.767	0.22	32.96	88.7	17792.8	1262.79	0.263124	0.96	15	-60.5	17.7	16.8	16.7	15.7	22.1	0.800905	0.760181	0.755656	0.710407	0
9	2012-08-09	RU-BA	2	Bashkortostan drained floodplain 1	55.4491	55.4865	D	river valley	grasses	hay field	1	K 1-10	4.42	0.6423	5	0.268397	0.556905	0.149472	25.002	83.616	71.41	320.56	3702.3	702.69	0.532406	2.04	29.69	-150	17.6	14.8	14.4	13.7	22.1	0.79638	0.669683	0.651584	0.61991	37.6296
10	2012-08-09	RU-BA	2	Bashkortostan drained floodplain 1	55.4491	55.4865	D	river valley	grasses	hay field	1	K 2-10	4.24	0.6384	5	0.276879	0.566416	0.156829	27.669	92.248	70.19	452.01	3270.6	612.66	0.514259	1.94	28.7	-150	17.6	14.8	14.4	13.7	22.1	0.79638	0.669683	0.651584	0.61991	98.1823
11	2012-08-09	RU-BA	2	Bashkortostan drained floodplain 1	55.4491	55.4865	D	river valley	grasses	hay field	1	K 3-10	4.38	0.6973	5	0.272358	0.434103	0.118231	19.619	62.255	57.95	334.3	3623.5	592.57	0.523791	1.95	29.22	-150	17.6	14.8	14.4	13.7	22.1	0.79638	0.669683	0.651584	0.61991	27.7105
12	2012-08-09	RU-BA	2	Bashkortostan drained floodplain 1	55.4491	55.4865	D	river valley	grasses	hay field	1	K 4-10	4.96	0.6994	5	0.419488	0.429797	0.180295	4.89	6.041	48.32	374.98	5210	821.49	0.319034	1.44	18.05	-150	20.3	17.3	16.6	15.8	22.1	0.918552	0.782805	0.751131	0.714932	10.6968
13	2012-08-09	RU-BA	2	Bashkortostan drained floodplain 1	55.4491	55.4865	D	river valley	grasses	hay field	1	K 6-10	4.61	0.673	5	0.530601	0.485884	0.25781	12.815	10.311	33.17	235.24	4796.7	742.93	0.23966	1.14	13.72	-150	20.3	17.3	16.6	15.8	22.1	0.918552	0.782805	0.751131	0.714932	5.7261
14	2012-08-10	RU-BA	2	Bashkortostan drained floodplain 1	55.4491	55.4865	D	river valley	grasses	hay field	1	K 1-10	4.42	0.6423	5	0.268397	0.556905	0.149472	25.002	83.616	71.41	320.56	3702.3	702.69	0.532406	2.04	29.69	-150	14.9	15.1	14.5	13.9	22.1	0.674208	0.683258	0.656109	0.628959	6.53275
15	2012-08-10	RU-BA	2	Bashkortostan drained floodplain 1	55.4491	55.4865	D	river valley	grasses	hay field	1	K 3-10	4.38	0.6973	5	0.272358	0.434103	0.118231	19.619	62.255	57.95	334.3	3623.5	592.57	0.523791	1.95	29.22	-150	14.9	15.1	14.5	13.9	22.1	0.674208	0.683258	0.656109	0.628959	0
16	2012-08-10	RU-BA	2	Bashkortostan drained floodplain 1	55.4491	55.4865	D	river valley	grasses	hay field	1	K 1-10	4.42	0.6423	5	0.268397	0.556905	0.149472	25.002	83.616	71.41	320.56	3702.3	702.69	0.532406	2.04	29.69	-150	16.5	14.7	14.4	13.8	22.1	0.746606	0.665158	0.651584	0.624434	27.9413
17	2012-08-10	RU-BA	2	Bashkortostan drained floodplain 1	55.4491	55.4865	D	river valley	grasses	hay field	1	K 2-10	4.24	0.6384	5	0.276879	0.566416	0.156829	27.669	92.248	70.19	452.01	3270.6	612.66	0.514259	1.94	28.7	-150	16.5	14.7	14.4	13.8	22.1	0.746606	0.665158	0.651584	0.624434	22.0615
18	2012-08-10	RU-BA	2	Bashkortostan drained floodplain 1	55.4491	55.4865	D	river valley	grasses	hay field	1	K 3-10	4.38	0.6973	5	0.272358	0.434103	0.118231	19.619	62.255	57.95	334.3	3623.5	592.57	0.523791	1.95	29.22	-150	16.5	14.7	14.4	13.8	22.1	0.746606	0.665158	0.651584	0.624434	7.31978
19	2012-08-10	RU-BA	2	Bashkortostan drained floodplain 1	55.4491	55.4865	D	river valley	grasses	hay field	1	K 4-10	4.96	0.6994	5	0.419488	0.429797	0.180295	4.89	6.041	48.32	374.98	5210	821.49	0.319034	1.44	18.05	-150	19.8	17.7	17.1	16.1	22.1	0.895928	0.800905	0.773756	0.728507	7.22161
20	2012-08-10	RU-BA	2	Bashkortostan drained floodplain 1	55.4491	55.4865	D	river valley	grasses	hay field	1	K 6-10	4.61	0.673	5	0.530601	0.485884	0.25781	12.815	10.311	33.17	235.24	4796.7	742.93	0.23966	1.14	13.72	-150	19.8833	17.7	17.1	16.1	22.1	0.899698	0.800905	0.773756	0.728507	4.71708
21	2012-08-11	RU-BA	3	Bashkortostan drained floodplain 2	55.4337	55.4497	D	river valley	sedges	natural floodplain	0	N 2-10	4.01	0.604	5	0.472503	0.655629	0.309787	10.563	8.303	26.88	170.9	4018.7	975.36	0.276506	1.49	15.73	-150	12.5	13.6	12.9	12.3	22.1	0.565611	0.615385	0.58371	0.556561	55.7547
22	2012-08-11	RU-BA	3	Bashkortostan drained floodplain 2	55.4337	55.4497	D	river valley	sedges	natural floodplain	0	N 3-10	3.72	0.4802	5	0.48062	1.08247	0.520254	3.551	18.91	21.06	175.99	3498.5	949.61	0.270823	1.3	15.42	-150	12.5	13.6	12.9	12.3	22.1	0.565611	0.615385	0.58371	0.556561	58.118
23	2012-08-11	RU-BA	3	Bashkortostan drained floodplain 2	55.4337	55.4497	D	river valley	sedges	natural floodplain	0	N 4-10	3.84	0.4587	5	0.457629	1.18007	0.540036	15.741	5.003	6.32	171.93	3650.4	843.28	0.287443	1.42	16.3267	-150	12.6	13.4	12.8	12.1	22.1	0.570136	0.606335	0.579186	0.547511	183.906
24	2012-08-11	RU-BA	3	Bashkortostan drained floodplain 2	55.4337	55.4497	D	river valley	sedges	natural floodplain	0	N 5-10	3.6	0.6128	5	0.457629	0.631854	0.289155	4.251	12.517	6.46	189.18	2958.7	782.19	0.287443	1.42	16.3267	-150	12.6	13.4	12.8	12.1	22.1	0.570136	0.606335	0.579186	0.547511	115.62
25	2012-08-11	RU-BA	3	Bashkortostan drained floodplain 2	55.4337	55.4497	D	river valley	sedges	natural floodplain	0	N 6-10	3.79	0.6204	5	0.457629	0.611863	0.280006	4.932	10.452	7.79	154.36	3697.1	829.64	0.287443	1.42	16.3267	-150	12.6	13.4	12.8	12.1	22.1	0.570136	0.606335	0.579186	0.547511	121.286
26	2012-08-11	RU-BA	3	Bashkortostan drained floodplain 2	55.4337	55.4497	D	river valley	sedges	natural floodplain	0	N 8-10	4.05	0.6773	5	0.457629	0.476451	0.218038	9.036	4.754	8.47	146.28	4107.7	908.93	0.287443	1.42	16.3267	-150	12.2	13	12.6	11.9	22.1	0.552036	0.588235	0.570136	0.538462	289.989
27	2012-08-11	RU-BA	3	Bashkortostan drained floodplain 2	55.4337	55.4497	D	river valley	sedges	natural floodplain	0	N 9-10	3.55	0.5706	5	0.457629	0.752541	0.344385	5.468	15.045	12.15	173.72	3154.4	915.79	0.287443	1.42	16.3267	-150	12.2	13	12.6	11.9	22.1	0.552036	0.588235	0.570136	0.538462	216.748
28	2012-08-14	RU-BA	3	Bashkortostan drained floodplain 2	55.4337	55.4497	D	river valley	sedges	natural floodplain	0	N 1-10	3.8	0.6175	5	0.423999	0.619433	0.262639	8.486	9.191	40.58	172.62	3835.3	1013.85	0.315001	1.47	17.83	-150	18.6	13.4	12.8	12.2	22.1	0.841629	0.606335	0.579186	0.552036	122.217
29	2012-08-14	RU-BA	3	Bashkortostan drained floodplain 2	55.4337	55.4497	D	river valley	sedges	natural floodplain	0	N 4-10	3.84	0.4587	5	0.457629	1.18007	0.540036	15.741	5.003	6.32	171.93	3650.4	843.28	0.287443	1.42	16.3267	-150	15.1	13.4	13.2	12.7	22.1	0.683258	0.606335	0.597285	0.574661	198.746
30	2012-08-14	RU-BA	3	Bashkortostan drained floodplain 2	55.4337	55.4497	D	river valley	sedges	natural floodplain	0	N 5-10	3.6	0.6128	5	0.457629	0.631854	0.289155	4.251	12.517	6.46	189.18	2958.7	782.19	0.287443	1.42	16.3267	-150	15.1	13.4	13.2	12.7	22.1	0.683258	0.606335	0.597285	0.574661	147.38
31	2012-08-14	RU-BA	3	Bashkortostan drained floodplain 2	55.4337	55.4497	D	river valley	sedges	natural floodplain	0	N 6-10	3.79	0.6204	5	0.457629	0.611863	0.280006	4.932	10.452	7.79	154.36	3697.1	829.64	0.287443	1.42	16.3267	-150	15.1	13.4	13.2	12.7	22.1	0.683258	0.606335	0.597285	0.574661	46.1973
32	2012-08-14	RU-BA	3	Bashkortostan drained floodplain 2	55.4337	55.4497	D	river valley	sedges	natural floodplain	0	N 7-10	4.03	0.3147	5	0.457629	2.17763	0.996546	29.326	19.191	16.09	142.67	3635.9	897.26	0.287443	1.42	16.3267	-150	19.2	13.3	12.9	12.5	22.1	0.868778	0.60181	0.58371	0.565611	60.972
33	2012-08-14	RU-BA	3	Bashkortostan drained floodplain 2	55.4337	55.4497	D	river valley	sedges	natural floodplain	0	N 9-10	3.55	0.5706	5	0.457629	0.752541	0.344385	5.468	15.045	12.15	173.72	3154.4	915.79	0.287443	1.42	16.3267	-150	19.2	13.3	12.9	12.5	22.1	0.868778	0.60181	0.58371	0.565611	317.605
34	2012-08-11	RU-BA	4	Bashkortostan fen	55.4804	55.9943	D	river valley	sedges	natural fen	0	I1-10	6.24	0.2195	1	0.267109	3.55581	0.94979	0.273	16.945	110.01	99.95	9370.7	1373.93	0.242043	1.29	13.85	-5	19.1	17.8	17.2	16.5	22.1	0.864253	0.80543	0.778281	0.746606	0
35	2012-08-11	RU-BA	4	Bashkortostan fen	55.4804	55.9943	D	river valley	sedges	natural fen	0	I2-10	6.09	0.1399	1	0.171247	6.14796	1.05282	0.5	12.689	73.1	100.86	9308.5	1310	0.392724	1.53	22.07	-5	19.1	17.8	17.2	16.5	22.1	0.864253	0.80543	0.778281	0.746606	0
36	2012-08-11	RU-BA	4	Bashkortostan fen	55.4804	55.9943	D	river valley	sedges	natural fen	0	I3-10	6.28	0.1367	1	0.113413	6.31529	0.716233	1.097	10.57	136	154.57	9008.2	1438.51	0.60683	1.57	33.75	-5	19.1	17.8	17.2	16.5	22.1	0.864253	0.80543	0.778281	0.746606	0
37	2012-08-11	RU-BA	4	Bashkortostan fen	55.4804	55.9943	D	river valley	sedges	natural fen	0	I4-10	6.16	0.1296	1	0.163038	6.71605	1.09497	0	21.65	78.32	97.32	9449.2	1290.39	0.413866	1.46333	23.2233	0	19.6	18	17.2	16.1	22.1	0.886878	0.81448	0.778281	0.728507	0
38	2012-08-11	RU-BA	4	Bashkortostan fen	55.4804	55.9943	D	river valley	sedges	natural fen	0	I5-10	6.08	0.1037	1	0.117668	8.6432	1.01703	0.964	39.388	162.76	171.93	10315.6	1629.56	0.413866	1.46333	23.2233	0	19.6	18	17.2	16.1	22.1	0.886878	0.81448	0.778281	0.728507	-5.28486
39	2012-08-11	RU-BA	4	Bashkortostan fen	55.4804	55.9943	D	river valley	sedges	natural fen	0	I6-10	5.89	0.1163	1	0.14047	7.59845	1.06736	0.688	31.383	152.87	200.23	8923.9	1717.78	0.413866	1.46333	23.2233	0	19.6	18	17.2	16.1	22.1	0.886878	0.81448	0.778281	0.728507	3.21615
40	2012-08-11	RU-BA	4	Bashkortostan fen	55.4804	55.9943	D	river valley	sedges	natural fen	0	I7-10	6.19	0.1151	1	0.105256	7.6881	0.809218	0.739	69.034	442.44	1306.58	9343.1	2272.1	0.655957	1.91	36.43	0	20.9	19.8	18.9	18.2	22.1	0.945701	0.895928	0.855204	0.823529	0
41	2012-08-11	RU-BA	4	Bashkortostan fen	55.4804	55.9943	D	river valley	sedges	natural fen	0	I8-10	6.37	0.1135	1	0.0965266	7.81057	0.753928	0.396	171.014	406.15	797.34	8022.9	1937.47	0.717733	1.91	39.8	0	20.9	19.8	18.9	18.2	22.1	0.945701	0.895928	0.855204	0.823529	0
42	2012-08-11	RU-BA	4	Bashkortostan fen	55.4804	55.9943	D	river valley	sedges	natural fen	0	I9-10	5.98	0.0966	1	0.0976318	9.35197	0.91305	6.106	42.482	385.18	805.84	6813.2	2727.43	0.709301	1.69	39.34	0	20.9	19.8	18.9	18.2	22.1	0.945701	0.895928	0.855204	0.823529	0
43	2012-08-11	RU-BA	4	Bashkortostan fen	55.4804	55.9943	D	river valley	sedges	natural fen	0	I1-10	6.24	0.2195	1	0.267109	3.55581	0.94979	0.273	16.945	110.01	99.95	9370.7	1373.93	0.242043	1.29	13.85	-5	20.5	18.2	17.7	16.5	22.1	0.927602	0.823529	0.800905	0.746606	0
44	2012-08-11	RU-BA	4	Bashkortostan fen	55.4804	55.9943	D	river valley	sedges	natural fen	0	I2-10	6.09	0.1399	1	0.171247	6.14796	1.05282	0.5	12.689	73.1	100.86	9308.5	1310	0.392724	1.53	22.07	-5	20.5	18.2	17.7	16.5	22.1	0.927602	0.823529	0.800905	0.746606	0
45	2012-08-11	RU-BA	4	Bashkortostan fen	55.4804	55.9943	D	river valley	sedges	natural fen	0	I3-10	6.28	0.1367	1	0.113413	6.31529	0.716233	1.097	10.57	136	154.57	9008.2	1438.51	0.60683	1.57	33.75	-5	20.5	18.2	17.7	16.5	22.1	0.927602	0.823529	0.800905	0.746606	4.79422
46	2012-08-11	RU-BA	4	Bashkortostan fen	55.4804	55.9943	D	river valley	sedges	natural fen	0	I4-10	6.16	0.1296	1	0.163038	6.71605	1.09497	0	21.65	78.32	97.32	9449.2	1290.39	0.413866	1.46333	23.2233	0	19.4	18.2	16.9	16.2	22.1	0.877828	0.823529	0.764706	0.733032	0.955196
47	2012-08-11	RU-BA	4	Bashkortostan fen	55.4804	55.9943	D	river valley	sedges	natural fen	0	I5-10	6.08	0.1037	1	0.117668	8.6432	1.01703	0.964	39.388	162.76	171.93	10315.6	1629.56	0.413866	1.46333	23.2233	0	19.4	18.2	16.9	16.2	22.1	0.877828	0.823529	0.764706	0.733032	0
48	2012-08-11	RU-BA	4	Bashkortostan fen	55.4804	55.9943	D	river valley	sedges	natural fen	0	I6-10	5.89	0.1163	1	0.14047	7.59845	1.06736	0.688	31.383	152.87	200.23	8923.9	1717.78	0.413866	1.46333	23.2233	0	19.4	18.2	16.9	16.2	22.1	0.877828	0.823529	0.764706	0.733032	0
49	2012-08-11	RU-BA	4	Bashkortostan fen	55.4804	55.9943	D	river valley	sedges	natural fen	0	I7-10	6.19	0.1151	1	0.105256	7.6881	0.809218	0.739	69.034	442.44	1306.58	9343.1	2272.1	0.655957	1.91	36.43	0	22.3	20.3	18.8	17.9	22.1	1.00905	0.918552	0.850679	0.809955	0
50	2012-08-11	RU-BA	4	Bashkortostan fen	55.4804	55.9943	D	river valley	sedges	natural fen	0	I8-10	6.37	0.1135	1	0.0965266	7.81057	0.753928	0.396	171.014	406.15	797.34	8022.9	1937.47	0.717733	1.91	39.8	0	22.3	20.3	18.8	17.9	22.1	1.00905	0.918552	0.850679	0.809955	-0.0441874
51	2012-08-11	RU-BA	4	Bashkortostan fen	55.4804	55.9943	D	river valley	sedges	natural fen	0	I9-10	5.98	0.0966	1	0.0976318	9.35197	0.91305	6.106	42.482	385.18	805.84	6813.2	2727.43	0.709301	1.69	39.34	0	22.3	20.3	18.8	17.9	22.1	1.00905	0.918552	0.850679	0.809955	0
52	2012-08-12	RU-BA	4	Bashkortostan fen	55.4804	55.9943	D	river valley	sedges	natural fen	0	I1-10	6.24	0.2195	1	0.267109	3.55581	0.94979	0.273	16.945	110.01	99.95	9370.7	1373.93	0.242043	1.29	13.85	-5	19.1	18.4	17.4	16.5	22.1	0.864253	0.832579	0.78733	0.746606	0
53	2012-08-12	RU-BA	4	Bashkortostan fen	55.4804	55.9943	D	river valley	sedges	natural fen	0	I2-10	6.09	0.1399	1	0.171247	6.14796	1.05282	0.5	12.689	73.1	100.86	9308.5	1310	0.392724	1.53	22.07	-5	19.1	18.4	17.4	16.5	22.1	0.864253	0.832579	0.78733	0.746606	-1.4827
54	2012-08-12	RU-BA	4	Bashkortostan fen	55.4804	55.9943	D	river valley	sedges	natural fen	0	I3-10	6.28	0.1367	1	0.113413	6.31529	0.716233	1.097	10.57	136	154.57	9008.2	1438.51	0.60683	1.57	33.75	-5	19.1	18.4	17.4	16.5	22.1	0.864253	0.832579	0.78733	0.746606	1.43036
55	2012-08-12	RU-BA	4	Bashkortostan fen	55.4804	55.9943	D	river valley	sedges	natural fen	0	I4-10	6.16	0.1296	1	0.163038	6.71605	1.09497	0	21.65	78.32	97.32	9449.2	1290.39	0.413866	1.46333	23.2233	-0.5	18.6	17.9	16.4	15.1	22.1	0.841629	0.809955	0.742081	0.683258	0
56	2012-08-12	RU-BA	4	Bashkortostan fen	55.4804	55.9943	D	river valley	sedges	natural fen	0	I5-10	6.08	0.1037	1	0.117668	8.6432	1.01703	0.964	39.388	162.76	171.93	10315.6	1629.56	0.413866	1.46333	23.2233	-0.5	18.6	17.9	16.4	15.1	22.1	0.841629	0.809955	0.742081	0.683258	0
57	2012-08-12	RU-BA	4	Bashkortostan fen	55.4804	55.9943	D	river valley	sedges	natural fen	0	I6-10	5.89	0.1163	1	0.14047	7.59845	1.06736	0.688	31.383	152.87	200.23	8923.9	1717.78	0.413866	1.46333	23.2233	-0.5	18.6	17.9	16.4	15.1	22.1	0.841629	0.809955	0.742081	0.683258	0
58	2012-08-12	RU-BA	4	Bashkortostan fen	55.4804	55.9943	D	river valley	sedges	natural fen	0	I7-10	6.19	0.1151	1	0.105256	7.6881	0.809218	0.739	69.034	442.44	1306.58	9343.1	2272.1	0.655957	1.91	36.43	0.5	20.5	20.1	19.1	18.1	22.1	0.927602	0.909502	0.864253	0.819005	-4.84741
59	2012-08-12	RU-BA	4	Bashkortostan fen	55.4804	55.9943	D	river valley	sedges	natural fen	0	I8-10	6.37	0.1135	1	0.0965266	7.81057	0.753928	0.396	171.014	406.15	797.34	8022.9	1937.47	0.717733	1.91	39.8	0.5	20.5	20.1	19.1	18.1	22.1	0.927602	0.909502	0.864253	0.819005	0
60	2012-08-12	RU-BA	4	Bashkortostan fen	55.4804	55.9943	D	river valley	sedges	natural fen	0	I9-10	5.98	0.0966	1	0.0976318	9.35197	0.91305	6.106	42.482	385.18	805.84	6813.2	2727.43	0.709301	1.69	39.34	0.5	20.5	20.1	19.1	18.1	22.1	0.927602	0.909502	0.864253	0.819005	0
61	2017-03-14	MY	5	Borneo drained swamp	5.3223	115.658	A	lowland	oil palm	oil palm plantation	3	MYa 01-10	2.06	0.3538	5	0.189534	1.82646	0.346175	18.909	63.723	6.58	29.95	141.9	100	0.7789	1.75	47.99	-18.5	27.4	29.2	29.6	29.6	28	0.978571	1.04286	1.05714	1.05714	561.199
62	2017-03-14	MY	5	Borneo drained swamp	5.3223	115.658	A	lowland	oil palm	oil palm plantation	3	MYa 02-10	2.16	0.5126	5	0.182131	0.950839	0.173177	20.456	69.563	2.17	30.08	245.3	136.6	0.813	1.35	31.44	-18.5	27.4	29.2	29.6	29.6	28	0.978571	1.04286	1.05714	1.05714	242.557
63	2017-03-14	MY	5	Borneo drained swamp	5.3223	115.658	A	lowland	oil palm	oil palm plantation	3	MYa 03-10	2.21	0.2581	5	0.185618	2.87447	0.533552	24.778	32.895	3.19	27.75	178.8	101.6	0.7966	1.39	36.96	-18.5	27.4	29.2	29.6	29.6	28	0.978571	1.04286	1.05714	1.05714	358.258
64	2017-03-14	MY	5	Borneo drained swamp	5.3223	115.658	A	lowland	oil palm	oil palm plantation	3	MYa 04-10	2.24	0.3256	5	0.184669	2.07125	0.382496	5.743	7.632	7.83	36.01	132.5	71.3	0.801	1.28	39.8	-18.5	27.4	29.2	29.6	29.6	28	0.978571	1.04286	1.05714	1.05714	144.587
65	2017-03-14	MY	5	Borneo drained swamp	5.3223	115.658	A	lowland	oil palm	oil palm plantation	3	MYa 05-10	2.14	0.559	5	0.187744	0.788909	0.148113	10.466	175.673	1.92	28.76	222.8	178.9	0.7869	1.16	32.58	-44	27.5	29.3	29.8	30.1	28	0.982143	1.04643	1.06429	1.075	22.0787
66	2017-03-14	MY	5	Borneo drained swamp	5.3223	115.658	A	lowland	oil palm	oil palm plantation	3	MYa 06-10	2.11	0.4841	5	0.191612	1.06569	0.204199	19.075	77.921	2.75	26.05	178	227.3	0.7698	1.53	41.48	-44	27.5	29.3	29.8	30.1	28	0.982143	1.04643	1.06429	1.075	218.776
67	2017-03-14	MY	5	Borneo drained swamp	5.3223	115.658	A	lowland	oil palm	oil palm plantation	3	MYa 08-10	2.16	0.5092	5	0.190442	0.963865	0.18356	12.863	10.241	4.32	46.23	258	119.1	0.7749	1.41	32.13	-44	27.5	29.3	29.8	30.1	28	0.982143	1.04643	1.06429	1.075	361.383
68	2017-03-14	MY	5	Borneo drained swamp	5.3223	115.658	A	lowland	oil palm	oil palm plantation	3	MYa 09-10	2.35	0.3981	5	0.208497	1.51193	0.315234	21.618	18.025	17.95	55.3	176.1	124.3	0.7026	1.33	43.23	-44	27.5	29.3	29.8	30.1	28	0.982143	1.04643	1.06429	1.075	1067.56
69	2017-03-14	MY	5	Borneo drained swamp	5.3223	115.658	A	lowland	oil palm	oil palm plantation	3	MYa 01-10	2.06	0.3538	5	0.189534	1.82646	0.346175	18.909	63.723	6.58	29.95	141.9	100	0.7789	1.75	47.99	-18.5	27.7	29.1	29.5	29.5	28	0.989286	1.03929	1.05357	1.05357	745.53
70	2017-03-14	MY	5	Borneo drained swamp	5.3223	115.658	A	lowland	oil palm	oil palm plantation	3	MYa 02-10	2.16	0.5126	5	0.182131	0.950839	0.173177	20.456	69.563	2.17	30.08	245.3	136.6	0.813	1.35	31.44	-18.5	27.7	29.1	29.5	29.5	28	0.989286	1.03929	1.05357	1.05357	314.001
71	2017-03-14	MY	5	Borneo drained swamp	5.3223	115.658	A	lowland	oil palm	oil palm plantation	3	MYa 03-10	2.21	0.2581	5	0.185618	2.87447	0.533552	24.778	32.895	3.19	27.75	178.8	101.6	0.7966	1.39	36.96	-18.5	27.7	29.1	29.5	29.5	28	0.989286	1.03929	1.05357	1.05357	304.411
72	2017-03-14	MY	5	Borneo drained swamp	5.3223	115.658	A	lowland	oil palm	oil palm plantation	3	MYa 04-10	2.24	0.3256	5	0.184669	2.07125	0.382496	5.743	7.632	7.83	36.01	132.5	71.3	0.801	1.28	39.8	-18.5	27.7	29.1	29.5	29.5	28	0.989286	1.03929	1.05357	1.05357	127.695
73	2017-03-14	MY	5	Borneo drained swamp	5.3223	115.658	A	lowland	oil palm	oil palm plantation	3	MYa 05-10	2.14	0.559	5	0.187744	0.788909	0.148113	10.466	175.673	1.92	28.76	222.8	178.9	0.7869	1.16	32.58	-44	28.2	29.2	29.9	30.1	28	1.00714	1.04286	1.06786	1.075	27.0945
74	2017-03-14	MY	5	Borneo drained swamp	5.3223	115.658	A	lowland	oil palm	oil palm plantation	3	MYa 06-10	2.11	0.4841	5	0.191612	1.06569	0.204199	19.075	77.921	2.75	26.05	178	227.3	0.7698	1.53	41.48	-44	28.2	29.2	29.9	30.1	28	1.00714	1.04286	1.06786	1.075	99.576
75	2017-03-14	MY	5	Borneo drained swamp	5.3223	115.658	A	lowland	oil palm	oil palm plantation	3	MYa 07-10	2.3	0.0959	2	0.109437	9.42753	1.03172	15.018	17.938	23.87	39.22	139.5	100.4	0.8147	1.39	52.25	-44	28.2	29.2	29.9	30.1	28	1.00714	1.04286	1.06786	1.075	330.537
76	2017-03-14	MY	5	Borneo drained swamp	5.3223	115.658	A	lowland	oil palm	oil palm plantation	3	MYa 08-10	2.16	0.5092	5	0.190442	0.963865	0.18356	12.863	10.241	4.32	46.23	258	119.1	0.7749	1.41	32.13	-44	28.2	29.2	29.9	30.1	28	1.00714	1.04286	1.06786	1.075	509.175
77	2017-03-14	MY	5	Borneo drained swamp	5.3223	115.658	A	lowland	oil palm	oil palm plantation	3	MYa 09-10	2.35	0.3981	5	0.208497	1.51193	0.315234	21.618	18.025	17.95	55.3	176.1	124.3	0.7026	1.33	43.23	-44	28.2	29.2	29.9	30.1	28	1.00714	1.04286	1.06786	1.075	1143.57
78	2017-03-14	MY	5	Borneo drained swamp	5.3223	115.658	A	lowland	oil palm	oil palm plantation	3	MYa 01-10	2.06	0.3538	5	0.189534	1.82646	0.346175	18.909	63.723	6.58	29.95	141.9	100	0.7789	1.75	47.99	-18.5	28.5	28.8	29.3	29.5	28	1.01786	1.02857	1.04643	1.05357	510.563
79	2017-03-14	MY	5	Borneo drained swamp	5.3223	115.658	A	lowland	oil palm	oil palm plantation	3	MYa 02-10	2.16	0.5126	5	0.182131	0.950839	0.173177	20.456	69.563	2.17	30.08	245.3	136.6	0.813	1.35	31.44	-18.5	28.5	28.8	29.3	29.5	28	1.01786	1.02857	1.04643	1.05357	309.827
80	2017-03-14	MY	5	Borneo drained swamp	5.3223	115.658	A	lowland	oil palm	oil palm plantation	3	MYa 03-10	2.21	0.2581	5	0.185618	2.87447	0.533552	24.778	32.895	3.19	27.75	178.8	101.6	0.7966	1.39	36.96	-18.5	28.5	28.8	29.3	29.5	28	1.01786	1.02857	1.04643	1.05357	671.807
81	2017-03-14	MY	5	Borneo drained swamp	5.3223	115.658	A	lowland	oil palm	oil palm plantation	3	MYa 04-10	2.24	0.3256	5	0.184669	2.07125	0.382496	5.743	7.632	7.83	36.01	132.5	71.3	0.801	1.28	39.8	-18.5	28.5	28.8	29.3	29.5	28	1.01786	1.02857	1.04643	1.05357	126.497
82	2017-03-14	MY	5	Borneo drained swamp	5.3223	115.658	A	lowland	oil palm	oil palm plantation	3	MYa 05-10	2.14	0.559	5	0.187744	0.788909	0.148113	10.466	175.673	1.92	28.76	222.8	178.9	0.7869	1.16	32.58	-44	29.1	29.2	29.8	30	28	1.03929	1.04286	1.06429	1.07143	36.0736
83	2017-03-14	MY	5	Borneo drained swamp	5.3223	115.658	A	lowland	oil palm	oil palm plantation	3	MYa 06-10	2.11	0.4841	5	0.191612	1.06569	0.204199	19.075	77.921	2.75	26.05	178	227.3	0.7698	1.53	41.48	-44	29.1	29.2	29.8	30	28	1.03929	1.04286	1.06429	1.07143	206.999
84	2017-03-14	MY	5	Borneo drained swamp	5.3223	115.658	A	lowland	oil palm	oil palm plantation	3	MYa 07-10	2.3	0.0959	2	0.109437	9.42753	1.03172	15.018	17.938	23.87	39.22	139.5	100.4	0.8147	1.39	52.25	-44	29.1	29.2	29.8	30	28	1.03929	1.04286	1.06429	1.07143	517.057
85	2017-03-14	MY	5	Borneo drained swamp	5.3223	115.658	A	lowland	oil palm	oil palm plantation	3	MYa 08-10	2.16	0.5092	5	0.190442	0.963865	0.18356	12.863	10.241	4.32	46.23	258	119.1	0.7749	1.41	32.13	-44	29.1	29.2	29.8	30	28	1.03929	1.04286	1.06429	1.07143	573.846
86	2017-03-14	MY	5	Borneo drained swamp	5.3223	115.658	A	lowland	oil palm	oil palm plantation	3	MYa 09-10	2.35	0.3981	5	0.208497	1.51193	0.315234	21.618	18.025	17.95	55.3	176.1	124.3	0.7026	1.33	43.23	-44	29.1	29.2	29.8	30	28	1.03929	1.04286	1.06429	1.07143	931.815
87	2017-03-17	MY	5	Borneo drained swamp	5.3223	115.658	A	lowland	oil palm	oil palm plantation	3	MYa 10-10	2.19	0.3472	5	0.196054	1.88018	0.368618	8.986	12.313	10.09	33.45	174.7	147.2	0.751	1.5	40.82	-65	28.9	29.8	29.8	29.7	28	1.03214	1.06429	1.06429	1.06071	139.415
88	2017-03-17	MY	5	Borneo drained swamp	5.3223	115.658	A	lowland	oil palm	oil palm plantation	3	MYa 12-10	2.27	0.322	5	0.187456	2.10559	0.394705	4.471	9.16	15.32	38.66	312.9	203.8	0.7882	1.25	34.63	-65	28.9	29.8	29.8	29.7	28	1.03214	1.06429	1.06429	1.06071	154.463
89	2017-03-17	MY	5	Borneo drained swamp	5.3223	115.658	A	lowland	oil palm	oil palm plantation	3	MYa 13-10	2.22	0.335	5	0.187434	1.98507	0.37207	8.15	9.464	24.55	60.07	273.2	163.7	0.7883	1.52	48.03	-65	28.9	29.8	29.8	29.7	28	1.03214	1.06429	1.06429	1.06071	127.018
90	2017-03-17	MY	5	Borneo drained swamp	5.3223	115.658	A	lowland	oil palm	oil palm plantation	3	MYa 14-10	2.07	0.2756	5	0.18469	2.62845	0.485449	18.686	70.518	4.76	26.87	80.7	98.2	0.8009	1.33	32.87	-99.5	29.4	30.9	30.9	30.5	28	1.05	1.10357	1.10357	1.08929	112.879
91	2017-03-17	MY	5	Borneo drained swamp	5.3223	115.658	A	lowland	oil palm	oil palm plantation	3	MYa 15-10	2.22	0.3649	5	0.180354	1.74048	0.313902	12.553	9.236	24.27	60.3	448.7	283.4	0.8216	1.17	31.54	-99.5	29.4	30.9	30.9	30.5	28	1.05	1.10357	1.10357	1.08929	309.43
92	2017-03-17	MY	5	Borneo drained swamp	5.3223	115.658	A	lowland	oil palm	oil palm plantation	3	MYa 16-10	2.04	0.3277	5	0.206708	2.05157	0.424077	15.715	87.879	5	26.59	130.5	78.3	0.7092	1.38	48.36	-99.5	29.4	30.9	30.9	30.5	28	1.05	1.10357	1.10357	1.08929	234.493
93	2017-03-17	MY	5	Borneo drained swamp	5.3223	115.658	A	lowland	oil palm	oil palm plantation	3	MYa 17-10	2.08	0.3288	5	0.185791	2.04136	0.379267	11.65	74.95	2.05	22.19	141.8	130.9	0.7958	1.35	43.12	-99.5	29.4	30.9	30.9	30.5	28	1.05	1.10357	1.10357	1.08929	185.865
94	2017-03-17	MY	5	Borneo drained swamp	5.3223	115.658	A	lowland	oil palm	oil palm plantation	3	MYa 18-10	2.12	0.3906	5	0.184284	1.56016	0.287513	15.359	29.259	14.56	35.82	185.9	186.1	0.8028	1.47	44.26	-99.5	29.4	30.9	30.9	30.5	28	1.05	1.10357	1.10357	1.08929	87.0282
95	2017-03-17	MY	5	Borneo drained swamp	5.3223	115.658	A	lowland	oil palm	oil palm plantation	3	MYa 10-10	2.19	0.3472	5	0.196054	1.88018	0.368618	8.986	12.313	10.09	33.45	174.7	147.2	0.751	1.5	40.82	-65	28.6	29.7	29.9	29.8	28	1.02143	1.06071	1.06786	1.06429	108.639
96	2017-03-17	MY	5	Borneo drained swamp	5.3223	115.658	A	lowland	oil palm	oil palm plantation	3	MYa 11-10	2.17	0.3325	5	0.19875	2.00752	0.398994	5.789	8.782	10.57	32.64	174.8	193.4	0.74	1.3	32.35	-65	28.6	29.7	29.9	29.8	28	1.02143	1.06071	1.06786	1.06429	80.7997
97	2017-03-17	MY	5	Borneo drained swamp	5.3223	115.658	A	lowland	oil palm	oil palm plantation	3	MYa 12-10	2.27	0.322	5	0.187456	2.10559	0.394705	4.471	9.16	15.32	38.66	312.9	203.8	0.7882	1.25	34.63	-65	28.6	29.7	29.9	29.8	28	1.02143	1.06071	1.06786	1.06429	99.0868
98	2017-03-17	MY	5	Borneo drained swamp	5.3223	115.658	A	lowland	oil palm	oil palm plantation	3	MYa 13-10	2.22	0.335	5	0.187434	1.98507	0.37207	8.15	9.464	24.55	60.07	273.2	163.7	0.7883	1.52	48.03	-65	28.6	29.7	29.9	29.8	28	1.02143	1.06071	1.06786	1.06429	98.7051
99	2017-03-17	MY	5	Borneo drained swamp	5.3223	115.658	A	lowland	oil palm	oil palm plantation	3	MYa 14-10	2.07	0.2756	5	0.18469	2.62845	0.485449	18.686	70.518	4.76	26.87	80.7	98.2	0.8009	1.33	32.87	-99.5	30.5	30.7	29.9	29.8	28	1.08929	1.09643	1.06786	1.06429	124.112
100	2017-03-17	MY	5	Borneo drained swamp	5.3223	115.658	A	lowland	oil palm	oil palm plantation	3	MYa 15-10	2.22	0.3649	5	0.180354	1.74048	0.313902	12.553	9.236	24.27	60.3	448.7	283.4	0.8216	1.17	31.54	-99.5	30.5	30.7	29.9	29.8	28	1.08929	1.09643	1.06786	1.06429	382.118
101	2017-03-17	MY	5	Borneo drained swamp	5.3223	115.658	A	lowland	oil palm	oil palm plantation	3	MYa 16-10	2.04	0.3277	5	0.206708	2.05157	0.424077	15.715	87.879	5	26.59	130.5	78.3	0.7092	1.38	48.36	-99.5	30.5	30.7	29.9	29.8	28	1.08929	1.09643	1.06786	1.06429	235.964
102	2017-03-17	MY	5	Borneo drained swamp	5.3223	115.658	A	lowland	oil palm	oil palm plantation	3	MYa 17-10	2.08	0.3288	5	0.185791	2.04136	0.379267	11.65	74.95	2.05	22.19	141.8	130.9	0.7958	1.35	43.12	-99.5	30.5	30.7	29.9	29.8	28	1.08929	1.09643	1.06786	1.06429	195.469
103	2017-03-17	MY	5	Borneo drained swamp	5.3223	115.658	A	lowland	oil palm	oil palm plantation	3	MYa 18-10	2.12	0.3906	5	0.184284	1.56016	0.287513	15.359	29.259	14.56	35.82	185.9	186.1	0.8028	1.47	44.26	-99.5	30.5	30.7	29.9	29.8	28	1.08929	1.09643	1.06786	1.06429	93.3216
104	2017-03-17	MY	5	Borneo drained swamp	5.3223	115.658	A	lowland	oil palm	oil palm plantation	3	MYa 10-10	2.19	0.3472	5	0.196054	1.88018	0.368618	8.986	12.313	10.09	33.45	174.7	147.2	0.751	1.5	40.82	-65	29.4	29.6	29.9	29.8	28	1.05	1.05714	1.06786	1.06429	144.816
105	2017-03-17	MY	5	Borneo drained swamp	5.3223	115.658	A	lowland	oil palm	oil palm plantation	3	MYa 11-10	2.17	0.3325	5	0.19875	2.00752	0.398994	5.789	8.782	10.57	32.64	174.8	193.4	0.74	1.3	32.35	-65	29.4	29.6	29.9	29.8	28	1.05	1.05714	1.06786	1.06429	105.732
106	2017-03-17	MY	5	Borneo drained swamp	5.3223	115.658	A	lowland	oil palm	oil palm plantation	3	MYa 12-10	2.27	0.322	5	0.187456	2.10559	0.394705	4.471	9.16	15.32	38.66	312.9	203.8	0.7882	1.25	34.63	-65	29.4	29.6	29.9	29.8	28	1.05	1.05714	1.06786	1.06429	146.585
107	2017-03-17	MY	5	Borneo drained swamp	5.3223	115.658	A	lowland	oil palm	oil palm plantation	3	MYa 15-10	2.22	0.3649	5	0.180354	1.74048	0.313902	12.553	9.236	24.27	60.3	448.7	283.4	0.8216	1.17	31.54	-99.5	32.4	30.8	30.9	30.5	28	1.15714	1.1	1.10357	1.08929	366.515
108	2017-03-17	MY	5	Borneo drained swamp	5.3223	115.658	A	lowland	oil palm	oil palm plantation	3	MYa 16-10	2.04	0.3277	5	0.206708	2.05157	0.424077	15.715	87.879	5	26.59	130.5	78.3	0.7092	1.38	48.36	-99.5	32.4	30.8	30.9	30.5	28	1.15714	1.1	1.10357	1.08929	224.576
109	2017-03-17	MY	5	Borneo drained swamp	5.3223	115.658	A	lowland	oil palm	oil palm plantation	3	MYa 17-10	2.08	0.3288	5	0.185791	2.04136	0.379267	11.65	74.95	2.05	22.19	141.8	130.9	0.7958	1.35	43.12	-99.5	32.4	30.8	30.9	30.5	28	1.15714	1.1	1.10357	1.08929	200.585
110	2017-03-15	MY	6	Borneo swamp forest	5.3223	115.658	A	lowland	tropical evergreen forest	natural forest	0	MYf 01-10	2.25	0.226	5	0.185683	3.42478	0.635922	45.617	54.798	164.78	306.85	267.9	275.7	0.7963	2.03	50.32	-54	25.9	26.5	26.7	27	28	0.925	0.946429	0.953571	0.964286	26.4702
111	2017-03-15	MY	6	Borneo swamp forest	5.3223	115.658	A	lowland	tropical evergreen forest	natural forest	0	MYf 02-10	2.31	0.2117	5	0.186927	3.72367	0.696053	29.447	69.001	138.27	257.81	392.4	309.6	0.7906	1.49	46.08	-54	25.9	26.5	26.7	27	28	0.925	0.946429	0.953571	0.964286	31.4077
112	2017-03-15	MY	6	Borneo swamp forest	5.3223	115.658	A	lowland	tropical evergreen forest	natural forest	0	MYf 03-10	2.16	0.2082	5	0.191728	3.80307	0.729156	40.828	59.632	134.93	265.78	92.5	235.1	0.7693	1	40.96	-54	25.9	26.5	26.7	27	28	0.925	0.946429	0.953571	0.964286	54.5888
113	2017-03-15	MY	6	Borneo swamp forest	5.3223	115.658	A	lowland	tropical evergreen forest	natural forest	0	MYf 04-10	2.15	0.2066	5	0.180908	3.84027	0.694736	41.284	52.246	114.59	209.94	85.9	233.5	0.8189	1.76	43.31	-54	25.9	26.5	26.7	27	28	0.925	0.946429	0.953571	0.964286	31.3295
114	2017-03-15	MY	6	Borneo swamp forest	5.3223	115.658	A	lowland	tropical evergreen forest	natural forest	0	MYf 05-10	2.16	0.2129	5	0.192006	3.69704	0.709853	27.151	26.352	95.4	229.63	73.7	141.7	0.7681	1.55	37.54	-54	25.9	26.5	26.7	27	28	0.925	0.946429	0.953571	0.964286	0
115	2017-03-15	MY	6	Borneo swamp forest	5.3223	115.658	A	lowland	tropical evergreen forest	natural forest	0	MYf 06-10	2.19	0.1612	5	0.182465	5.20347	0.949452	29.552	19.071	57.24	220.06	77.6	117	0.8114	1.75	45.88	-36	26.1	26.3	26.7	26.9	28	0.932143	0.939286	0.953571	0.960714	85.0513
116	2017-03-15	MY	6	Borneo swamp forest	5.3223	115.658	A	lowland	tropical evergreen forest	natural forest	0	MYf 07-10	2.27	0.1905	5	0.18497	4.24934	0.786	30.465	56.286	76.88	378.08	97	260.9	0.7996	1.7	32.61	-36	26.1	26.3	26.7	26.9	28	0.932143	0.939286	0.953571	0.960714	214.402
117	2017-03-15	MY	6	Borneo swamp forest	5.3223	115.658	A	lowland	tropical evergreen forest	natural forest	0	MYf 08-10	2.21	0.1887	5	0.18781	4.29942	0.807474	24.771	47.979	72.03	293.16	105.2	284.3	0.7866	1.5	31.97	-36	26.1	26.3	26.7	26.9	28	0.932143	0.939286	0.953571	0.960714	10.5073
118	2017-03-15	MY	6	Borneo swamp forest	5.3223	115.658	A	lowland	tropical evergreen forest	natural forest	0	MYf 09-10	2.32	0.2145	5	0.179438	3.662	0.657103	22.304	70.828	117.96	358.6	117.7	410.3	0.8261	1.75	41.3	-36	26.1	26.3	26.7	26.9	28	0.932143	0.939286	0.953571	0.960714	0
119	2017-03-15	MY	6	Borneo swamp forest	5.3223	115.658	A	lowland	tropical evergreen forest	natural forest	0	MYf 01-10	2.25	0.226	5	0.185683	3.42478	0.635922	45.617	54.798	164.78	306.85	267.9	275.7	0.7963	2.03	50.32	-54	26.6	26.6	26.8	27	28	0.95	0.95	0.957143	0.964286	23.1564
120	2017-03-15	MY	6	Borneo swamp forest	5.3223	115.658	A	lowland	tropical evergreen forest	natural forest	0	MYf 02-10	2.31	0.2117	5	0.186927	3.72367	0.696053	29.447	69.001	138.27	257.81	392.4	309.6	0.7906	1.49	46.08	-54	26.6	26.6	26.8	27	28	0.95	0.95	0.957143	0.964286	30.0031
121	2017-03-15	MY	6	Borneo swamp forest	5.3223	115.658	A	lowland	tropical evergreen forest	natural forest	0	MYf 03-10	2.16	0.2082	5	0.191728	3.80307	0.729156	40.828	59.632	134.93	265.78	92.5	235.1	0.7693	1	40.96	-54	26.6	26.6	26.8	27	28	0.95	0.95	0.957143	0.964286	51.1486
122	2017-03-15	MY	6	Borneo swamp forest	5.3223	115.658	A	lowland	tropical evergreen forest	natural forest	0	MYf 04-10	2.15	0.2066	5	0.180908	3.84027	0.694736	41.284	52.246	114.59	209.94	85.9	233.5	0.8189	1.76	43.31	-54	26.6	26.6	26.8	27	28	0.95	0.95	0.957143	0.964286	23.7539
123	2017-03-15	MY	6	Borneo swamp forest	5.3223	115.658	A	lowland	tropical evergreen forest	natural forest	0	MYf 05-10	2.16	0.2129	5	0.192006	3.69704	0.709853	27.151	26.352	95.4	229.63	73.7	141.7	0.7681	1.55	37.54	-54	26.6	26.6	26.8	27	28	0.95	0.95	0.957143	0.964286	4.48886
124	2017-03-15	MY	6	Borneo swamp forest	5.3223	115.658	A	lowland	tropical evergreen forest	natural forest	0	MYf 06-10	2.19	0.1612	5	0.182465	5.20347	0.949452	29.552	19.071	57.24	220.06	77.6	117	0.8114	1.75	45.88	-36	26	26.2	26.6	26.8	28	0.928571	0.935714	0.95	0.957143	46.8318
125	2017-03-15	MY	6	Borneo swamp forest	5.3223	115.658	A	lowland	tropical evergreen forest	natural forest	0	MYf 07-10	2.27	0.1905	5	0.18497	4.24934	0.786	30.465	56.286	76.88	378.08	97	260.9	0.7996	1.7	32.61	-36	26	26.2	26.6	26.8	28	0.928571	0.935714	0.95	0.957143	214.471
126	2017-03-15	MY	6	Borneo swamp forest	5.3223	115.658	A	lowland	tropical evergreen forest	natural forest	0	MYf 08-10	2.21	0.1887	5	0.18781	4.29942	0.807474	24.771	47.979	72.03	293.16	105.2	284.3	0.7866	1.5	31.97	-36	26	26.2	26.6	26.8	28	0.928571	0.935714	0.95	0.957143	10.551
127	2017-03-15	MY	6	Borneo swamp forest	5.3223	115.658	A	lowland	tropical evergreen forest	natural forest	0	MYf 01-10	2.25	0.226	5	0.185683	3.42478	0.635922	45.617	54.798	164.78	306.85	267.9	275.7	0.7963	2.03	50.32	-54	26.2	26.4	26.8	27	28	0.935714	0.942857	0.957143	0.964286	19.6181
128	2017-03-15	MY	6	Borneo swamp forest	5.3223	115.658	A	lowland	tropical evergreen forest	natural forest	0	MYf 02-10	2.31	0.2117	5	0.186927	3.72367	0.696053	29.447	69.001	138.27	257.81	392.4	309.6	0.7906	1.49	46.08	-54	26.2	26.4	26.8	27	28	0.935714	0.942857	0.957143	0.964286	29.2459
129	2017-03-15	MY	6	Borneo swamp forest	5.3223	115.658	A	lowland	tropical evergreen forest	natural forest	0	MYf 03-10	2.16	0.2082	5	0.191728	3.80307	0.729156	40.828	59.632	134.93	265.78	92.5	235.1	0.7693	1	40.96	-54	26.2	26.4	26.8	27	28	0.935714	0.942857	0.957143	0.964286	52.8975
130	2017-03-15	MY	6	Borneo swamp forest	5.3223	115.658	A	lowland	tropical evergreen forest	natural forest	0	MYf 04-10	2.15	0.2066	5	0.180908	3.84027	0.694736	41.284	52.246	114.59	209.94	85.9	233.5	0.8189	1.76	43.31	-54	26.2	26.4	26.8	27	28	0.935714	0.942857	0.957143	0.964286	33.7322
131	2017-03-15	MY	6	Borneo swamp forest	5.3223	115.658	A	lowland	tropical evergreen forest	natural forest	0	MYf 05-10	2.16	0.2129	5	0.192006	3.69704	0.709853	27.151	26.352	95.4	229.63	73.7	141.7	0.7681	1.55	37.54	-54	26.2	26.4	26.8	27	28	0.935714	0.942857	0.957143	0.964286	0
132	2017-03-15	MY	6	Borneo swamp forest	5.3223	115.658	A	lowland	tropical evergreen forest	natural forest	0	MYf 06-10	2.19	0.1612	5	0.182465	5.20347	0.949452	29.552	19.071	57.24	220.06	77.6	117	0.8114	1.75	45.88	-36	26.3	26.3	27	26.9	28	0.939286	0.939286	0.964286	0.960714	90.2169
133	2017-03-15	MY	6	Borneo swamp forest	5.3223	115.658	A	lowland	tropical evergreen forest	natural forest	0	MYf 07-10	2.27	0.1905	5	0.18497	4.24934	0.786	30.465	56.286	76.88	378.08	97	260.9	0.7996	1.7	32.61	-36	26.3	26.3	27	26.9	28	0.939286	0.939286	0.964286	0.960714	168.142
134	2017-03-15	MY	6	Borneo swamp forest	5.3223	115.658	A	lowland	tropical evergreen forest	natural forest	0	MYf 08-10	2.21	0.1887	5	0.18781	4.29942	0.807474	24.771	47.979	72.03	293.16	105.2	284.3	0.7866	1.5	31.97	-36	26.3	26.3	27	26.9	28	0.939286	0.939286	0.964286	0.960714	21.5377
135	2017-03-15	MY	6	Borneo swamp forest	5.3223	115.658	A	lowland	tropical evergreen forest	natural forest	0	MYf 09-10	2.32	0.2145	5	0.179438	3.662	0.657103	22.304	70.828	117.96	358.6	117.7	410.3	0.8261	1.75	41.3	-36	26.3	26.3	27	26.9	28	0.939286	0.939286	0.964286	0.960714	0
136	2017-03-16	MY	6	Borneo swamp forest	5.3223	115.658	A	lowland	tropical evergreen forest	natural forest	0	MYf 10-10	2.27	0.2446	5	0.18603	3.08831	0.574518	35.177	60.932	125.2	190.2	92.9	213.6	0.7947	1.94	37	-63	26	26.6	26.9	27.1	28	0.928571	0.95	0.960714	0.967857	0
137	2017-03-16	MY	6	Borneo swamp forest	5.3223	115.658	A	lowland	tropical evergreen forest	natural forest	0	MYf 11-10	2.2	0.2765	5	0.190032	2.61664	0.497245	35.28	31.736	108.37	165.48	88.1	290.3	0.7767	2.03	44.05	-63	26	26.6	26.9	27.1	28	0.928571	0.95	0.960714	0.967857	0
138	2017-03-16	MY	6	Borneo swamp forest	5.3223	115.658	A	lowland	tropical evergreen forest	natural forest	0	MYf 12-10	2.45	0.301	5	0.184991	2.32226	0.429598	24.038	43.823	103.04	166.71	166.2	859.2	0.7995	2.19	41.27	-63	26	26.6	26.9	27.1	28	0.928571	0.95	0.960714	0.967857	0
139	2017-03-16	MY	6	Borneo swamp forest	5.3223	115.658	A	lowland	tropical evergreen forest	natural forest	0	MYf 13-10	2.27	0.2152	5	0.186488	3.64684	0.680093	35.941	47.882	128.45	155.69	305.4	395.4	0.7926	1.93	41.19	-63	26	26.6	26.9	27.1	28	0.928571	0.95	0.960714	0.967857	8.89754
140	2017-03-16	MY	6	Borneo swamp forest	5.3223	115.658	A	lowland	tropical evergreen forest	natural forest	0	MYf 14-10	2.33	0.2635	5	0.184733	2.79507	0.516342	32.675	40.891	80.48	141.37	116.9	344.2	0.8007	2.57	49.74	-71	26.2	26.5	26.7	26.9	28	0.935714	0.946429	0.953571	0.960714	0
141	2017-03-16	MY	6	Borneo swamp forest	5.3223	115.658	A	lowland	tropical evergreen forest	natural forest	0	MYf 15-10	2.41	0.2599	5	0.186226	2.84763	0.530304	36.32	36.089	97.15	149.11	111.9	468.9	0.7938	2.3	45.75	-71	26.2	26.5	26.7	26.9	28	0.935714	0.946429	0.953571	0.960714	10.3272
142	2017-03-16	MY	6	Borneo swamp forest	5.3223	115.658	A	lowland	tropical evergreen forest	natural forest	0	MYf 16-10	2.45	0.3201	5	0.18603	2.12402	0.395133	12.387	17.744	28.79	53	665.5	228.3	0.7947	1.94	47.21	-71	26.2	26.5	26.7	26.9	28	0.935714	0.946429	0.953571	0.960714	105.726
143	2017-03-16	MY	6	Borneo swamp forest	5.3223	115.658	A	lowland	tropical evergreen forest	natural forest	0	MYf 17-10	2.47	0.2845	5	0.184573	2.51494	0.464189	30.2015	30.6805	80.025	115.715	424.85	601.65	0.80145	2.1	46.52	-71	26.2	26.5	26.7	26.9	28	0.935714	0.946429	0.953571	0.960714	0
144	2017-03-16	MY	6	Borneo swamp forest	5.3223	115.658	A	lowland	tropical evergreen forest	natural forest	0	MYf 10-10	2.27	0.2446	5	0.18603	3.08831	0.574518	35.177	60.932	125.2	190.2	92.9	213.6	0.7947	1.94	37	-63	26.5	26.7	27.1	27.3	28	0.946429	0.953571	0.967857	0.975	0
145	2017-03-16	MY	6	Borneo swamp forest	5.3223	115.658	A	lowland	tropical evergreen forest	natural forest	0	MYf 11-10	2.2	0.2765	5	0.190032	2.61664	0.497245	35.28	31.736	108.37	165.48	88.1	290.3	0.7767	2.03	44.05	-63	26.5	26.7	27.1	27.3	28	0.946429	0.953571	0.967857	0.975	7.29009
146	2017-03-16	MY	6	Borneo swamp forest	5.3223	115.658	A	lowland	tropical evergreen forest	natural forest	0	MYf 12-10	2.45	0.301	5	0.184991	2.32226	0.429598	24.038	43.823	103.04	166.71	166.2	859.2	0.7995	2.19	41.27	-63	26.5	26.7	27.1	27.3	28	0.946429	0.953571	0.967857	0.975	0
147	2017-03-16	MY	6	Borneo swamp forest	5.3223	115.658	A	lowland	tropical evergreen forest	natural forest	0	MYf 14-10	2.33	0.2635	5	0.184733	2.79507	0.516342	32.675	40.891	80.48	141.37	116.9	344.2	0.8007	2.57	49.74	-71	26.6	26.8	27	27.2	28	0.95	0.957143	0.964286	0.971429	0
148	2017-03-16	MY	6	Borneo swamp forest	5.3223	115.658	A	lowland	tropical evergreen forest	natural forest	0	MYf 15-10	2.41	0.2599	5	0.186226	2.84763	0.530304	36.32	36.089	97.15	149.11	111.9	468.9	0.7938	2.3	45.75	-71	26.6	26.8	27	27.2	28	0.95	0.957143	0.964286	0.971429	16.9971
149	2017-03-16	MY	6	Borneo swamp forest	5.3223	115.658	A	lowland	tropical evergreen forest	natural forest	0	MYf 17-10	2.47	0.2845	5	0.184573	2.51494	0.464189	30.2015	30.6805	80.025	115.715	424.85	601.65	0.80145	2.1	46.52	-71	26.6	26.8	27	27.2	28	0.95	0.957143	0.964286	0.971429	15.5293
150	2017-03-16	MY	6	Borneo swamp forest	5.3223	115.658	A	lowland	tropical evergreen forest	natural forest	0	MYf 18-10	2.49	0.2489	5	0.183138	3.01768	0.55265	48.016	43.617	131.26	178.43	184.2	975	0.8082	2.26	45.83	-71	26.6	26.8	27	27.2	28	0.95	0.957143	0.964286	0.971429	20.0318
151	2017-03-16	MY	6	Borneo swamp forest	5.3223	115.658	A	lowland	tropical evergreen forest	natural forest	0	MYf 13-10	2.27	0.2152	5	0.186488	3.64684	0.680093	35.941	47.882	128.45	155.69	305.4	395.4	0.7926	1.93	41.19	-63	26.8	26.8	27.1	27.1	28	0.957143	0.957143	0.967857	0.967857	27.6301
152	2017-03-16	MY	6	Borneo swamp forest	5.3223	115.658	A	lowland	tropical evergreen forest	natural forest	0	MYf 14-10	2.33	0.2635	5	0.184733	2.79507	0.516342	32.675	40.891	80.48	141.37	116.9	344.2	0.8007	2.57	49.74	-71	27.4	26.8	27.1	27.3	28	0.978571	0.957143	0.967857	0.975	18.0381
153	2017-03-16	MY	6	Borneo swamp forest	5.3223	115.658	A	lowland	tropical evergreen forest	natural forest	0	MYf 15-10	2.41	0.2599	5	0.186226	2.84763	0.530304	36.32	36.089	97.15	149.11	111.9	468.9	0.7938	2.3	45.75	-71	27.4	26.8	27.1	27.3	28	0.978571	0.957143	0.967857	0.975	11.2147
154	2017-03-16	MY	6	Borneo swamp forest	5.3223	115.658	A	lowland	tropical evergreen forest	natural forest	0	MYf 16-10	2.45	0.3201	5	0.18603	2.12402	0.395133	12.387	17.744	28.79	53	665.5	228.3	0.7947	1.94	47.21	-71	27.4	26.8	27.1	27.3	28	0.978571	0.957143	0.967857	0.975	99.0717
155	2017-03-16	MY	6	Borneo swamp forest	5.3223	115.658	A	lowland	tropical evergreen forest	natural forest	0	MYf 17-10	2.47	0.2845	5	0.184573	2.51494	0.464189	30.2015	30.6805	80.025	115.715	424.85	601.65	0.80145	2.1	46.52	-71	27.4	26.8	27.1	27.3	28	0.978571	0.957143	0.967857	0.975	-2.56908
156	2012-04-26	BR-SC	7	Brazil drained floodplain	-28.5523	-48.8076	C	river valley	grasses	pasture	2	TK a I 0-10 cm	5.34	0.3212	4	0.351639	2.11333	0.743128	3.346	15.051	46.62	152.31	4652.7	648.33	0.337181	1.75	19.04	0	21	21.3	21.8	22	28	0.75	0.760714	0.778571	0.785714	45.1946
157	2012-04-26	BR-SC	7	Brazil drained floodplain	-28.5523	-48.8076	C	river valley	grasses	pasture	2	TK K III 0-10 cm	5.77	0.2611	4	0.330156	2.82995	0.934326	5.821	11.508	68.45	328.69	5544.2	1239.44	0.362478	1.83	20.42	-9	20.2	20.6	21.5	21.7	26.1	0.773946	0.789272	0.823755	0.831418	9.23025
158	2012-04-26	BR-SC	7	Brazil drained floodplain	-28.5523	-48.8076	C	river valley	grasses	pasture	2	TK ü I -10 cm	6.8	0.2681	4	0.315491	2.72995	0.861275	12.16	11.917	86.31	253.31	6752.8	561.45	0.381726	2.04	21.47	-21	20.4	20.6	21.4	21.4	26.1	0.781609	0.789272	0.819923	0.819923	7.6763
159	2012-04-26	BR-SC	7	Brazil drained floodplain	-28.5523	-48.8076	C	river valley	grasses	pasture	2	TK ü II -10 cm	5.48	0.2657	4	0.26178	2.76364	0.723467	0.301	39.633	55.93	175.75	6309.9	752.67	0.470631	2.34	26.32	-21	20.4	20.6	21.4	21.4	26.1	0.781609	0.789272	0.819923	0.819923	14.4711
160	2012-04-26	BR-SC	7	Brazil drained floodplain	-28.5523	-48.8076	C	river valley	grasses	pasture	2	TK ü III -10 cm	6.67	0.2428	4	0.261688	3.11862	0.816105	16.619	13.88	137.01	290.42	7755.5	534.74	0.470814	2.64	26.33	-21	20.4	20.6	21.4	21.4	26.1	0.781609	0.789272	0.819923	0.819923	45.4057
161	2012-04-27	BR-SC	7	Brazil drained floodplain	-28.5523	-48.8076	C	river valley	grasses	pasture	2	TK a I 0-10 cm	5.34	0.3212	4	0.351639	2.11333	0.743128	3.346	15.051	46.62	152.31	4652.7	648.33	0.337181	1.75	19.04	-2.5	20.6	20.9	21.6	21.7	26.1	0.789272	0.800766	0.827586	0.831418	11.0639
162	2012-04-27	BR-SC	7	Brazil drained floodplain	-28.5523	-48.8076	C	river valley	grasses	pasture	2	TK K III 0-10 cm	5.77	0.2611	4	0.330156	2.82995	0.934326	5.821	11.508	68.45	328.69	5544.2	1239.44	0.362478	1.83	20.42	-2.5	20.3	20.7	21.5	21.6	26.1	0.777778	0.793103	0.823755	0.827586	0
163	2012-04-27	BR-SC	7	Brazil drained floodplain	-28.5523	-48.8076	C	river valley	grasses	pasture	2	TK ü II -10 cm	5.48	0.2657	4	0.26178	2.76364	0.723467	0.301	39.633	55.93	175.75	6309.9	752.67	0.470631	2.34	26.32	-30	19.9	20.5	21.1	21.2	26.1	0.762452	0.785441	0.808429	0.812261	0
164	2012-04-27	BR-SC	7	Brazil drained floodplain	-28.5523	-48.8076	C	river valley	grasses	pasture	2	TK ü III -10 cm	6.67	0.2428	4	0.261688	3.11862	0.816105	16.619	13.88	137.01	290.42	7755.5	534.74	0.470814	2.64	26.33	-30	19.9	20.5	21.1	21.2	26.1	0.762452	0.785441	0.808429	0.812261	57.7395
165	2012-04-27	BR-SC	7	Brazil drained floodplain	-28.5523	-48.8076	C	river valley	grasses	pasture	2	TK a I 0-10 cm	5.34	0.3212	4	0.351639	2.11333	0.743128	3.346	15.051	46.62	152.31	4652.7	648.33	0.337181	1.75	19.04	-2.5	20.5	20.9	21.6	21.8	26.1	0.785441	0.800766	0.827586	0.835249	7.89901
166	2012-04-27	BR-SC	7	Brazil drained floodplain	-28.5523	-48.8076	C	river valley	grasses	pasture	2	TK k II -10cm	6.37	0.2416	4	0.267125	3.13907	0.838524	3.105	12.481	61.35	513.23	8312.8	718.38	0.460182	2.32	25.75	-14	19.9	20.4	21.3	21.5	26.1	0.762452	0.781609	0.816092	0.823755	-10.4832
167	2012-04-27	BR-SC	7	Brazil drained floodplain	-28.5523	-48.8076	C	river valley	grasses	pasture	2	TK K III 0-10 cm	5.77	0.2611	4	0.330156	2.82995	0.934326	5.821	11.508	68.45	328.69	5544.2	1239.44	0.362478	1.83	20.42	-14	19.9	20.4	21.3	21.5	26.1	0.762452	0.781609	0.816092	0.823755	0
168	2012-04-27	BR-SC	7	Brazil drained floodplain	-28.5523	-48.8076	C	river valley	grasses	pasture	2	TK ü III -10 cm	6.67	0.2428	4	0.261688	3.11862	0.816105	16.619	13.88	137.01	290.42	7755.5	534.74	0.470814	2.64	26.33	-34	19.9	20.7	21.2	21.3	26.1	0.762452	0.793103	0.812261	0.816092	23.0429
169	2012-04-28	BR-SC	7	Brazil drained floodplain	-28.5523	-48.8076	C	river valley	grasses	pasture	2	TK a I 0-10 cm	5.34	0.3212	4	0.351639	2.11333	0.743128	3.346	15.051	46.62	152.31	4652.7	648.33	0.337181	1.75	19.04	-15	19.7	20.5	21.5	21.8	26.1	0.754789	0.785441	0.823755	0.835249	0
170	2012-04-28	BR-SC	7	Brazil drained floodplain	-28.5523	-48.8076	C	river valley	grasses	pasture	2	TK a II -10 cm	5.31	0.3192	4	0.420191	2.13283	0.896197	0.157	25.295	47.83	204.16	3163.1	417.34	0.273756	1.37	15.58	-15	19.7	20.5	21.5	21.8	26.1	0.754789	0.785441	0.823755	0.835249	7.88655
171	2012-04-28	BR-SC	7	Brazil drained floodplain	-28.5523	-48.8076	C	river valley	grasses	pasture	2	TK K I 0-10 cm	6.5	0.2555	4	0.285863	2.91389	0.832974	4.833	8.1	94.42	242.24	7032	475.77	0.426637	2.19	23.92	-22	18.7	19.7	20.7	21.4	26.1	0.716475	0.754789	0.793103	0.819923	0
172	2012-04-28	BR-SC	7	Brazil drained floodplain	-28.5523	-48.8076	C	river valley	grasses	pasture	2	TK K III 0-10 cm	5.77	0.2611	4	0.330156	2.82995	0.934326	5.821	11.508	68.45	328.69	5544.2	1239.44	0.362478	1.83	20.42	-22	18.7	19.7	20.7	21.4	26.1	0.716475	0.754789	0.793103	0.819923	10.7302
173	2012-04-28	BR-SC	7	Brazil drained floodplain	-28.5523	-48.8076	C	river valley	grasses	pasture	2	TK ü I -10 cm	6.8	0.2681	4	0.315491	2.72995	0.861275	12.16	11.917	86.31	253.31	6752.8	561.45	0.381726	2.04	21.47	-29	19.1	20.2	20.9	21.2	26.1	0.731801	0.773946	0.800766	0.812261	0
174	2012-04-28	BR-SC	7	Brazil drained floodplain	-28.5523	-48.8076	C	river valley	grasses	pasture	2	TK ü II -10 cm	5.48	0.2657	4	0.26178	2.76364	0.723467	0.301	39.633	55.93	175.75	6309.9	752.67	0.470631	2.34	26.32	-29	19.1	20.2	20.9	21.2	26.1	0.731801	0.773946	0.800766	0.812261	8.46018
175	2012-04-28	BR-SC	7	Brazil drained floodplain	-28.5523	-48.8076	C	river valley	grasses	pasture	2	TK ü III -10 cm	6.67	0.2428	4	0.261688	3.11862	0.816105	16.619	13.88	137.01	290.42	7755.5	534.74	0.470814	2.64	26.33	-29	19.1	20.2	20.9	21.2	26.1	0.731801	0.773946	0.800766	0.812261	62.3845
176	2012-04-28	BR-SC	7	Brazil drained floodplain	-28.5523	-48.8076	C	river valley	grasses	pasture	2	TK a I 0-10 cm	5.34	0.3212	4	0.351639	2.11333	0.743128	3.346	15.051	46.62	152.31	4652.7	648.33	0.337181	1.75	19.04	-15	19.6	20.5	21.4	21.8	26.1	0.750958	0.785441	0.819923	0.835249	37.7446
177	2012-04-28	BR-SC	7	Brazil drained floodplain	-28.5523	-48.8076	C	river valley	grasses	pasture	2	TK a II -10 cm	5.31	0.3192	4	0.420191	2.13283	0.896197	0.157	25.295	47.83	204.16	3163.1	417.34	0.273756	1.37	15.58	-15	19.6	20.5	21.4	21.8	26.1	0.750958	0.785441	0.819923	0.835249	28.4769
178	2012-04-28	BR-SC	7	Brazil drained floodplain	-28.5523	-48.8076	C	river valley	grasses	pasture	2	TK K I 0-10 cm	6.5	0.2555	4	0.285863	2.91389	0.832974	4.833	8.1	94.42	242.24	7032	475.77	0.426637	2.19	23.92	-14	19.3	20.1	21	21.5	26.1	0.739464	0.770115	0.804598	0.823755	0
179	2012-04-28	BR-SC	7	Brazil drained floodplain	-28.5523	-48.8076	C	river valley	grasses	pasture	2	TK K III 0-10 cm	5.77	0.2611	4	0.330156	2.82995	0.934326	5.821	11.508	68.45	328.69	5544.2	1239.44	0.362478	1.83	20.42	-14	19.3	20.1	21	21.5	26.1	0.739464	0.770115	0.804598	0.823755	16.4796
180	2012-04-28	BR-SC	7	Brazil drained floodplain	-28.5523	-48.8076	C	river valley	grasses	pasture	2	TK ü III -10 cm	6.67	0.2428	4	0.261688	3.11862	0.816105	16.619	13.88	137.01	290.42	7755.5	534.74	0.470814	2.64	26.33	-29	19.6	20.2	20.9	21.1	26.1	0.750958	0.773946	0.800766	0.808429	75.2777
181	2012-04-29	BR-SC	7	Brazil drained floodplain	-28.5523	-48.8076	C	river valley	grasses	pasture	2	TK a I 0-10 cm	5.34	0.3212	4	0.351639	2.11333	0.743128	3.346	15.051	46.62	152.31	4652.7	648.33	0.337181	1.75	19.04	4.5	19.7	20.4	21.2	21.7	26.1	0.754789	0.781609	0.812261	0.831418	0
182	2012-04-29	BR-SC	7	Brazil drained floodplain	-28.5523	-48.8076	C	river valley	grasses	pasture	2	TK a II -10 cm	5.31	0.3192	4	0.420191	2.13283	0.896197	0.157	25.295	47.83	204.16	3163.1	417.34	0.273756	1.37	15.58	4.5	19.7	20.4	21.2	21.7	26.1	0.754789	0.781609	0.812261	0.831418	-4.33345
183	2012-04-29	BR-SC	7	Brazil drained floodplain	-28.5523	-48.8076	C	river valley	grasses	pasture	2	TK K I 0-10 cm	6.5	0.2555	4	0.285863	2.91389	0.832974	4.833	8.1	94.42	242.24	7032	475.77	0.426637	2.19	23.92	-2	19	19.9	21	21.2	26.1	0.727969	0.762452	0.804598	0.812261	0
184	2012-04-29	BR-SC	7	Brazil drained floodplain	-28.5523	-48.8076	C	river valley	grasses	pasture	2	TK k II -10cm	6.37	0.2416	4	0.267125	3.13907	0.838524	3.105	12.481	61.35	513.23	8312.8	718.38	0.460182	2.32	25.75	-2	7.16667	19.9	21	21.2	26.1	0.274585	0.762452	0.804598	0.812261	-5.8669
185	2012-04-29	BR-SC	8	Brazil floodplain	-28.5527	-48.8079	C	river valley	sedges	natural floodplain	0	TM a III -10 cm	6.42	0.133	1	0.148993	6.5188	0.971254	0.06	26.639	27.16	309.81	3656	2113.8	0.257258	1.31	14.68	9.5	19.8	20	20.4	20.6	26.1	0.758621	0.766284	0.781609	0.789272	0
186	2012-04-29	BR-SC	8	Brazil floodplain	-28.5527	-48.8079	C	river valley	sedges	natural floodplain	0	TM K II -10 cm	6.54	0.1704	1	0.221546	4.86854	1.0786	6.777	18.67	26.94	409.15	2929.8	2210.91	0.297403	1.53	16.87	8	19.3	19.9	20.4	20.6	26.1	0.739464	0.762452	0.781609	0.789272	4.62777
187	2012-04-29	BR-SC	8	Brazil floodplain	-28.5527	-48.8079	C	river valley	sedges	natural floodplain	0	TM ü II 0-10 cm	5.85	0.119	1	0.129334	7.40336	0.957509	2.288	11.943	45.47	402.56	2869.2	2639.47	0.223162	1.17	12.82	2	19.3	20	20.7	21	26.1	0.739464	0.766284	0.793103	0.804598	28.7834
188	2012-04-30	BR-SC	8	Brazil floodplain	-28.5527	-48.8079	C	river valley	sedges	natural floodplain	0	TM a I -10 cm	6.26	0.1561	1	0.172675	5.40615	0.933505	1.811	6.543	25.58	384.65	2596.6	1737.07	0.231045	1.17	13.25	10.5	18.7	19.6	20.1	20.3	26.1	0.716475	0.750958	0.770115	0.777778	0
189	2012-04-30	BR-SC	8	Brazil floodplain	-28.5527	-48.8079	C	river valley	sedges	natural floodplain	0	TM a III -10 cm	6.42	0.133	1	0.156117	6.5188	1.01769	0.06	26.639	27.16	309.81	3656	2113.8	0.257258	1.31	14.68	10.5	18.7	19.6	20.1	20.3	26.1	0.716475	0.750958	0.770115	0.777778	0
190	2012-04-30	BR-SC	8	Brazil floodplain	-28.5527	-48.8079	C	river valley	sedges	natural floodplain	0	TM k I -10 cm	6.14	0.1988	1	0.218632	4.03018	0.881128	5.956	7.699	27.16	410.29	2278.2	2245.49	0.257625	1.36	14.7	10	18.2	19.5	20.3	20.6	26.1	0.697318	0.747126	0.777778	0.789272	0
191	2012-04-30	BR-SC	8	Brazil floodplain	-28.5527	-48.8079	C	river valley	sedges	natural floodplain	0	TM K II -10 cm	6.54	0.1704	1	0.191503	4.86854	0.932341	6.777	18.67	26.94	409.15	2929.8	2210.91	0.297403	1.53	16.87	11	18.2	19.5	20.3	20.6	26.1	0.697318	0.747126	0.777778	0.789272	-6.05278
192	2012-04-30	BR-SC	8	Brazil floodplain	-28.5527	-48.8079	C	river valley	sedges	natural floodplain	0	TM ü II 0-10 cm	5.85	0.119	1	0.129334	7.40336	0.957509	2.288	11.943	45.47	402.56	2869.2	2639.47	0.223162	1.17	12.82	10	18.2	19.4	20.2	20.8	26.1	0.697318	0.743295	0.773946	0.796935	11.9801
193	2012-04-30	BR-SC	8	Brazil floodplain	-28.5527	-48.8079	C	river valley	sedges	natural floodplain	0	TM k I -10 cm	6.14	0.1988	1	0.218632	4.03018	0.881128	5.956	7.699	27.16	410.29	2278.2	2245.49	0.257625	1.36	14.7	11	18.1	19.6	20.2	20.5	26.1	0.693487	0.750958	0.773946	0.785441	0
194	2012-04-30	BR-SC	8	Brazil floodplain	-28.5527	-48.8079	C	river valley	sedges	natural floodplain	0	TM ü II 0-10 cm	5.85	0.119	1	0.129334	7.40336	0.957509	2.288	11.943	45.47	402.56	2869.2	2639.47	0.223162	1.17	12.82	1.5	17.9	18.8	20.3	20.6	26.1	0.685824	0.720307	0.777778	0.789272	0
195	2012-05-01	BR-SC	8	Brazil floodplain	-28.5527	-48.8079	C	river valley	sedges	natural floodplain	0	TM a I -10 cm	6.26	0.1561	1	0.172675	5.40615	0.933505	1.811	6.543	25.58	384.65	2596.6	1737.07	0.231045	1.17	13.25	6.5	17.6	19	19.8	20.1	26.1	0.67433	0.727969	0.758621	0.770115	0
196	2012-05-01	BR-SC	8	Brazil floodplain	-28.5527	-48.8079	C	river valley	sedges	natural floodplain	0	TM a III -10 cm	6.42	0.133	1	0.156117	6.5188	1.01769	0.06	26.639	27.16	309.81	3656	2113.8	0.257258	1.31	14.68	6.5	17.6	19	19.8	20.1	26.1	0.67433	0.727969	0.758621	0.770115	0
197	2012-05-01	BR-SC	8	Brazil floodplain	-28.5527	-48.8079	C	river valley	sedges	natural floodplain	0	TM k I -10 cm	6.14	0.1988	1	0.218632	4.03018	0.881128	5.956	7.699	27.16	410.29	2278.2	2245.49	0.257625	1.36	14.7	8.5	17.7	18.9	19.8	20.2	26.1	0.678161	0.724138	0.758621	0.773946	0
198	2012-05-01	BR-SC	8	Brazil floodplain	-28.5527	-48.8079	C	river valley	sedges	natural floodplain	0	TM K II -10 cm	6.54	0.1704	1	0.191503	4.86854	0.932341	6.777	18.67	26.94	409.15	2929.8	2210.91	0.297403	1.53	16.87	8.5	17.7	18.9	19.8	20.2	26.1	0.678161	0.724138	0.758621	0.773946	0
199	2012-05-01	BR-SC	8	Brazil floodplain	-28.5527	-48.8079	C	river valley	sedges	natural floodplain	0	TM ü II 0-10 cm	5.85	0.119	1	0.129334	7.40336	0.957509	2.288	11.943	45.47	402.56	2869.2	2639.47	0.223162	1.17	12.82	-2.5	17.3	18.3	20.2	20.3	26.1	0.662835	0.701149	0.773946	0.777778	10.0716
200	2012-05-01	BR-SC	8	Brazil floodplain	-28.5527	-48.8079	C	river valley	sedges	natural floodplain	0	TM a I -10 cm	6.26	0.1561	1	0.172675	5.40615	0.933505	1.811	6.543	25.58	384.65	2596.6	1737.07	0.231045	1.17	13.25	8.5	17.3	18.3	19.6	20.3	26.1	0.662835	0.701149	0.750958	0.777778	-4.05316
201	2012-05-01	BR-SC	8	Brazil floodplain	-28.5527	-48.8079	C	river valley	sedges	natural floodplain	0	TM a III -10 cm	6.42	0.133	1	0.156117	6.5188	1.01769	0.06	26.639	27.16	309.81	3656	2113.8	0.257258	1.31	14.68	8.5	17.3	18.3	19.6	20.3	26.1	0.662835	0.701149	0.750958	0.777778	5.52528
202	2012-05-01	BR-SC	8	Brazil floodplain	-28.5527	-48.8079	C	river valley	sedges	natural floodplain	0	TM ü II 0-10 cm	5.85	0.119	1	0.129334	7.40336	0.957509	2.288	11.943	45.47	402.56	2869.2	2639.47	0.223162	1.17	12.82	0.5	17.5	18.7	19.9	20.5	26.1	0.670498	0.716475	0.762452	0.785441	6.54821
203	2014-08-08	US-CA	9	California drained fen	38.0169	-121.62	C	river valley	sedges	hay field	1	P1 0-10	5.98	0.5477	5	0.529647	0.825817	0.437391	9.76	10.773	111.55	481.41	9301.2	2831.9	0.2402	1.204	15.6113	-10	22.7	22	22.1	22	25.8	0.879845	0.852713	0.856589	0.852713	100.042
204	2014-08-08	US-CA	9	California drained fen	38.0169	-121.62	C	river valley	sedges	hay field	1	P2 0-10	5.77	0.5106	5	0.467098	0.95848	0.447704	1.351	4.543	43.84	260.32	6648.8	1637.1	0.2804	1.216	17.5602	-10	22.6	22	22.1	22.1	25.8	0.875969	0.852713	0.856589	0.856589	69.0774
205	2014-08-08	US-CA	9	California drained fen	38.0169	-121.62	C	river valley	sedges	hay field	1	P3 0-10	5.46	0.538	5	0.446504	0.858736	0.383429	0.725	2.807	14.38	194.94	7062.1	1811.3	0.2961	1.243	18.3213	-10	22.7	22.2	22.5	23.5	25.8	0.879845	0.860465	0.872093	0.910853	51.4259
206	2014-08-08	US-CA	9	California drained fen	38.0169	-121.62	C	river valley	sedges	hay field	1	P1 0-10	5.98	0.5477	5	0.529647	0.825817	0.437391	9.76	10.773	111.55	481.41	9301.2	2831.9	0.2402	1.204	15.6113	3	24.3	22.8	22.9	23	25.8	0.94186	0.883721	0.887597	0.891473	112.168
207	2014-08-08	US-CA	9	California drained fen	38.0169	-121.62	C	river valley	sedges	hay field	1	P2 0-10	5.77	0.5106	5	0.467098	0.95848	0.447704	1.351	4.543	43.84	260.32	6648.8	1637.1	0.2804	1.216	17.5602	5	23.1	22.6	22.6	22.7	25.8	0.895349	0.875969	0.875969	0.879845	92.4753
208	2014-08-08	US-CA	9	California drained fen	38.0169	-121.62	C	river valley	sedges	hay field	1	P3 0-10	5.46	0.538	5	0.446504	0.858736	0.383429	0.725	2.807	14.38	194.94	7062.1	1811.3	0.2961	1.243	18.3213	10	22.9	22.2	22.7	22.5	25.8	0.887597	0.860465	0.879845	0.872093	92.9044
209	2014-08-09	US-CA	9	California drained fen	38.0169	-121.62	C	river valley	sedges	hay field	1	P1 0-10	5.98	0.5477	5	0.529647	0.825817	0.437391	9.76	10.773	111.55	481.41	9301.2	2831.9	0.2402	1.204	15.6113	-10	23.4	22.3	22.3	22.1	25.8	0.906977	0.864341	0.864341	0.856589	27.2372
210	2014-08-09	US-CA	9	California drained fen	38.0169	-121.62	C	river valley	sedges	hay field	1	P2 0-10	5.77	0.5106	5	0.467098	0.95848	0.447704	1.351	4.543	43.84	260.32	6648.8	1637.1	0.2804	1.216	17.5602	-10	22.6	22	22.2	22.1	25.8	0.875969	0.852713	0.860465	0.856589	50.4254
211	2014-08-09	US-CA	9	California drained fen	38.0169	-121.62	C	river valley	sedges	hay field	1	P3 0-10	5.46	0.538	5	0.446504	0.858736	0.383429	0.725	2.807	14.38	194.94	7062.1	1811.3	0.2961	1.243	18.3213	-10	22.8	22.3	22.4	22.5	25.8	0.883721	0.864341	0.868217	0.872093	32.8679
212	2014-08-05	US-CA	10	California fen	38.0169	-121.62	C	river valley	sedges	natural floodplain	1	P1 0-10	5.37	0.2045	1	0.235865	3.88998	0.91751	1.272	3.081	58.68	189.61	4684.2	1510.8	0.2777	1.107	17.4293	-12	22.4	22.5	22.4	22.3	25.8	0.868217	0.872093	0.868217	0.864341	0
213	2014-08-05	US-CA	10	California fen	38.0169	-121.62	C	river valley	sedges	natural floodplain	1	P2 0-10	5.45	0.1965	1	0.231834	4.08906	0.947985	0.153	2.214	94.34	208.71	4591.1	1481.2	0.283	1.115	17.6862	-12	21.8	22.2	22	21.7	25.8	0.844961	0.860465	0.852713	0.841085	0
214	2014-08-05	US-CA	10	California fen	38.0169	-121.62	C	river valley	sedges	natural floodplain	1	P3 0-10	5.25	0.1949	1	0.247486	4.13084	1.02232	0	9.775	86.31	203.7	4051.9	1679.3	0.2441	0.961	15.8004	-12	22.2	22.3	22.3	22.2	25.8	0.860465	0.864341	0.864341	0.860465	0
215	2014-08-05	US-CA	10	California fen	38.0169	-121.62	C	river valley	sedges	natural floodplain	1	P2 0-10	5.45	0.1965	1	0.216244	4.08906	0.884233	0.153	2.214	94.34	208.71	4591.1	1481.2	0.283	1.115	17.6862	0	22.2	22	22.1	21.8	25.8	0.860465	0.852713	0.856589	0.844961	0
216	2014-08-05	US-CA	10	California fen	38.0169	-121.62	C	river valley	sedges	natural floodplain	1	P3 0-10	5.25	0.1949	1	0.247486	4.13084	1.02232	0	9.775	86.31	203.7	4051.9	1679.3	0.2441	0.961	15.8004	0	22.7	22.4	22.3	22.1	25.8	0.879845	0.868217	0.864341	0.856589	0
217	2014-08-06	US-CA	10	California fen	38.0169	-121.62	C	river valley	sedges	natural floodplain	1	P2 0-10	5.45	0.1965	1	0.216244	4.08906	0.884233	0.153	2.214	94.34	208.71	4591.1	1481.2	0.283	1.115	17.6862	-15	22.6	22.5	22.3	21.7	25.8	0.875969	0.872093	0.864341	0.841085	0
218	2014-08-06	US-CA	10	California fen	38.0169	-121.62	C	river valley	sedges	natural floodplain	1	P1 0-10	5.37	0.2045	1	0.220028	3.88998	0.855904	1.272	3.081	58.68	189.61	4684.2	1510.8	0.2777	1.107	17.4293	-4	23.7	22.9	22.6	22.3	25.8	0.918605	0.887597	0.875969	0.864341	-6.30148
219	2014-08-06	US-CA	10	California fen	38.0169	-121.62	C	river valley	sedges	natural floodplain	1	P2 0-10	5.45	0.1965	1	0.216244	4.08906	0.884233	0.153	2.214	94.34	208.71	4591.1	1481.2	0.283	1.115	17.6862	-4	24.2	22.5	22.1	21.7	25.8	0.937984	0.872093	0.856589	0.841085	10.5562
220	2014-08-06	US-CA	10	California fen	38.0169	-121.62	C	river valley	sedges	natural floodplain	1	P3 0-10	5.25	0.1949	1	0.247486	4.13084	1.02232	0	9.775	86.31	203.7	4051.9	1679.3	0.2441	0.961	15.8004	-4	24.8	22.6	22.4	22.1	25.8	0.96124	0.875969	0.868217	0.856589	0
221	2014-09-12	ES-CT	11	Catalonia transitional bog	42.6282	0.7607	C	mountain valley	Sphagnum spp.	pasture	1	CTp1 0-10	4.64	0.2443	4	0.147472	3.09333	0.456179	0.082	10.436	119.66	450.6	4638.1	194.08	0.7349	1.73	40.8	-54.5	15.2	14.3	13.9	13.4	18	0.844444	0.794444	0.772222	0.744444	0
222	2014-09-12	ES-CT	11	Catalonia transitional bog	42.6282	0.7607	C	mountain valley	Sphagnum spp.	pasture	1	CTp2 0-10	4.79	0.1762	4	0.14599	4.67537	0.682557	0.114	19.954	111.97	319.7	4946.1	173.03	0.7428	1.59	35.8	-54.5	15.2	14.3	13.9	13.4	18	0.844444	0.794444	0.772222	0.744444	0
223	2014-09-12	ES-CT	11	Catalonia transitional bog	42.6282	0.7607	C	mountain valley	Sphagnum spp.	pasture	1	CTp3 0-10	4.69	0.1242	4	0.147719	7.05153	1.04164	0.201	7.93	111.65	737.3	5665.6	154.14	0.7336	1.86	38.2	-54.5	15.2	14.3	13.9	13.4	18	0.844444	0.794444	0.772222	0.744444	0
224	2014-09-12	ES-CT	11	Catalonia transitional bog	42.6282	0.7607	C	mountain valley	Sphagnum spp.	pasture	1	CTp5 0-10	3.79	0.1751	4	0.142209	4.71102	0.66995	0.057	0	148.82	600.6	2809.4	197.8	0.7637	1.28	35.8	-100	16.8	13.8	13.7	13	18	0.933333	0.766667	0.761111	0.722222	0
225	2014-09-12	ES-CT	11	Catalonia transitional bog	42.6282	0.7607	C	mountain valley	Sphagnum spp.	pasture	1	CTp7 0-10	4.2	0.2939	4	0.312276	2.40252	0.75025	21.723	10.972	47.32	200.3	1337.4	64.62	0.3242	1.44	17.3	-100	15.1	13.6	13.5	13.4	18	0.838889	0.755556	0.75	0.744444	36.9537
226	2014-09-12	ES-CT	11	Catalonia transitional bog	42.6282	0.7607	C	mountain valley	Sphagnum spp.	pasture	1	CTp8 0-10	4.39	0.2284	4	0.220062	3.37828	0.743431	61.318	61.318	65.99	254.3	2333.1	79.58	0.4782	2.05	20.9	-100	15.1	13.6	13.5	13.4	18	0.838889	0.755556	0.75	0.744444	0
227	2014-09-12	ES-CT	11	Catalonia transitional bog	42.6282	0.7607	C	mountain valley	Sphagnum spp.	pasture	1	CTp9 0-10	4.24	0.2256	4	0.213471	3.43262	0.732767	35.646	15.052	49.6	249.6	2337.1	77.93	0.4943	1.98	24.6	-100	15.1	13.6	13.5	13.4	18	0.838889	0.755556	0.75	0.744444	44.8899
228	2014-09-12	ES-CT	11	Catalonia transitional bog	42.6282	0.7607	C	mountain valley	Sphagnum spp.	pasture	1	CTp1 0-10	4.64	0.2443	4	0.147472	3.09333	0.456179	0.082	10.436	119.66	450.6	4638.1	194.08	0.7349	1.73	40.8	-49.5	15.5	14.1	13.9	13.4	18	0.861111	0.783333	0.772222	0.744444	0
229	2014-09-12	ES-CT	11	Catalonia transitional bog	42.6282	0.7607	C	mountain valley	Sphagnum spp.	pasture	1	CTp2 0-10	4.79	0.1762	4	0.14599	4.67537	0.682557	0.114	19.954	111.97	319.7	4946.1	173.03	0.7428	1.59	35.8	-49.5	15.5	14.1	13.9	13.4	18	0.861111	0.783333	0.772222	0.744444	0
230	2014-09-12	ES-CT	11	Catalonia transitional bog	42.6282	0.7607	C	mountain valley	Sphagnum spp.	pasture	1	CTp3 0-10	4.69	0.1242	4	0.147719	7.05153	1.04164	0.201	7.93	111.65	737.3	5665.6	154.14	0.7336	1.86	38.2	-49.5	15.5	14.1	13.9	13.4	18	0.861111	0.783333	0.772222	0.744444	0
231	2014-09-12	ES-CT	11	Catalonia transitional bog	42.6282	0.7607	C	mountain valley	Sphagnum spp.	pasture	1	CTp4 0-10	3.18	0.1314	4	0.133865	6.61035	0.884897	0.114	0	94.47	457.3	1192.8	341.15	0.814	1.05	42	-100	16.2	14.6	13.2	12.8	18	0.9	0.811111	0.733333	0.711111	0
232	2014-09-12	ES-CT	11	Catalonia transitional bog	42.6282	0.7607	C	mountain valley	Sphagnum spp.	pasture	1	CTp5 0-10	3.79	0.1751	4	0.142209	4.71102	0.66995	0.057	0	148.82	600.6	2809.4	197.8	0.7637	1.28	35.8	-100	16.2	14.6	13.2	12.8	18	0.9	0.811111	0.733333	0.711111	0
233	2014-09-12	ES-CT	11	Catalonia transitional bog	42.6282	0.7607	C	mountain valley	Sphagnum spp.	pasture	1	CTp7 0-10	4.2	0.2939	4	0.312276	2.40252	0.75025	21.723	10.972	47.32	200.3	1337.4	64.62	0.3242	1.44	17.3	-100	15.3	13.5	13.3	13.3	18	0.85	0.75	0.738889	0.738889	31.0972
234	2014-09-12	ES-CT	11	Catalonia transitional bog	42.6282	0.7607	C	mountain valley	Sphagnum spp.	pasture	1	CTp8 0-10	4.39	0.2284	4	0.220062	3.37828	0.743431	61.318	61.318	65.99	254.3	2333.1	79.58	0.4782	2.05	20.9	-100	15.3	13.5	13.3	13.3	18	0.85	0.75	0.738889	0.738889	3.48585
235	2014-09-12	ES-CT	11	Catalonia transitional bog	42.6282	0.7607	C	mountain valley	Sphagnum spp.	pasture	1	CTp9 0-10	4.24	0.2256	4	0.213471	3.43262	0.732767	35.646	15.052	49.6	249.6	2337.1	77.93	0.4943	1.98	24.6	-100	15.3	13.5	13.3	13.3	18	0.85	0.75	0.738889	0.738889	24.1876
236	2014-09-13	ES-CT	11	Catalonia transitional bog	42.6282	0.7607	C	mountain valley	Sphagnum spp.	pasture	1	CTp1 0-10	4.64	0.2443	4	0.147472	3.09333	0.456179	0.082	10.436	119.66	450.6	4638.1	194.08	0.7349	1.73	40.8	-49.5	13.3	14	13.8	13.3	18	0.738889	0.777778	0.766667	0.738889	0
237	2014-09-13	ES-CT	11	Catalonia transitional bog	42.6282	0.7607	C	mountain valley	Sphagnum spp.	pasture	1	CTp2 0-10	4.79	0.1762	4	0.14599	4.67537	0.682557	0.114	19.954	111.97	319.7	4946.1	173.03	0.7428	1.59	35.8	-49.5	13.3	14	13.8	13.3	18	0.738889	0.777778	0.766667	0.738889	0
238	2014-09-13	ES-CT	11	Catalonia transitional bog	42.6282	0.7607	C	mountain valley	Sphagnum spp.	pasture	1	CTp3 0-10	4.69	0.1242	4	0.147719	7.05153	1.04164	0.201	7.93	111.65	737.3	5665.6	154.14	0.7336	1.86	38.2	-49.5	13.3	14	13.8	13.3	18	0.738889	0.777778	0.766667	0.738889	0
239	2014-09-13	ES-CT	11	Catalonia transitional bog	42.6282	0.7607	C	mountain valley	Sphagnum spp.	pasture	1	CTp4 0-10	3.18	0.1314	4	0.133865	6.61035	0.884897	0.114	0	94.47	457.3	1192.8	341.15	0.814	1.05	42	-100	12.9	13.7	13.5	12.9	18	0.716667	0.761111	0.75	0.716667	0
240	2014-09-13	ES-CT	11	Catalonia transitional bog	42.6282	0.7607	C	mountain valley	Sphagnum spp.	pasture	1	CTp5 0-10	3.79	0.1751	4	0.142209	4.71102	0.66995	0.057	0	148.82	600.6	2809.4	197.8	0.7637	1.28	35.8	-100	12.9	13.7	13.5	12.9	18	0.716667	0.761111	0.75	0.716667	0
241	2014-09-13	ES-CT	11	Catalonia transitional bog	42.6282	0.7607	C	mountain valley	Sphagnum spp.	pasture	1	CTp6 0-10	3.72	0.1772	4	0.145971	4.64334	0.677795	0.056	0	158.41	521.1	2893	198.34	0.7429	1.48	42.8	-100	12.9	13.7	13.5	12.9	18	0.716667	0.761111	0.75	0.716667	0
242	2014-09-13	ES-CT	11	Catalonia transitional bog	42.6282	0.7607	C	mountain valley	Sphagnum spp.	pasture	1	CTp7 0-10	4.2	0.2939	4	0.312276	2.40252	0.75025	21.723	10.972	47.32	200.3	1337.4	64.62	0.3242	1.44	17.3	-100	13.3	13.6	13.6	13.5	18	0.738889	0.755556	0.755556	0.75	0
243	2014-09-13	ES-CT	11	Catalonia transitional bog	42.6282	0.7607	C	mountain valley	Sphagnum spp.	pasture	1	CTp8 0-10	4.39	0.2284	4	0.220062	3.37828	0.743431	61.318	61.318	65.99	254.3	2333.1	79.58	0.4782	2.05	20.9	-100	13.3	13.6	13.6	13.5	18	0.738889	0.755556	0.755556	0.75	0
244	2014-09-13	ES-CT	11	Catalonia transitional bog	42.6282	0.7607	C	mountain valley	Sphagnum spp.	pasture	1	CTp9 0-10	4.24	0.2256	4	0.213471	3.43262	0.732767	35.646	15.052	49.6	249.6	2337.1	77.93	0.4943	1.98	24.6	-100	13.3	13.6	13.6	13.5	18	0.738889	0.755556	0.755556	0.75	29.4905
245	2015-06-09	CO	12	Colombia drained paramo	6.64314	-75.6655	C	high-mountain	grasses	pasture	2	COBG-2	3.99	0.2147	5	0.184433	3.65766	0.674595	0	29.432	2.96	167.66	106.8	47.97	0.8021	3.78	50.13	-16.7	17.4	16.5	16.6	16.5	18	0.966667	0.916667	0.922222	0.916667	-2.31283
246	2015-06-09	CO	12	Colombia drained paramo	6.64314	-75.6655	C	high-mountain	grasses	pasture	2	COBG-3	3.94	0.2307	5	0.176588	3.33463	0.588857	0	6.221	6.99	162.92	151.8	50.74	0.8404	1.62	21.28	-16.7	17.4	16.5	16.6	16.5	18	0.966667	0.916667	0.922222	0.916667	0
247	2015-06-09	CO	12	Colombia drained paramo	6.64314	-75.6655	C	high-mountain	grasses	pasture	2	COBG-4	3.98	0.2199	5	0.19189	3.54752	0.680734	0	7.162	2.53	185.55	117	40.6	0.7686	1.97	24.67	-34.5	17.3	16.3	16.4	16.3	18	0.961111	0.905556	0.911111	0.905556	6.2413
248	2015-06-09	CO	12	Colombia drained paramo	6.64314	-75.6655	C	high-mountain	grasses	pasture	2	COBG-5	3.88	0.215	5	0.196127	3.65116	0.716091	0	6.231	4.08	135.72	147.2	56.48	0.7507	2.09	26.53	-34.5	17.3	16.3	16.4	16.3	18	0.961111	0.905556	0.911111	0.905556	0
249	2015-06-09	CO	12	Colombia drained paramo	6.64314	-75.6655	C	high-mountain	grasses	pasture	2	COBG-6	3.93	0.2561	5	0.192471	2.90472	0.559074	0	7.692	8.07	167.87	124.3	49.16	0.7661	1.56	19.97	-34.5	17.3	16.3	16.4	16.3	18	0.961111	0.905556	0.911111	0.905556	-5.72479
250	2015-06-09	CO	12	Colombia drained paramo	6.64314	-75.6655	C	high-mountain	grasses	pasture	2	COBG-7	3.88	0.2484	5	0.258789	3.02576	0.783035	0	2.838	7.78	135.15	121.7	59.51	0.5544	1.85	23.58	-10.5	17.5	16.6	16.6	16.6	18	0.972222	0.922222	0.922222	0.922222	0
251	2015-06-09	CO	12	Colombia drained paramo	6.64314	-75.6655	C	high-mountain	grasses	pasture	2	COBG-8	3.91	0.2222	5	0.257949	3.50045	0.902939	0	8.73	6.87	166.94	153.7	64.17	0.5564	1.91	24.6	-10.5	17.5	16.6	16.6	16.6	18	0.972222	0.922222	0.922222	0.922222	0
252	2015-06-09	CO	12	Colombia drained paramo	6.64314	-75.6655	C	high-mountain	grasses	pasture	2	COBG-1	4.01	0.1967	5	0.182026	4.08388	0.743374	0	55.727	1.35	158.3	146.1	54.73	0.8135	2.36	31.02	-16.7	18.1	16.6	16.6	16.5	18	1.00556	0.922222	0.922222	0.916667	-3.4889
253	2015-06-09	CO	12	Colombia drained paramo	6.64314	-75.6655	C	high-mountain	grasses	pasture	2	COBG-2	3.99	0.2147	5	0.184433	3.65766	0.674595	0	29.432	2.96	167.66	106.8	47.97	0.8021	3.78	50.13	-16.7	18.1	16.6	16.6	16.5	18	1.00556	0.922222	0.922222	0.916667	-1.91747
254	2015-06-09	CO	12	Colombia drained paramo	6.64314	-75.6655	C	high-mountain	grasses	pasture	2	COBG-3	3.94	0.2307	5	0.176588	3.33463	0.588857	0	6.221	6.99	162.92	151.8	50.74	0.8404	1.62	21.28	-16.7	18.1	16.6	16.6	16.5	18	1.00556	0.922222	0.922222	0.916667	0
255	2015-06-09	CO	12	Colombia drained paramo	6.64314	-75.6655	C	high-mountain	grasses	pasture	2	COBG-4	3.98	0.2199	5	0.19189	3.54752	0.680734	0	7.162	2.53	185.55	117	40.6	0.7686	1.97	24.67	-34.5	17.7	16.3	16.4	16.3	18	0.983333	0.905556	0.911111	0.905556	6.72361
256	2015-06-09	CO	12	Colombia drained paramo	6.64314	-75.6655	C	high-mountain	grasses	pasture	2	COBG-5	3.88	0.215	5	0.196127	3.65116	0.716091	0	6.231	4.08	135.72	147.2	56.48	0.7507	2.09	26.53	-34.5	17.7	16.3	16.4	16.3	18	0.983333	0.905556	0.911111	0.905556	0
257	2015-06-09	CO	12	Colombia drained paramo	6.64314	-75.6655	C	high-mountain	grasses	pasture	2	COBG-8	3.91	0.2222	5	0.257949	3.50045	0.902939	0	8.73	6.87	166.94	153.7	64.17	0.5564	1.91	24.6	-10.5	18.5	16.8	16.6	16.6	18	1.02778	0.933333	0.922222	0.922222	-8.2197
258	2015-06-09	CO	12	Colombia drained paramo	6.64314	-75.6655	C	high-mountain	grasses	pasture	2	COBG-9	3.95	0.1465	4	0.186582	5.82594	1.08702	0	13.514	9.48	250.96	244.7	115.58	0.6811	1.89	28.34	-10.5	18.5	16.8	16.6	16.6	18	1.02778	0.933333	0.922222	0.922222	0
259	2015-06-10	CO	12	Colombia drained paramo	6.64314	-75.6655	C	high-mountain	grasses	pasture	2	COBG-1	4.01	0.1967	5	0.182026	4.08388	0.743374	0	55.727	1.35	158.3	146.1	54.73	0.8135	2.36	31.02	-16.7	16.1	16.6	16.6	16.6	18	0.894444	0.922222	0.922222	0.922222	0
260	2015-06-10	CO	12	Colombia drained paramo	6.64314	-75.6655	C	high-mountain	grasses	pasture	2	COBG-2	3.99	0.2147	5	0.184433	3.65766	0.674595	0	29.432	2.96	167.66	106.8	47.97	0.8021	3.78	50.13	-16.7	16.1	16.6	16.6	16.6	18	0.894444	0.922222	0.922222	0.922222	0
261	2015-06-10	CO	12	Colombia drained paramo	6.64314	-75.6655	C	high-mountain	grasses	pasture	2	COBG-3	3.94	0.2307	5	0.176588	3.33463	0.588857	0	6.221	6.99	162.92	151.8	50.74	0.8404	1.62	21.28	-16.7	16.1	16.6	16.6	16.6	18	0.894444	0.922222	0.922222	0.922222	0
262	2015-06-10	CO	12	Colombia drained paramo	6.64314	-75.6655	C	high-mountain	grasses	pasture	2	COBG-4	3.98	0.2199	5	0.19189	3.54752	0.680734	0	7.162	2.53	185.55	117	40.6	0.7686	1.97	24.67	-34.5	15.7	16.2	16.4	16.4	18	0.872222	0.9	0.911111	0.911111	0
263	2015-06-10	CO	12	Colombia drained paramo	6.64314	-75.6655	C	high-mountain	grasses	pasture	2	COBG-5	3.88	0.215	5	0.196127	3.65116	0.716091	0	6.231	4.08	135.72	147.2	56.48	0.7507	2.09	26.53	-34.5	15.7	16.2	16.4	16.4	18	0.872222	0.9	0.911111	0.911111	0
264	2015-06-10	CO	12	Colombia drained paramo	6.64314	-75.6655	C	high-mountain	grasses	pasture	2	COBG-6	3.93	0.2561	5	0.192471	2.90472	0.559074	0	7.692	8.07	167.87	124.3	49.16	0.7661	1.56	19.97	-34.5	15.7	16.2	16.4	16.4	18	0.872222	0.9	0.911111	0.911111	0
265	2015-06-10	CO	12	Colombia drained paramo	6.64314	-75.6655	C	high-mountain	grasses	pasture	2	COBG-7	3.88	0.2484	5	0.258789	3.02576	0.783035	0	2.838	7.78	135.15	121.7	59.51	0.5544	1.85	23.58	-10.5	15.9	16.5	16.6	16.5	18	0.883333	0.916667	0.922222	0.916667	6.01515
266	2015-06-10	CO	12	Colombia drained paramo	6.64314	-75.6655	C	high-mountain	grasses	pasture	2	COBG-9	3.95	0.1465	4	0.186582	5.82594	1.08702	0	13.514	9.48	250.96	244.7	115.58	0.6811	1.89	28.34	-10.5	15.9	16.5	16.6	16.5	18	0.883333	0.916667	0.922222	0.916667	0
267	2015-06-10	CO	12	Colombia drained paramo	6.64314	-75.6655	C	high-mountain	grasses	pasture	2	COBG-2	3.99	0.2147	5	0.184433	3.65766	0.674595	0	29.432	2.96	167.66	106.8	47.97	0.8021	3.78	50.13	-16.7	16.5	16.4	16.7	16.6	18	0.916667	0.911111	0.927778	0.922222	0
268	2015-06-10	CO	12	Colombia drained paramo	6.64314	-75.6655	C	high-mountain	grasses	pasture	2	COBG-4	3.98	0.2199	5	0.19189	3.54752	0.680734	0	7.162	2.53	185.55	117	40.6	0.7686	1.97	24.67	-34.5	16.2	16.1	16.4	16.4	18	0.9	0.894444	0.911111	0.911111	0
269	2015-06-10	CO	12	Colombia drained paramo	6.64314	-75.6655	C	high-mountain	grasses	pasture	2	COBG-5	3.88	0.215	5	0.196127	3.65116	0.716091	0	6.231	4.08	135.72	147.2	56.48	0.7507	2.09	26.53	-34.5	16.2	16.1	16.4	16.4	18	0.9	0.894444	0.911111	0.911111	0
270	2015-06-10	CO	12	Colombia drained paramo	6.64314	-75.6655	C	high-mountain	grasses	pasture	2	COBG-6	3.93	0.2561	5	0.192471	2.90472	0.559074	0	7.692	8.07	167.87	124.3	49.16	0.7661	1.56	19.97	-34.5	16.2	16.1	16.4	16.4	18	0.9	0.894444	0.911111	0.911111	0
271	2015-06-10	CO	12	Colombia drained paramo	6.64314	-75.6655	C	high-mountain	grasses	pasture	2	COBG-7	3.88	0.2484	5	0.258789	3.02576	0.783035	0	2.838	7.78	135.15	121.7	59.51	0.5544	1.85	23.58	-10.5	16.5	16.3	16.6	16.6	18	0.916667	0.905556	0.922222	0.922222	0
272	2015-06-10	CO	12	Colombia drained paramo	6.64314	-75.6655	C	high-mountain	grasses	pasture	2	COBG-8	3.91	0.2222	5	0.257949	3.50045	0.902939	0	8.73	6.87	166.94	153.7	64.17	0.5564	1.91	24.6	-10.5	16.5	16.3	16.6	16.6	18	0.916667	0.905556	0.922222	0.922222	0
273	2015-06-10	CO	12	Colombia drained paramo	6.64314	-75.6655	C	high-mountain	grasses	pasture	2	COBG-9	3.95	0.1465	4	0.186582	5.82594	1.08702	0	13.514	9.48	250.96	244.7	115.58	0.6811	1.89	28.34	-10.5	16.5	16.3	16.6	16.6	18	0.916667	0.905556	0.922222	0.922222	0
274	2015-06-10	CO	12	Colombia drained paramo	6.64314	-75.6655	C	high-mountain	grasses	pasture	2	COBG-1	4.01	0.1967	5	0.182026	4.08388	0.743374	0	55.727	1.35	158.3	146.1	54.73	0.8135	2.36	31.02	-16.7	17.4	16.5	16.6	16.6	18	0.966667	0.916667	0.922222	0.922222	0
275	2015-06-10	CO	12	Colombia drained paramo	6.64314	-75.6655	C	high-mountain	grasses	pasture	2	COBG-2	3.99	0.2147	5	0.184433	3.65766	0.674595	0	29.432	2.96	167.66	106.8	47.97	0.8021	3.78	50.13	-16.7	17.4	16.5	16.6	16.6	18	0.966667	0.916667	0.922222	0.922222	0
276	2015-06-10	CO	12	Colombia drained paramo	6.64314	-75.6655	C	high-mountain	grasses	pasture	2	COBG-3	3.94	0.2307	5	0.176588	3.33463	0.588857	0	6.221	6.99	162.92	151.8	50.74	0.8404	1.62	21.28	-16.7	17.4	16.5	16.6	16.6	18	0.966667	0.916667	0.922222	0.922222	0
277	2015-06-10	CO	12	Colombia drained paramo	6.64314	-75.6655	C	high-mountain	grasses	pasture	2	COBG-4	3.98	0.2199	5	0.19189	3.54752	0.680734	0	7.162	2.53	185.55	117	40.6	0.7686	1.97	24.67	-34.5	17.1	16.2	16.4	16.4	18	0.95	0.9	0.911111	0.911111	3.81086
278	2015-06-10	CO	12	Colombia drained paramo	6.64314	-75.6655	C	high-mountain	grasses	pasture	2	COBG-6	3.93	0.2561	5	0.192471	2.90472	0.559074	0	7.692	8.07	167.87	124.3	49.16	0.7661	1.56	19.97	-34.5	17.1	16.2	16.4	16.4	18	0.95	0.9	0.911111	0.911111	0
279	2015-06-10	CO	12	Colombia drained paramo	6.64314	-75.6655	C	high-mountain	grasses	pasture	2	COBG-7	3.88	0.2484	5	0.258789	3.02576	0.783035	0	2.838	7.78	135.15	121.7	59.51	0.5544	1.85	23.58	-10.5	17.6	16.4	16.6	16.6	18	0.977778	0.911111	0.922222	0.922222	-10.4887
280	2015-06-10	CO	12	Colombia drained paramo	6.64314	-75.6655	C	high-mountain	grasses	pasture	2	COBG-8	3.91	0.2222	5	0.257949	3.50045	0.902939	0	8.73	6.87	166.94	153.7	64.17	0.5564	1.91	24.6	-10.5	17.6	16.4	16.6	16.6	18	0.977778	0.911111	0.922222	0.922222	0
281	2015-06-10	CO	12	Colombia drained paramo	6.64314	-75.6655	C	high-mountain	grasses	pasture	2	COBG-9	3.95	0.1465	4	0.186582	5.82594	1.08702	0	13.514	9.48	250.96	244.7	115.58	0.6811	1.89	28.34	-10.5	17.6	16.4	16.6	16.6	18	0.977778	0.911111	0.922222	0.922222	-7.88344
282	2015-06-07	CO	13	Colombia paramo	6.6699	-75.6681	C	high-mountain	grasses	natural bog	0	COBP-2	3.64	0.0646	1	0.06454	14.4799	0.934531	0	102.259	129.7	351.24	243.7	90.65	0.4587	1.96	44.36	-6.9	14.9	14.1	14.2	14.3	18	0.827778	0.783333	0.788889	0.794444	0
283	2015-06-07	CO	13	Colombia paramo	6.6699	-75.6681	C	high-mountain	grasses	natural bog	0	COBP-3	3.59	0.0441	1	0.049091	21.6757	1.06408	0	63.441	76.26	471.64	331.2	93.68	0.4029	1.6	45.06	-6.9	14.9	14.1	14.2	14.3	18	0.827778	0.783333	0.788889	0.794444	0
284	2015-06-07	CO	13	Colombia paramo	6.6699	-75.6681	C	high-mountain	grasses	natural bog	0	COBP-4	3.33	0.0704	1	0.0643348	13.2045	0.849511	0	113.661	62.44	485.62	236.1	89.19	0.4602	1.63	40.27	-9.4	14.7	13.1	13.3	13.3	18	0.816667	0.727778	0.738889	0.738889	0
285	2015-06-07	CO	13	Colombia paramo	6.6699	-75.6681	C	high-mountain	grasses	natural bog	0	COBP-5	3.29	0.0593	1	0.062339	15.8634	0.988908	0	48.702	68.61	263.74	168.5	56.12	0.4753	1.77	40.41	-9.4	14.7	13.1	13.3	13.3	18	0.816667	0.727778	0.738889	0.738889	0
286	2015-06-07	CO	13	Colombia paramo	6.6699	-75.6681	C	high-mountain	grasses	natural bog	0	COBP-6	3.47	0.0634	1	0.0657887	14.7729	0.971887	0	73.732	20.19	513.2	259.5	83.25	0.3741	1.66	40	-9.4	14.7	13.1	13.3	13.3	18	0.816667	0.727778	0.738889	0.738889	0
287	2015-06-07	CO	13	Colombia paramo	6.6699	-75.6681	C	high-mountain	grasses	natural bog	0	COBP-7	3.51	0.1306	1	0.0683027	6.65697	0.454689	0	24.575	16.25	369.04	145.8	72.14	0.4328	1.74	30.49	-19.3	14.4	12	12	12	18	0.8	0.666667	0.666667	0.666667	-4.79121
288	2015-06-07	CO	13	Colombia paramo	6.6699	-75.6681	C	high-mountain	grasses	natural bog	0	COBP-8	3.52	0.1221	1	0.0663753	7.19001	0.477239	0	25.475	27.46	333	173.8	65.48	0.4457	1.64	31.13	-19.3	14.4	12	12	12	18	0.8	0.666667	0.666667	0.666667	0
289	2015-06-07	CO	13	Colombia paramo	6.6699	-75.6681	C	high-mountain	grasses	natural bog	0	COBP-9	3.17	0.1009	1	0.0567539	8.9108	0.505723	0	17.59	15.22	498.14	146.2	65.87	0.5232	1.56	35.65	-19.3	14.4	12	12	12	18	0.8	0.666667	0.666667	0.666667	0
290	2015-06-07	CO	13	Colombia paramo	6.6699	-75.6681	C	high-mountain	grasses	natural bog	0	COBP-1	3.58	0.0269	1	0.0275034	36.1747	0.994926	0	95.824	105.87	461.2	280.1	107.02	0.5428	1.93	45.38	-6.9	15.9	14.5	14.2	14.4	18	0.883333	0.805556	0.788889	0.8	0
291	2015-06-07	CO	13	Colombia paramo	6.6699	-75.6681	C	high-mountain	grasses	natural bog	0	COBP-2	3.64	0.0646	1	0.06454	14.4799	0.934531	0	102.259	129.7	351.24	243.7	90.65	0.4587	1.96	44.36	-6.9	15.9	14.5	14.2	14.4	18	0.883333	0.805556	0.788889	0.8	0
292	2015-06-07	CO	13	Colombia paramo	6.6699	-75.6681	C	high-mountain	grasses	natural bog	0	COBP-3	3.59	0.0441	1	0.049091	21.6757	1.06408	0	63.441	76.26	471.64	331.2	93.68	0.4029	1.6	45.06	-6.9	15.9	14.5	14.2	14.4	18	0.883333	0.805556	0.788889	0.8	0
293	2015-06-07	CO	13	Colombia paramo	6.6699	-75.6681	C	high-mountain	grasses	natural bog	0	COBP-4	3.33	0.0704	1	0.0643348	13.2045	0.849511	0	113.661	62.44	485.62	236.1	89.19	0.4602	1.63	40.27	-9.4	14.6	13.3	13.2	13.2	18	0.811111	0.738889	0.733333	0.733333	0
294	2015-06-07	CO	13	Colombia paramo	6.6699	-75.6681	C	high-mountain	grasses	natural bog	0	COBP-5	3.29	0.0593	1	0.062339	15.8634	0.988908	0	48.702	68.61	263.74	168.5	56.12	0.4753	1.77	40.41	-9.4	14.6	13.3	13.2	13.2	18	0.811111	0.738889	0.733333	0.733333	0
295	2015-06-07	CO	13	Colombia paramo	6.6699	-75.6681	C	high-mountain	grasses	natural bog	0	COBP-6	3.47	0.0634	1	0.0657887	14.7729	0.971887	0	73.732	20.19	513.2	259.5	83.25	0.3741	1.66	40	-9.4	14.6	13.3	13.2	13.2	18	0.811111	0.738889	0.733333	0.733333	0
296	2015-06-07	CO	13	Colombia paramo	6.6699	-75.6681	C	high-mountain	grasses	natural bog	0	COBP-7	3.51	0.1306	1	0.0683027	6.65697	0.454689	0	24.575	16.25	369.04	145.8	72.14	0.4328	1.74	30.49	-19.3	13.4	12.1	12	12	18	0.744444	0.672222	0.666667	0.666667	0
297	2015-06-07	CO	13	Colombia paramo	6.6699	-75.6681	C	high-mountain	grasses	natural bog	0	COBP-8	3.52	0.1221	1	0.0663753	7.19001	0.477239	0	25.475	27.46	333	173.8	65.48	0.4457	1.64	31.13	-19.3	13.4	12.1	12	12	18	0.744444	0.672222	0.666667	0.666667	0
298	2015-06-07	CO	13	Colombia paramo	6.6699	-75.6681	C	high-mountain	grasses	natural bog	0	COBP-9	3.17	0.1009	1	0.0567539	8.9108	0.505723	0	17.59	15.22	498.14	146.2	65.87	0.5232	1.56	35.65	-19.3	13.4	12.1	12	12	18	0.744444	0.672222	0.666667	0.666667	0
299	2015-06-08	CO	13	Colombia paramo	6.6699	-75.6681	C	high-mountain	grasses	natural bog	0	COBP-1	3.58	0.0269	1	0.0275034	36.1747	0.994926	0	95.824	105.87	461.2	280.1	107.02	0.5428	1.93	45.38	-6.9	13.9	13.9	14.3	14.3	18	0.772222	0.772222	0.794444	0.794444	0
300	2015-06-08	CO	13	Colombia paramo	6.6699	-75.6681	C	high-mountain	grasses	natural bog	0	COBP-2	3.64	0.0646	1	0.06454	14.4799	0.934531	0	102.259	129.7	351.24	243.7	90.65	0.4587	1.96	44.36	-6.9	13.9	13.9	14.3	14.3	18	0.772222	0.772222	0.794444	0.794444	0
301	2015-06-08	CO	13	Colombia paramo	6.6699	-75.6681	C	high-mountain	grasses	natural bog	0	COBP-3	3.59	0.0441	1	0.049091	21.6757	1.06408	0	63.441	76.26	471.64	331.2	93.68	0.4029	1.6	45.06	-6.9	13.9	13.9	14.3	14.3	18	0.772222	0.772222	0.794444	0.794444	0
302	2015-06-08	CO	13	Colombia paramo	6.6699	-75.6681	C	high-mountain	grasses	natural bog	0	COBP-4	3.33	0.0704	1	0.0643348	13.2045	0.849511	0	113.661	62.44	485.62	236.1	89.19	0.4602	1.63	40.27	-9.4	13.3	13.2	13.3	13.3	18	0.738889	0.733333	0.738889	0.738889	0
303	2015-06-08	CO	13	Colombia paramo	6.6699	-75.6681	C	high-mountain	grasses	natural bog	0	COBP-5	3.29	0.0593	1	0.062339	15.8634	0.988908	0	48.702	68.61	263.74	168.5	56.12	0.4753	1.77	40.41	-9.4	13.3	13.2	13.3	13.3	18	0.738889	0.733333	0.738889	0.738889	0
304	2015-06-08	CO	13	Colombia paramo	6.6699	-75.6681	C	high-mountain	grasses	natural bog	0	COBP-6	3.47	0.0634	1	0.0657887	14.7729	0.971887	0	73.732	20.19	513.2	259.5	83.25	0.3741	1.66	40	-9.4	13.3	13.2	13.3	13.3	18	0.738889	0.733333	0.738889	0.738889	0
305	2015-06-08	CO	13	Colombia paramo	6.6699	-75.6681	C	high-mountain	grasses	natural bog	0	COBP-7	3.51	0.1306	1	0.0683027	6.65697	0.454689	0	24.575	16.25	369.04	145.8	72.14	0.4328	1.74	30.49	-19.3	12.8	12.1	11.9	11.9	18	0.711111	0.672222	0.661111	0.661111	0
306	2015-06-08	CO	13	Colombia paramo	6.6699	-75.6681	C	high-mountain	grasses	natural bog	0	COBP-8	3.52	0.1221	1	0.0663753	7.19001	0.477239	0	25.475	27.46	333	173.8	65.48	0.4457	1.64	31.13	-19.3	12.8	12.1	11.9	11.9	18	0.711111	0.672222	0.661111	0.661111	0
307	2015-06-08	CO	13	Colombia paramo	6.6699	-75.6681	C	high-mountain	grasses	natural bog	0	COBP-9	3.17	0.1009	1	0.0567539	8.9108	0.505723	0	17.59	15.22	498.14	146.2	65.87	0.5232	1.56	35.65	-19.3	12.8	12.1	11.9	11.9	18	0.711111	0.672222	0.661111	0.661111	9.16225
308	2015-06-08	CO	13	Colombia paramo	6.6699	-75.6681	C	high-mountain	grasses	natural bog	0	COBP-1	3.58	0.0269	1	0.0275034	36.1747	0.994926	0	95.824	105.87	461.2	280.1	107.02	0.5428	1.93	45.38	-6.9	15	14.2	14.2	14.2	18	0.833333	0.788889	0.788889	0.788889	0
309	2015-06-08	CO	13	Colombia paramo	6.6699	-75.6681	C	high-mountain	grasses	natural bog	0	COBP-2	3.64	0.0646	1	0.06454	14.4799	0.934531	0	102.259	129.7	351.24	243.7	90.65	0.4587	1.96	44.36	-6.9	15	14.2	14.2	14.2	18	0.833333	0.788889	0.788889	0.788889	0
310	2015-06-08	CO	13	Colombia paramo	6.6699	-75.6681	C	high-mountain	grasses	natural bog	0	COBP-3	3.59	0.0441	1	0.049091	21.6757	1.06408	0	63.441	76.26	471.64	331.2	93.68	0.4029	1.6	45.06	-6.9	15	14.2	14.2	14.2	18	0.833333	0.788889	0.788889	0.788889	0
311	2015-06-08	CO	13	Colombia paramo	6.6699	-75.6681	C	high-mountain	grasses	natural bog	0	COBP-4	3.33	0.0704	1	0.0643348	13.2045	0.849511	0	113.661	62.44	485.62	236.1	89.19	0.4602	1.63	40.27	-9.4	13.7	13.3	13.3	13.3	18	0.761111	0.738889	0.738889	0.738889	0
312	2015-06-08	CO	13	Colombia paramo	6.6699	-75.6681	C	high-mountain	grasses	natural bog	0	COBP-5	3.29	0.0593	1	0.062339	15.8634	0.988908	0	48.702	68.61	263.74	168.5	56.12	0.4753	1.77	40.41	-9.4	15	14.2	14.2	14.2	18	0.833333	0.788889	0.788889	0.788889	0
313	2015-06-08	CO	13	Colombia paramo	6.6699	-75.6681	C	high-mountain	grasses	natural bog	0	COBP-6	3.47	0.0634	1	0.0657887	14.7729	0.971887	0	73.732	20.19	513.2	259.5	83.25	0.3741	1.66	40	-9.4	15	14.2	14.2	14.2	18	0.833333	0.788889	0.788889	0.788889	0
314	2015-06-08	CO	13	Colombia paramo	6.6699	-75.6681	C	high-mountain	grasses	natural bog	0	COBP-7	3.51	0.1306	1	0.0683027	6.65697	0.454689	0	24.575	16.25	369.04	145.8	72.14	0.4328	1.74	30.49	-19.3	12.7	12	11.9	11.9	18	0.705556	0.666667	0.661111	0.661111	0
315	2015-06-08	CO	13	Colombia paramo	6.6699	-75.6681	C	high-mountain	grasses	natural bog	0	COBP-8	3.52	0.1221	1	0.0663753	7.19001	0.477239	0	25.475	27.46	333	173.8	65.48	0.4457	1.64	31.13	-19.3	12.7	12	11.9	11.9	18	0.705556	0.666667	0.661111	0.661111	0
316	2015-06-08	CO	13	Colombia paramo	6.6699	-75.6681	C	high-mountain	grasses	natural bog	0	COBP-9	3.17	0.1009	1	0.0567539	8.9108	0.505723	0	17.59	15.22	498.14	146.2	65.87	0.5232	1.56	35.65	-19.3	12.7	12	11.9	11.9	18	0.705556	0.666667	0.661111	0.661111	0
317	2012-10-16	EE	14	Estonia drained floodplain	58.4236	26.5123	D	river valley	sedges	hay field	2	KK1	6.84	0.2671	5	0.265196	2.74392	0.727677	25.04	6.91	51.78	219.4	11874.7	688.16	0.539555	2.78	30.08	-13	9.1	9.1	9.4	9.9	18.3	0.497268	0.497268	0.513661	0.540984	19.8194
318	2012-10-16	EE	14	Estonia drained floodplain	58.4236	26.5123	D	river valley	sedges	hay field	2	KK2	6.42	0.2805	5	0.251145	2.56506	0.644202	19.31	4.74	53.91	263.2	10915.6	873.68	0.573101	2.94	31.91	-13	9.1	9.1	9.4	9.9	18.3	0.497268	0.497268	0.513661	0.540984	22.3206
319	2012-10-16	EE	14	Estonia drained floodplain	58.4236	26.5123	D	river valley	sedges	hay field	2	KK3	6.9	0.2604	5	0.262627	2.84025	0.745925	39.93	34.23	79.52	272.5	10640	835.1	0.545421	2.73	30.4	-13	9.1	9.1	9.4	9.9	18.3	0.497268	0.497268	0.513661	0.540984	14.6613
320	2012-10-16	EE	14	Estonia drained floodplain	58.4236	26.5123	D	river valley	sedges	hay field	2	KK4	7.28	0.432	5	0.485461	1.31481	0.638292	22.82	4.07	46.22	109.3	7229.5	360.6	0.267523	1.18	15.24	-21	9.4	9.2	9.6	10	18.3	0.513661	0.502732	0.52459	0.546448	20.3112
321	2012-10-16	EE	14	Estonia drained floodplain	58.4236	26.5123	D	river valley	sedges	hay field	2	KK5	7.34	0.4451	5	0.515772	1.24669	0.643006	13.19	2.66	38.67	114.5	7701.1	364.36	0.248276	1.13	14.19	-21	9.4	9.2	9.6	10	18.3	0.513661	0.502732	0.52459	0.546448	54.9657
322	2012-10-16	EE	14	Estonia drained floodplain	58.4236	26.5123	D	river valley	sedges	hay field	2	KK6	6.98	0.3634	5	0.391115	1.75179	0.685151	21.34	3.89	66.09	134.7	9331.1	568.06	0.34653	1.64	19.55	-21	9.4	9.2	9.6	10	18.3	0.513661	0.502732	0.52459	0.546448	74.7549
323	2012-10-16	EE	14	Estonia drained floodplain	58.4236	26.5123	D	river valley	sedges	hay field	2	KK7	5.51	0.2655	5	0.243052	2.76648	0.672397	50.79	5.42	52.26	241.3	9848.5	893.39	0.594182	3.06	33.06	-14.5	9.3	9.1	9.4	9.8	18.3	0.508197	0.497268	0.513661	0.535519	298.65
324	2012-10-16	EE	14	Estonia drained floodplain	58.4236	26.5123	D	river valley	sedges	hay field	2	KK8	5.43	0.2615	5	0.251509	2.82409	0.710284	39.22	5.16	25.6	205.4	9123.5	836.94	0.572185	3	31.86	-14.5	9.3	9.1	9.4	9.8	18.3	0.508197	0.497268	0.513661	0.535519	174.245
325	2012-10-16	EE	14	Estonia drained floodplain	58.4236	26.5123	D	river valley	sedges	hay field	2	KK9	5.36	0.2582	5	0.243872	2.87297	0.700635	38.97	5.48	26.19	173	10130	823.18	0.591982	3.07	32.94	-14.5	9.3	9.1	9.4	9.8	18.3	0.508197	0.497268	0.513661	0.535519	58.2284
326	2012-10-17	EE	14	Estonia drained floodplain	58.4236	26.5123	D	river valley	sedges	hay field	2	KK1	6.84	0.2671	5	0.265196	2.74392	0.727677	25.04	6.91	51.78	219.4	11874.7	688.16	0.539555	2.78	30.08	-13	9.7	9.3	9.6	9.9	18.3	0.530055	0.508197	0.52459	0.540984	0
327	2012-10-17	EE	14	Estonia drained floodplain	58.4236	26.5123	D	river valley	sedges	hay field	2	KK2	6.42	0.2805	5	0.251145	2.56506	0.644202	19.31	4.74	53.91	263.2	10915.6	873.68	0.573101	2.94	31.91	-13	9.7	9.3	9.6	9.9	18.3	0.530055	0.508197	0.52459	0.540984	2.67668
328	2012-10-17	EE	14	Estonia drained floodplain	58.4236	26.5123	D	river valley	sedges	hay field	2	KK3	6.9	0.2604	5	0.262627	2.84025	0.745925	39.93	34.23	79.52	272.5	10640	835.1	0.545421	2.73	30.4	-13	9.7	9.3	9.6	9.9	18.3	0.530055	0.508197	0.52459	0.540984	0
329	2012-10-17	EE	14	Estonia drained floodplain	58.4236	26.5123	D	river valley	sedges	hay field	2	KK5	7.34	0.4451	5	0.515772	1.24669	0.643006	13.19	2.66	38.67	114.5	7701.1	364.36	0.248276	1.13	14.19	-21	9.8	9.4	9.7	10	18.3	0.535519	0.513661	0.530055	0.546448	25.4379
330	2012-10-19	EE	14	Estonia drained floodplain	58.4236	26.5123	D	river valley	sedges	hay field	2	KK1	6.84	0.2671	5	0.265196	2.74392	0.727677	25.04	6.91	51.78	219.4	11874.7	688.16	0.539555	2.78	30.08	-28	8.2	9	9.5	9.8	18.3	0.448087	0.491803	0.519126	0.535519	27.2084
331	2012-10-19	EE	14	Estonia drained floodplain	58.4236	26.5123	D	river valley	sedges	hay field	2	KK3	6.9	0.2604	5	0.262627	2.84025	0.745925	39.93	34.23	79.52	272.5	10640	835.1	0.545421	2.73	30.4	-28	8.2	9	9.5	9.8	18.3	0.448087	0.491803	0.519126	0.535519	23.4588
332	2012-10-19	EE	14	Estonia drained floodplain	58.4236	26.5123	D	river valley	sedges	hay field	2	KK4	7.28	0.432	5	0.485461	1.31481	0.638292	22.82	4.07	46.22	109.3	7229.5	360.6	0.267523	1.18	15.24	-35	8.8	9.3	9.8	10.1	18.3	0.480874	0.508197	0.535519	0.551913	0
333	2012-10-19	EE	14	Estonia drained floodplain	58.4236	26.5123	D	river valley	sedges	hay field	2	KK5	7.34	0.4451	5	0.515772	1.24669	0.643006	13.19	2.66	38.67	114.5	7701.1	364.36	0.248276	1.13	14.19	-35	8.8	9.3	9.8	10.1	18.3	0.480874	0.508197	0.535519	0.551913	26.0627
334	2012-10-19	EE	14	Estonia drained floodplain	58.4236	26.5123	D	river valley	sedges	hay field	2	KK6	6.98	0.3634	5	0.391115	1.75179	0.685151	21.34	3.89	66.09	134.7	9331.1	568.06	0.34653	1.64	19.55	-35	8.8	9.3	9.8	10.1	18.3	0.480874	0.508197	0.535519	0.551913	35.4329
335	2013-10-30	EE	15	Estonia floodplain	58.4142	26.4839	D	river valley	sedges	natural floodplain	1	KL4	5.2	0.2006	5	0.161258	3.98504	0.642619	8.226	0	64.86	211.29	4890.4	666.76	0.926	2.405	52.37	-62.5	9.6	8.9	9	9.1	17.9	0.536313	0.497207	0.502793	0.50838	-3.51247
336	2013-10-30	EE	15	Estonia floodplain	58.4142	26.4839	D	river valley	sedges	natural floodplain	1	KL5	5.11	0.2219	5	0.171803	3.50653	0.602432	3.876	0	38.07	96.32	5381.4	662.76	0.865481	2.356	47.86	-62.5	9.6	8.9	9	9.1	17.9	0.536313	0.497207	0.502793	0.50838	9.24729
337	2013-10-30	EE	15	Estonia floodplain	58.4142	26.4839	D	river valley	sedges	natural floodplain	1	KL6	5.05	0.2243	5	0.165351	3.45831	0.571835	0.089	0	47.25	120.67	5065.4	636.29	0.901593	2.179	49.83	-62.5	9.6	8.9	9	9.1	17.9	0.536313	0.497207	0.502793	0.50838	2.4422
338	2013-10-30	EE	15	Estonia floodplain	58.4142	26.4839	D	river valley	sedges	natural floodplain	1	KL7	5.01	0.2064	5	0.160606	3.84496	0.617524	2.713	0	51.86	223.21	5021.2	627.37	0.93	2.522	58.35	-59.5	8.8	8.5	8.5	8.5	17.9	0.49162	0.47486	0.47486	0.47486	0
339	2013-10-30	EE	15	Estonia floodplain	58.4142	26.4839	D	river valley	sedges	natural floodplain	1	KL8	5.1	0.2213	5	0.161585	3.51875	0.568579	9.986	0	44.03	153.42	5594.4	663.89	0.924	2.647	51.42	-59.5	9.6	8.9	9	9.1	17.9	0.536313	0.497207	0.502793	0.50838	0
340	2013-10-30	EE	15	Estonia floodplain	58.4142	26.4839	D	river valley	sedges	natural floodplain	1	KL9	5.04	0.2158	5	0.154369	3.63392	0.560964	28.824	0.116	41.76	168.74	5333.6	666.33	0.97	2.67	53.86	-59.5	9.6	8.9	9	9.1	17.9	0.536313	0.497207	0.502793	0.50838	90.7319
341	2013-10-31	EE	15	Estonia floodplain	58.4142	26.4839	D	river valley	sedges	natural floodplain	1	KL10	5.37	0.1136	4	0.135947	7.80282	1.06077	0.792	0.176	98.83	380.03	5342.1	835.48	0.954	2.696	66.04	-15	8.3	8.5	8.6	8.7	17.9	0.463687	0.47486	0.480447	0.486034	0
342	2013-10-31	EE	15	Estonia floodplain	58.4142	26.4839	D	river valley	sedges	natural floodplain	1	KL11	5.4	0.1101	4	0.13745	8.08265	1.11096	0.5	0.136	87.87	265.89	5976.7	807.37	0.943	2.854	63.58	-15	8.3	8.5	8.6	8.7	17.9	0.463687	0.47486	0.480447	0.486034	0
343	2013-10-31	EE	15	Estonia floodplain	58.4142	26.4839	D	river valley	sedges	natural floodplain	1	KL12	5.34	0.1228	5	0.0520629	7.14332	0.371902	0.244	0.081	67.64	236.91	5614.9	806.76	0.958	2.756	62.39	-15	8.3	8.5	8.6	8.7	17.9	0.463687	0.47486	0.480447	0.486034	0
344	2013-10-31	EE	15	Estonia floodplain	58.4142	26.4839	D	river valley	sedges	natural floodplain	1	KL6	5.05	0.2243	5	0.165351	3.45831	0.571835	0.089	0	47.25	120.67	5065.4	636.29	0.901593	2.179	49.83	-45	8.7	8.8	9	9.2	17.9	0.486034	0.49162	0.502793	0.513966	0
345	2013-10-31	EE	15	Estonia floodplain	58.4142	26.4839	D	river valley	sedges	natural floodplain	1	KL7	5.01	0.2064	5	0.160606	3.84496	0.617524	2.713	0	51.86	223.21	5021.2	627.37	0.93	2.522	58.35	-33.5	8.4	8.4	8.5	8.6	17.9	0.469274	0.469274	0.47486	0.480447	0
346	2013-10-31	EE	15	Estonia floodplain	58.4142	26.4839	D	river valley	sedges	natural floodplain	1	KL8	5.1	0.2213	5	0.161585	3.51875	0.568579	9.986	0	44.03	153.42	5594.4	663.89	0.924	2.647	51.42	-33.5	8.4	8.4	8.5	8.6	17.9	0.469274	0.469274	0.47486	0.480447	0
347	2013-10-31	EE	15	Estonia floodplain	58.4142	26.4839	D	river valley	sedges	natural floodplain	1	KL9	5.04	0.2158	5	0.154369	3.63392	0.560964	28.824	0.116	41.76	168.74	5333.6	666.33	0.97	2.67	53.86	-33.5	8.4	8.4	8.5	8.6	17.9	0.469274	0.469274	0.47486	0.480447	114.986
348	2013-11-03	EE	15	Estonia floodplain	58.4142	26.4839	D	river valley	sedges	natural floodplain	1	KL12	5.34	0.1228	5	0.156189	7.14332	1.11571	0.244	0.081	67.64	236.91	5614.9	806.76	0.958	2.756	62.39	-11.5	8.3	8.2	8.5	8.7	17.9	0.463687	0.458101	0.47486	0.486034	0
349	2013-11-03	EE	15	Estonia floodplain	58.4142	26.4839	D	river valley	sedges	natural floodplain	1	KL4	5.2	0.2006	5	0.161258	3.98504	0.642619	8.226	0	64.86	211.29	4890.4	666.76	0.926	2.405	52.37	-43.5	8.6	8.5	8.9	9.1	17.9	0.480447	0.47486	0.497207	0.50838	7.80028
350	2013-11-03	EE	15	Estonia floodplain	58.4142	26.4839	D	river valley	sedges	natural floodplain	1	KL5	5.11	0.2219	5	0.171803	3.50653	0.602432	3.876	0	38.07	96.32	5381.4	662.76	0.865481	2.356	47.86	-43.5	8.6	8.5	8.9	9.1	17.9	0.480447	0.47486	0.497207	0.50838	0
351	2013-11-03	EE	15	Estonia floodplain	58.4142	26.4839	D	river valley	sedges	natural floodplain	1	KL6	5.05	0.2243	5	0.165351	3.45831	0.571835	0.089	0	47.25	120.67	5065.4	636.29	0.901593	2.179	49.83	-43.5	8.6	8.5	8.9	9.1	17.9	0.480447	0.47486	0.497207	0.50838	0
352	2013-11-03	EE	15	Estonia floodplain	58.4142	26.4839	D	river valley	sedges	natural floodplain	1	KL7	5.01	0.2064	5	0.160606	3.84496	0.617524	2.713	0	51.86	223.21	5021.2	627.37	0.93	2.522	58.35	-28	8.3	8.2	8.4	8.6	17.9	0.463687	0.458101	0.469274	0.480447	0
353	2013-11-03	EE	15	Estonia floodplain	58.4142	26.4839	D	river valley	sedges	natural floodplain	1	KL9	5.04	0.2158	5	0.154369	3.63392	0.560964	28.824	0.116	41.76	168.74	5333.6	666.33	0.97	2.67	53.86	-28	8.3	8.2	8.4	8.6	17.9	0.463687	0.458101	0.469274	0.480447	34.249
354	2013-11-06	EE	15	Estonia floodplain	58.4142	26.4839	D	river valley	sedges	natural floodplain	1	KL10	5.37	0.1136	4	0.135947	7.80282	1.06077	0.792	0.176	98.83	380.03	5342.1	835.48	0.954	2.696	66.04	4	8.2	7.2	7.6	7.6	17.9	0.458101	0.402235	0.424581	0.424581	0
355	2013-11-06	EE	15	Estonia floodplain	58.4142	26.4839	D	river valley	sedges	natural floodplain	1	KL11	5.4	0.1101	4	0.13745	8.08265	1.11096	0.5	0.136	87.87	265.89	5976.7	807.37	0.943	2.854	63.58	4	6.7	6.9	7.8	8.3	17.9	0.374302	0.385475	0.435754	0.463687	0
356	2013-11-06	EE	15	Estonia floodplain	58.4142	26.4839	D	river valley	sedges	natural floodplain	1	KL12	5.34	0.1228	5	0.156189	7.14332	1.11571	0.244	0.081	67.64	236.91	5614.9	806.76	0.958	2.756	62.39	4	6.7	6.9	7.8	8.3	17.9	0.374302	0.385475	0.435754	0.463687	0
357	2013-11-07	EE	15	Estonia floodplain	58.4142	26.4839	D	river valley	sedges	natural floodplain	1	KL10	5.37	0.1136	4	0.135947	7.80282	1.06077	0.792	0.176	98.83	380.03	5342.1	835.48	0.954	2.696	66.04	4	6.7	6.9	7.8	8.3	17.9	0.374302	0.385475	0.435754	0.463687	0
358	2013-11-07	EE	15	Estonia floodplain	58.4142	26.4839	D	river valley	sedges	natural floodplain	1	KL11	5.4	0.1101	4	0.13745	8.08265	1.11096	0.5	0.136	87.87	265.89	5976.7	807.37	0.943	2.854	63.58	4	6.7	6.9	7.8	8.3	17.9	0.374302	0.385475	0.435754	0.463687	0
359	2013-11-07	EE	15	Estonia floodplain	58.4142	26.4839	D	river valley	sedges	natural floodplain	1	KL12	5.34	0.1228	5	0.156189	7.14332	1.11571	0.244	0.081	67.64	236.91	5614.9	806.76	0.958	2.756	62.39	4	6.7	6.9	7.8	8.3	17.9	0.374302	0.385475	0.435754	0.463687	0
360	2013-04-05	US-FL	16	Florida swamp forest 1	26.38	-81.58	A	lowland	Cupressaceae	natural forest	0	WP 3-10	5.69	0.36	5	0.383337	1.77778	0.681487	56.389	20.972	46.59	271.68	3633.42	237.21	0.354779	2.1	20	-33.5	20.3	19.8	19.8	19.7	28.1	0.72242	0.704626	0.704626	0.701068	7.15107
361	2013-04-05	US-FL	16	Florida swamp forest 1	26.38	-81.58	A	lowland	Cupressaceae	natural forest	0	BC 1-10	5.2	0.2056	5	0.158782	3.86381	0.613505	82.454	1.484	61.87	278.27	9622.58	744.24	0.941371	3	52	-81	20.9	20.8	20.7	20.6	28.1	0.743772	0.740214	0.736655	0.733096	22.1004
362	2013-04-05	US-FL	16	Florida swamp forest 1	26.38	-81.58	A	lowland	Cupressaceae	natural forest	0	BC 2-10	5.48	0.2177	5	0.168009	3.59348	0.603736	64.805	1.677	59.45	191.22	8451.87	816.81	0.886378	2.8	49	-81	20.9	20.8	20.7	20.6	28.1	0.743772	0.740214	0.736655	0.733096	15.8443
363	2013-04-05	US-FL	16	Florida swamp forest 1	26.38	-81.58	A	lowland	Cupressaceae	natural forest	0	BC 3-10	5.36	0.2201	5	0.161743	3.54339	0.573119	87.947	1.408	57.83	223.29	10002.6	821.37	0.92304	3	51	-81	20.9	20.8	20.7	20.6	28.1	0.743772	0.740214	0.736655	0.733096	30.8954
364	2013-04-05	US-FL	16	Florida swamp forest 1	26.38	-81.58	A	lowland	Cupressaceae	natural forest	0	PC 1-10	5.37	0.2716	5	0.178374	2.68189	0.478379	86.33	2.19	51.93	228.33	9860.92	697.97	0.831385	2.6	46	-150	20.8	20.6	20.7	20.7	28.1	0.740214	0.733096	0.736655	0.736655	7.05759
365	2013-04-05	US-FL	16	Florida swamp forest 1	26.38	-81.58	A	lowland	Cupressaceae	natural forest	0	PC 2-10	5.35	0.2865	5	0.182119	2.4904	0.45355	57.18	1.903	38.23	249.26	9578.7	690.42	0.813054	2.8	45	-150	20.8	20.6	20.7	20.7	28.1	0.740214	0.733096	0.736655	0.736655	9.61779
366	2013-04-05	US-FL	16	Florida swamp forest 1	26.38	-81.58	A	lowland	Cupressaceae	natural forest	0	PC 3-10	5.28	0.2719	5	0.178374	2.67782	0.477654	72.391	1.71	45.02	234.67	9270.86	686.51	0.831385	2.6	46	-150	20.8	20.6	20.7	20.7	28.1	0.740214	0.733096	0.736655	0.736655	5.35974
367	2013-04-06	US-FL	16	Florida swamp forest 1	26.38	-81.58	A	lowland	Cupressaceae	natural forest	0	WP 1-10	5.58	0.4529	5	0.465654	1.20799	0.562507	63.796	4.494	41.65	361.48	4149.66	329.58	0.281455	2.3	16	-45.5	19.4	19.3	19.6	19.7	28.1	0.690391	0.686833	0.697509	0.701068	14.0424
368	2013-04-06	US-FL	16	Florida swamp forest 1	26.38	-81.58	A	lowland	Cupressaceae	natural forest	0	WP 1-10	5.58	0.4529	5	0.465654	1.20799	0.562507	63.796	4.494	41.65	361.48	4149.66	329.58	0.281455	2.3	16	-48.5	20	19.6	19.6	19.7	28.1	0.711744	0.697509	0.697509	0.701068	21.9815
369	2013-04-06	US-FL	16	Florida swamp forest 1	26.38	-81.58	A	lowland	Cupressaceae	natural forest	0	WP 3-10	5.69	0.36	5	0.383337	1.77778	0.681487	56.389	20.972	46.59	271.68	3633.42	237.21	0.354779	2.1	20	-48.5	20	19.6	19.6	19.7	28.1	0.711744	0.697509	0.697509	0.701068	11.1425
370	2013-04-06	US-FL	16	Florida swamp forest 1	26.38	-81.58	A	lowland	Cupressaceae	natural forest	0	BC 1-10	5.2	0.2056	5	0.158782	3.86381	0.613505	82.454	1.484	61.87	278.27	9622.58	744.24	0.941371	3	52	-57	19.6	20.5	20.7	20.7	28.1	0.697509	0.729537	0.736655	0.736655	12.1933
371	2013-04-06	US-FL	16	Florida swamp forest 1	26.38	-81.58	A	lowland	Cupressaceae	natural forest	0	BC 2-10	5.48	0.2177	5	0.168009	3.59348	0.603736	64.805	1.677	59.45	191.22	8451.87	816.81	0.886378	2.8	49	-57	19.6	20.5	20.7	20.7	28.1	0.697509	0.729537	0.736655	0.736655	15.1901
372	2013-04-06	US-FL	16	Florida swamp forest 1	26.38	-81.58	A	lowland	Cupressaceae	natural forest	0	BC 3-10	5.36	0.2201	5	0.161743	3.54339	0.573119	87.947	1.408	57.83	223.29	10002.6	821.37	0.92304	3	51	-57	19.6	20.5	20.7	20.7	28.1	0.697509	0.729537	0.736655	0.736655	23.1313
373	2013-04-06	US-FL	16	Florida swamp forest 1	26.38	-81.58	A	lowland	Cupressaceae	natural forest	0	PC 1-10	5.37	0.2716	5	0.178374	2.68189	0.478379	86.33	2.19	51.93	228.33	9860.92	697.97	0.831385	2.6	46	-150	20	20.3	20.5	20.5	28.1	0.711744	0.72242	0.729537	0.729537	5.19528
374	2013-04-06	US-FL	16	Florida swamp forest 1	26.38	-81.58	A	lowland	Cupressaceae	natural forest	0	PC 2-10	5.35	0.2865	5	0.182119	2.4904	0.45355	57.18	1.903	38.23	249.26	9578.7	690.42	0.813054	2.8	45	-150	20	20.3	20.5	20.5	28.1	0.711744	0.72242	0.729537	0.729537	0
375	2013-04-06	US-FL	16	Florida swamp forest 1	26.38	-81.58	A	lowland	Cupressaceae	natural forest	0	PC 3-10	5.28	0.2719	5	0.178374	2.67782	0.477654	72.391	1.71	45.02	234.67	9270.86	686.51	0.831385	2.6	46	-150	20	20.3	20.5	20.5	28.1	0.711744	0.72242	0.729537	0.729537	3.88237
376	2013-04-06	US-FL	16	Florida swamp forest 1	26.38	-81.58	A	lowland	Cupressaceae	natural forest	0	PC 1-10	5.37	0.2716	5	0.178374	2.68189	0.478379	86.33	2.19	51.93	228.33	9860.92	697.97	0.831385	2.6	46	-150	21.7	20.4	20.5	20.5	28.1	0.772242	0.725979	0.729537	0.729537	4.40609
377	2013-04-06	US-FL	16	Florida swamp forest 1	26.38	-81.58	A	lowland	Cupressaceae	natural forest	0	PC 2-10	5.35	0.2865	5	0.182119	2.4904	0.45355	57.18	1.903	38.23	249.26	9578.7	690.42	0.813054	2.8	45	-150	21.7	20.4	20.5	20.5	28.1	0.772242	0.725979	0.729537	0.729537	2.73482
378	2013-04-06	US-FL	16	Florida swamp forest 1	26.38	-81.58	A	lowland	Cupressaceae	natural forest	0	PC 3-10	5.28	0.2719	5	0.178374	2.67782	0.477654	72.391	1.71	45.02	234.67	9270.86	686.51	0.831385	2.6	46	-150	21.7	20.4	20.5	20.5	28.1	0.772242	0.725979	0.729537	0.729537	2.88907
379	2013-04-07	US-FL	16	Florida swamp forest 1	26.38	-81.58	A	lowland	Cupressaceae	natural forest	0	BC 1-10	5.2	0.2056	5	0.158782	3.86381	0.613505	82.454	1.484	61.87	278.27	9622.58	744.24	0.941371	3	52	-58.5	20.1	20.4	20.6	20.6	28.1	0.715302	0.725979	0.733096	0.733096	16.56
380	2013-04-07	US-FL	16	Florida swamp forest 1	26.38	-81.58	A	lowland	Cupressaceae	natural forest	0	BC 2-10	5.48	0.2177	5	0.168009	3.59348	0.603736	64.805	1.677	59.45	191.22	8451.87	816.81	0.886378	2.8	49	-58.5	20.1	20.4	20.6	20.6	28.1	0.715302	0.725979	0.733096	0.733096	11.8165
381	2013-04-07	US-FL	16	Florida swamp forest 1	26.38	-81.58	A	lowland	Cupressaceae	natural forest	0	BC 3-10	5.36	0.2201	5	0.161743	3.54339	0.573119	87.947	1.408	57.83	223.29	10002.6	821.37	0.92304	3	51	-58.5	20.1	20.4	20.6	20.6	28.1	0.715302	0.725979	0.733096	0.733096	25.0484
382	2013-04-07	US-FL	16	Florida swamp forest 1	26.38	-81.58	A	lowland	Cupressaceae	natural forest	0	DS 1-10	5.23	0.2045	1	0.265416	3.88998	1.03246	75.819	1.149	74.33	251.08	7424.68	576.5	0.208131	0.78	12	-56	19.7	19.7	19.7	19.7	28.1	0.701068	0.701068	0.701068	0.701068	25.51
383	2013-04-07	US-FL	16	Florida swamp forest 1	26.38	-81.58	A	lowland	Cupressaceae	natural forest	0	DS 2-10	5.1	0.1686	5	0.182119	4.9312	0.898066	108.18	4.093	55.19	262.61	8987.8	718.26	0.813054	2.5	45	-56	19.7	19.7	19.7	19.7	28.1	0.701068	0.701068	0.701068	0.701068	25.7913
384	2013-04-07	US-FL	16	Florida swamp forest 1	26.38	-81.58	A	lowland	Cupressaceae	natural forest	0	DS 3-10	5.25	0.1836	5	0.164817	4.44662	0.732877	87.269	2.342	99.21	260.91	9370.44	812.14	0.904709	2.7	50	-56	19.7	19.7	19.7	19.7	28.1	0.701068	0.701068	0.701068	0.701068	23.8126
385	2013-04-08	US-FL	16	Florida swamp forest 1	26.38	-81.58	A	lowland	Cupressaceae	natural forest	0	DS 1-10	5.23	0.2045	1	0.265416	3.88998	1.03246	75.819	1.149	74.33	251.08	7424.68	576.5	0.208131	0.78	12	-38	19.9	19.9	19.7	19.7	28.1	0.708185	0.708185	0.701068	0.701068	21.1372
386	2013-04-08	US-FL	16	Florida swamp forest 1	26.38	-81.58	A	lowland	Cupressaceae	natural forest	0	DS 2-10	5.1	0.1686	5	0.182119	4.9312	0.898066	108.18	4.093	55.19	262.61	8987.8	718.26	0.813054	2.5	45	-38	19.9	19.9	19.7	19.7	28.1	0.708185	0.708185	0.701068	0.701068	31.6835
387	2013-04-08	US-FL	16	Florida swamp forest 1	26.38	-81.58	A	lowland	Cupressaceae	natural forest	0	DS 3-10	5.25	0.1836	5	0.164817	4.44662	0.732877	87.269	2.342	99.21	260.91	9370.44	812.14	0.904709	2.7	50	-38	19.9	19.9	19.7	19.7	28.1	0.708185	0.708185	0.701068	0.701068	31.0751
388	2013-04-08	US-FL	16	Florida swamp forest 1	26.38	-81.58	A	lowland	Cupressaceae	natural forest	0	DS 1-10	5.23	0.2045	1	0.265416	3.88998	1.03246	75.819	1.149	74.33	251.08	7424.68	576.5	0.208131	0.78	12	-39	20.7	19.9	19.8	19.7	28.1	0.736655	0.708185	0.704626	0.701068	19.9292
389	2013-04-08	US-FL	16	Florida swamp forest 1	26.38	-81.58	A	lowland	Cupressaceae	natural forest	0	DS 2-10	5.1	0.1686	5	0.182119	4.9312	0.898066	108.18	4.093	55.19	262.61	8987.8	718.26	0.813054	2.5	45	-39	20.7	19.9	19.8	19.7	28.1	0.736655	0.708185	0.704626	0.701068	32.3397
390	2013-04-08	US-FL	16	Florida swamp forest 1	26.38	-81.58	A	lowland	Cupressaceae	natural forest	0	DS 3-10	5.25	0.1836	5	0.164817	4.44662	0.732877	87.269	2.342	99.21	260.91	9370.44	812.14	0.904709	2.7	50	-39	20.7	19.9	19.8	19.7	28.1	0.736655	0.708185	0.704626	0.701068	41.2209
391	2013-12-15	US-FL	17	Florida swamp forest 2	26.38	-81.58	A	lowland	Cupressaceae	natural forest	0	PC1 0-10	5.42	0.4113	3	0.411624	1.43132	0.589164	4.024	0	20.53	137.18	4025.9	213.66	0.2355	1.28	23.15	-4	22	21.9	22	22.1	28.1	0.782918	0.779359	0.782918	0.786477	0
392	2013-12-15	US-FL	17	Florida swamp forest 2	26.38	-81.58	A	lowland	Cupressaceae	natural forest	0	PC1 0-10	5.42	0.4113	3	0.411624	1.43132	0.589164	4.024	0	20.53	137.18	4025.9	213.66	0.2355	1.28	23.15	-4	22	21.9	22.1	22.1	28.1	0.782918	0.779359	0.786477	0.786477	0
393	2013-12-16	US-FL	17	Florida swamp forest 2	26.38	-81.58	A	lowland	Cupressaceae	natural forest	0	PC1 0-10	5.42	0.4113	3	0.411624	1.43132	0.589164	4.024	0	20.53	137.18	4025.9	213.66	0.2355	1.28	23.15	-8	21.4	21.6	21.8	21.9	28.1	0.761566	0.768683	0.775801	0.779359	0
394	2013-12-16	US-FL	17	Florida swamp forest 2	26.38	-81.58	A	lowland	Cupressaceae	natural forest	0	DS1 0-10	5.27	0.1255	3	0.159017	6.96813	1.10805	4.741	0	98.46	182.75	7580.1	703.02	0.6784	2.41	41.88	67	20.1	20.1	20.1	20.2	28.1	0.715302	0.715302	0.715302	0.718861	0
395	2013-12-16	US-FL	17	Florida swamp forest 2	26.38	-81.58	A	lowland	Cupressaceae	natural forest	0	DS2 0-10	5.21	0.1366	3	0.169541	6.32064	1.07161	3.33	0	311.85	165.9	8724.4	642.47	0.6336	2.16	38.78	67	20.1	20.1	20.1	20.2	28.1	0.715302	0.715302	0.715302	0.718861	0
396	2013-12-16	US-FL	17	Florida swamp forest 2	26.38	-81.58	A	lowland	Cupressaceae	natural forest	0	DS3 0-10	5.24	0.1339	3	0.149985	6.46826	0.970141	4.479	0	208.92	345.2	8363.9	622.61	0.586	2.02	34.86	67	20.1	20.1	20.1	20.2	28.1	0.715302	0.715302	0.715302	0.718861	0
397	2013-12-16	US-FL	17	Florida swamp forest 2	26.38	-81.58	A	lowland	Cupressaceae	natural forest	0	BC3 0-10	5.23	0.1337	3	0.142156	6.47943	0.921092	2.432	0	106.7	339.54	10373.4	804.84	0.764	2.38	38.5	30	20.1	20.1	20.1	20.1	28.1	0.715302	0.715302	0.715302	0.715302	0
398	2013-12-16	US-FL	17	Florida swamp forest 2	26.38	-81.58	A	lowland	Cupressaceae	natural forest	0	BC1 0-10	5.38	0.2452	3	0.188197	3.0783	0.579327	2.426	0	67.28	213.09	6928.7	583.5	0.5665	2.05	38.2	30	20.2	20.1	20.2	20.2	28.1	0.718861	0.715302	0.718861	0.718861	0
399	2013-12-16	US-FL	17	Florida swamp forest 2	26.38	-81.58	A	lowland	Cupressaceae	natural forest	0	DS2 0-10	5.21	0.1366	3	0.169541	6.32064	1.07161	3.33	0	311.85	165.9	8724.4	642.47	0.6336	2.16	38.78	68	20.9	20.9	20.9	20.9	28.1	0.743772	0.743772	0.743772	0.743772	0
400	2013-12-16	US-FL	17	Florida swamp forest 2	26.38	-81.58	A	lowland	Cupressaceae	natural forest	0	DS3 0-10	5.24	0.1339	3	0.149985	6.46826	0.970141	4.479	0	208.92	345.2	8363.9	622.61	0.586	2.02	34.86	68	20.9	20.9	20.9	20.9	28.1	0.743772	0.743772	0.743772	0.743772	0
401	2013-12-16	US-FL	17	Florida swamp forest 2	26.38	-81.58	A	lowland	Cupressaceae	natural forest	0	BC3 0-10	5.23	0.1337	3	0.142156	6.47943	0.921092	2.432	0	106.7	339.54	10373.4	804.84	0.764	2.38	38.5	30	20.2	20.1	20.2	20.2	28.1	0.718861	0.715302	0.718861	0.718861	0
402	2013-12-17	US-FL	17	Florida swamp forest 2	26.38	-81.58	A	lowland	Cupressaceae	natural forest	0	PC1 0-10	5.42	0.4113	3	0.411624	1.43132	0.589164	4.024	0	20.53	137.18	4025.9	213.66	0.2355	1.28	23.15	-4	21	20.2	21.2	21.7	28.1	0.747331	0.718861	0.754448	0.772242	0
403	2013-12-17	US-FL	17	Florida swamp forest 2	26.38	-81.58	A	lowland	Cupressaceae	natural forest	0	BC1 0-10	5.38	0.2452	3	0.188197	3.0783	0.579327	2.426	0	67.28	213.09	6928.7	583.5	0.5665	2.05	38.2	31	20	20	20.1	20.1	28.1	0.711744	0.711744	0.715302	0.715302	0
404	2013-12-17	US-FL	17	Florida swamp forest 2	26.38	-81.58	A	lowland	Cupressaceae	natural forest	0	DS1 0-10	5.27	0.1255	3	0.159017	6.96813	1.10805	4.741	0	98.46	182.75	7580.1	703.02	0.6784	2.41	41.88	65	22.1	22	21.9	22	28.1	0.786477	0.782918	0.779359	0.782918	0
405	2013-12-17	US-FL	17	Florida swamp forest 2	26.38	-81.58	A	lowland	Cupressaceae	natural forest	0	DS2 0-10	5.21	0.1366	3	0.169541	6.32064	1.07161	3.33	0	311.85	165.9	8724.4	642.47	0.6336	2.16	38.78	65	22.1	22	21.9	22	28.1	0.786477	0.782918	0.779359	0.782918	0
406	2013-12-17	US-FL	17	Florida swamp forest 2	26.38	-81.58	A	lowland	Cupressaceae	natural forest	0	BC2 0-10	5.4	0.1328	3	0.148502	6.53012	0.969739	23.722	0	76.83	232.21	9421.3	788.32	0.7295	2.41	40.47	31	20	20	20.1	20.1	28.1	0.711744	0.711744	0.715302	0.715302	0
407	2013-12-17	US-FL	17	Florida swamp forest 2	26.38	-81.58	A	lowland	Cupressaceae	natural forest	0	DS3 0-10	5.24	0.1339	3	0.149985	6.46826	0.970141	4.479	0	208.92	345.2	8363.9	622.61	0.586	2.02	34.86	65	22.1	22	21.9	22	28.1	0.786477	0.782918	0.779359	0.782918	0
408	2013-12-17	US-FL	17	Florida swamp forest 2	26.38	-81.58	A	lowland	Cupressaceae	natural forest	0	BC1 0-10	5.38	0.2452	3	0.188197	3.0783	0.579327	2.426	0	67.28	213.09	6928.7	583.5	0.5665	2.05	38.2	31.5	20	20.1	20.1	20.1	28.1	0.711744	0.715302	0.715302	0.715302	0
409	2013-12-17	US-FL	17	Florida swamp forest 2	26.38	-81.58	A	lowland	Cupressaceae	natural forest	0	DS1 0-10	5.27	0.1255	3	0.159017	6.96813	1.10805	4.741	0	98.46	182.75	7580.1	703.02	0.6784	2.41	41.88	67	22.1	21.8	21.9	21.9	28.1	0.786477	0.775801	0.779359	0.779359	0
410	2013-12-17	US-FL	17	Florida swamp forest 2	26.38	-81.58	A	lowland	Cupressaceae	natural forest	0	DS2 0-10	5.21	0.1366	3	0.169541	6.32064	1.07161	3.33	0	311.85	165.9	8724.4	642.47	0.6336	2.16	38.78	67	22.1	21.8	21.9	21.9	28.1	0.786477	0.775801	0.779359	0.779359	0
411	2013-12-17	US-FL	17	Florida swamp forest 2	26.38	-81.58	A	lowland	Cupressaceae	natural forest	0	BC2 0-10	5.4	0.1328	3	0.148502	6.53012	0.969739	23.722	0	76.83	232.21	9421.3	788.32	0.7295	2.41	40.47	31.5	20	20.1	20.1	20.1	28.1	0.711744	0.715302	0.715302	0.715302	0
412	2013-12-17	US-FL	17	Florida swamp forest 2	26.38	-81.58	A	lowland	Cupressaceae	natural forest	0	DS3 0-10	5.24	0.1339	3	0.149985	6.46826	0.970141	4.479	0	208.92	345.2	8363.9	622.61	0.586	2.02	34.86	67	22.1	21.8	21.9	21.9	28.1	0.786477	0.775801	0.779359	0.779359	0
413	2013-12-17	US-FL	17	Florida swamp forest 2	26.38	-81.58	A	lowland	Cupressaceae	natural forest	0	BC3 0-10	5.23	0.1337	3	0.142156	6.47943	0.921092	2.432	0	106.7	339.54	10373.4	804.84	0.764	2.38	38.5	31.5	20	20.1	20.1	20.1	28.1	0.711744	0.715302	0.715302	0.715302	0
414	2013-04-23	FR-F	18	France transitional bog 1	47.32	2.23	C	lowland	sedges	natural transitional bog	0	P 1-10	3	0.1109	2	0.0991249	8.01713	0.794698	18.301	0	177.57	878.82	700.15	272.4	0.904709	1.4	50	3.5	7.7	8.6	8.7	8.5	22.7	0.339207	0.378855	0.38326	0.374449	0
415	2013-04-23	FR-F	18	France transitional bog 1	47.32	2.23	C	lowland	sedges	natural transitional bog	0	P 1-10	3	0.1109	2	0.0991249	8.01713	0.794698	18.301	0	177.57	878.82	700.15	272.4	0.904709	1.4	50	3.5	8.5	8.4	8.6	8.5	22.7	0.374449	0.370044	0.378855	0.374449	-3.30748
416	2013-04-23	FR-F	18	France transitional bog 1	47.32	2.23	C	lowland	sedges	natural transitional bog	0	P 2-10	3.12	0.1049	2	0.120229	8.53289	1.0259	0	4.673	56.75	414.68	542.01	167.8	0.73973	1.7	41	0.5	8.5	10.4	10.2	9.7	22.7	0.374449	0.45815	0.449339	0.427313	0
417	2013-04-23	FR-F	18	France transitional bog 1	47.32	2.23	C	lowland	sedges	natural transitional bog	0	P 2-10	3.12	0.1049	2	0.120229	8.53289	1.0259	0	4.673	56.75	414.68	542.01	167.8	0.73973	1.7	41	0.5	9.4	9.5	9.4	9.2	22.7	0.414097	0.418502	0.414097	0.405286	0
418	2013-04-23	FR-F	18	France transitional bog 1	47.32	2.23	C	lowland	sedges	natural transitional bog	0	P 3-10	2.96	0.1734	2	0.109836	4.76701	0.52359	2.768	2.076	61.32	310.7	215.45	87.32	0.813054	2	45	-7	9.6	9.9	9.9	9.5	22.7	0.422907	0.436123	0.436123	0.418502	0
419	2013-04-23	FR-F	18	France transitional bog 1	47.32	2.23	C	lowland	sedges	natural transitional bog	0	P 3-10	2.96	0.1734	2	0.109836	4.76701	0.52359	2.768	2.076	61.32	310.7	215.45	87.32	0.813054	2	45	-7	9.4	9.2	9.1	8.7	22.7	0.414097	0.405286	0.400881	0.38326	0
420	2013-04-23	FR-F	18	France transitional bog 1	47.32	2.23	C	lowland	sedges	natural transitional bog	0	P 4-10	3.25	0.0909	2	0.103149	10.0011	1.0316	2.089	0.275	64.35	412.94	945.48	275.73	0.868047	2	48	0	8.3	8.6	8.6	8.5	22.7	0.365639	0.378855	0.378855	0.374449	0
421	2013-04-23	FR-F	18	France transitional bog 1	47.32	2.23	C	lowland	sedges	natural transitional bog	0	P 4-10	3.25	0.0909	2	0.103149	10.0011	1.0316	2.089	0.275	64.35	412.94	945.48	275.73	0.868047	2	48	0	10.1	8.9	8.8	8.6	22.7	0.444934	0.39207	0.387665	0.378855	0
422	2013-04-23	FR-F	18	France transitional bog 1	47.32	2.23	C	lowland	sedges	natural transitional bog	0	P 5-10	3.13	0.133	2	0.112262	6.5188	0.731814	0.903	3.385	78.49	311.3	442.75	182.63	0.794723	2.1	44	-5	11.4	10.5	10	9.4	22.7	0.502203	0.462555	0.440529	0.414097	0
423	2013-04-23	FR-F	18	France transitional bog 1	47.32	2.23	C	lowland	sedges	natural transitional bog	0	P 6-10	2.97	0.0625	1	0.0661619	15	0.992428	0.88	0.4	48.41	412.03	704	302.68	0.904709	1.1	50	3	9.3	8.7	8.9	8.7	22.7	0.409692	0.38326	0.39207	0.38326	0
424	2013-04-23	FR-F	18	France transitional bog 1	47.32	2.23	C	lowland	sedges	natural transitional bog	0	P 7-10	3.46	0.0844	2	0.0991249	10.8483	1.07534	0.948	4.384	12.87	290.1	358.09	120.3	0.904709	1.8	50	-7	8.5	9	9.1	9	22.7	0.374449	0.396476	0.400881	0.396476	7.11551
425	2013-04-23	FR-F	18	France transitional bog 1	47.32	2.23	C	lowland	sedges	natural transitional bog	0	P 7-10	3.46	0.0844	2	0.0991249	10.8483	1.07534	0.948	4.384	12.87	290.1	358.09	120.3	0.904709	1.8	50	-7	9.8	9.7	9.6	9.4	22.7	0.431718	0.427313	0.422907	0.414097	0.621221
426	2013-04-23	FR-F	18	France transitional bog 1	47.32	2.23	C	lowland	sedges	natural transitional bog	0	P 8-10	2.98	0.1274	2	0.107513	6.84929	0.736385	0.863	2.511	88.86	454.51	390.96	170.52	0.831385	1.9	46	-7.5	9.2	9.4	9.2	9.1	22.7	0.405286	0.414097	0.405286	0.400881	6.18062
427	2013-04-23	FR-F	18	France transitional bog 1	47.32	2.23	C	lowland	sedges	natural transitional bog	0	P 8-10	2.98	0.1274	2	0.107513	6.84929	0.736385	0.863	2.511	88.86	454.51	390.96	170.52	0.831385	1.9	46	-7.5	10.7	9.4	9.3	9.3	22.7	0.471366	0.414097	0.409692	0.409692	4.4506
428	2013-04-23	FR-F	18	France transitional bog 1	47.32	2.23	C	lowland	sedges	natural transitional bog	0	P 9-10	3.21	0.0976	2	0.105285	9.2459	0.973458	0.717	11.165	81.45	609.2	470.9	202.08	0.849716	1.8	47	-3.5	8.2	8	8.2	8.1	22.7	0.361233	0.352423	0.361233	0.356828	2.38789
429	2013-04-23	FR-F	18	France transitional bog 1	47.32	2.23	C	lowland	sedges	natural transitional bog	0	P 16-10	3.45	0.1173	2	0.129414	7.52515	0.973858	0.298	85.78	42.21	510.32	485.65	175.81	0.684737	1.6	38	0.5	8.6	8.5	8.3	8.3	22.7	0.378855	0.374449	0.365639	0.365639	0
430	2013-04-23	FR-F	18	France transitional bog 1	47.32	2.23	C	lowland	sedges	natural transitional bog	0	P 16-10	3.45	0.1173	2	0.129414	7.52515	0.973858	0.298	85.78	42.21	510.32	485.65	175.81	0.684737	1.6	38	0.5	9.7	8.7	8.5	8.4	22.7	0.427313	0.38326	0.374449	0.370044	3.68899
431	2013-04-23	FR-F	18	France transitional bog 1	47.32	2.23	C	lowland	sedges	natural transitional bog	0	P 17-10	3.67	0.0939	2	0.112262	9.64963	1.08329	0.426	8.782	23.51	662.01	365.67	106.85	0.794723	1.9	44	1	9.3	9.5	9.3	9	22.7	0.409692	0.418502	0.409692	0.396476	7.5657
432	2013-04-23	FR-F	18	France transitional bog 1	47.32	2.23	C	lowland	sedges	natural transitional bog	0	P 17-10	3.67	0.0939	2	0.112262	9.64963	1.08329	0.426	8.782	23.51	662.01	365.67	106.85	0.794723	1.9	44	1	10.9	9.6	9.4	9.1	22.7	0.480176	0.422907	0.414097	0.400881	0
433	2013-04-23	FR-F	18	France transitional bog 1	47.32	2.23	C	lowland	sedges	natural transitional bog	0	P 18-10	3.16	0.1797	2	0.152751	4.56483	0.697283	0.25	11.74	60.97	318.63	249.98	104.64	0.574751	1.5	32	2	7.3	7.4	7.6	7.6	22.7	0.321586	0.325991	0.334802	0.334802	0
434	2013-04-23	FR-F	18	France transitional bog 1	47.32	2.23	C	lowland	sedges	natural transitional bog	0	P 19-10	3.12	0.1416	2	0.120229	6.06215	0.728848	0.247	7.696	52.65	287.82	170.68	73.59	0.73973	1.9	41	0	7.8	8.2	8.3	8.3	22.7	0.343612	0.361233	0.365639	0.365639	0
435	2013-04-23	FR-F	18	France transitional bog 1	47.32	2.23	C	lowland	sedges	natural transitional bog	0	P 19-10	3.12	0.1416	2	0.120229	6.06215	0.728848	0.247	7.696	52.65	287.82	170.68	73.59	0.73973	1.9	41	0	8	8.1	8.3	8.3	22.7	0.352423	0.356828	0.365639	0.365639	0
436	2013-04-23	FR-F	18	France transitional bog 1	47.32	2.23	C	lowland	sedges	natural transitional bog	0	P 20-10	3.53	0.0844	1	0.0855754	10.8483	0.928351	0.355	30.614	52.42	594.51	347.87	160.38	0.813054	2	45	-2	9.2	9.2	9	8.5	22.7	0.405286	0.405286	0.396476	0.374449	0
437	2013-04-23	FR-F	18	France transitional bog 1	47.32	2.23	C	lowland	sedges	natural transitional bog	0	P 20-10	3.53	0.0844	1	0.0855754	10.8483	0.928351	0.355	30.614	52.42	594.51	347.87	160.38	0.813054	2	45	-2	12.1	9.5	8.7	8.5	22.7	0.53304	0.418502	0.38326	0.374449	-1.52296
438	2013-04-24	FR-F	18	France transitional bog 1	47.32	2.23	C	lowland	sedges	natural transitional bog	0	P 1-10	3	0.1109	2	0.0991249	8.01713	0.794698	18.301	0	177.57	878.82	700.15	272.4	0.904709	1.4	50	3	8	8.5	8.4	8.4	22.7	0.352423	0.374449	0.370044	0.370044	-3.12926
439	2013-04-24	FR-F	18	France transitional bog 1	47.32	2.23	C	lowland	sedges	natural transitional bog	0	P 2-10	3.12	0.1049	2	0.120229	8.53289	1.0259	0	4.673	56.75	414.68	542.01	167.8	0.73973	1.7	41	1	9.7	10	9.7	9.4	22.7	0.427313	0.440529	0.427313	0.414097	0
440	2013-04-24	FR-F	18	France transitional bog 1	47.32	2.23	C	lowland	sedges	natural transitional bog	0	P 2-10	3.12	0.1049	2	0.120229	8.53289	1.0259	0	4.673	56.75	414.68	542.01	167.8	0.73973	1.7	41	1	10	9.8	9.8	9.4	22.7	0.440529	0.431718	0.431718	0.414097	0
441	2013-04-24	FR-F	18	France transitional bog 1	47.32	2.23	C	lowland	sedges	natural transitional bog	0	P 3-10	2.96	0.1734	2	0.109836	4.76701	0.52359	2.768	2.076	61.32	310.7	215.45	87.32	0.813054	2	45	-6	10.2	10.3	9.8	9.5	22.7	0.449339	0.453744	0.431718	0.418502	0
442	2013-04-24	FR-F	18	France transitional bog 1	47.32	2.23	C	lowland	sedges	natural transitional bog	0	P 3-10	2.96	0.1734	2	0.109836	4.76701	0.52359	2.768	2.076	61.32	310.7	215.45	87.32	0.813054	2	45	-6	10.9	10.2	10	9.7	22.7	0.480176	0.449339	0.440529	0.427313	0
443	2013-04-24	FR-F	18	France transitional bog 1	47.32	2.23	C	lowland	sedges	natural transitional bog	0	P 4-10	3.25	0.0909	2	0.103149	10.0011	1.0316	2.089	0.275	64.35	412.94	945.48	275.73	0.868047	2	48	0.5	8.7	8.8	8.7	8.5	22.7	0.38326	0.387665	0.38326	0.374449	0
444	2013-04-24	FR-F	18	France transitional bog 1	47.32	2.23	C	lowland	sedges	natural transitional bog	0	P 5-10	3.13	0.133	2	0.112262	6.5188	0.731814	0.903	3.385	78.49	311.3	442.75	182.63	0.794723	2.1	44	-4	11	10.8	9.9	9.4	22.7	0.484581	0.475771	0.436123	0.414097	0
445	2013-04-24	FR-F	18	France transitional bog 1	47.32	2.23	C	lowland	sedges	natural transitional bog	0	P 5-10	3.13	0.133	2	0.112262	6.5188	0.731814	0.903	3.385	78.49	311.3	442.75	182.63	0.794723	2.1	44	-4	11.5	10.5	10.1	9.2	22.7	0.506608	0.462555	0.444934	0.405286	0
446	2013-04-24	FR-F	18	France transitional bog 1	47.32	2.23	C	lowland	sedges	natural transitional bog	0	P 6-10	2.97	0.0625	1	0.0661619	15	0.992428	0.88	0.4	48.41	412.03	704	302.68	0.904709	1.1	50	3	8.4	8.6	8.6	8.4	22.7	0.370044	0.378855	0.378855	0.370044	0
447	2013-04-24	FR-F	18	France transitional bog 1	47.32	2.23	C	lowland	sedges	natural transitional bog	0	P 7-10	3.46	0.0844	2	0.0991249	10.8483	1.07534	0.948	4.384	12.87	290.1	358.09	120.3	0.904709	1.8	50	-7	10.1	9.9	9.6	9.4	22.7	0.444934	0.436123	0.422907	0.414097	0
448	2013-04-24	FR-F	18	France transitional bog 1	47.32	2.23	C	lowland	sedges	natural transitional bog	0	P 7-10	3.46	0.0844	2	0.0991249	10.8483	1.07534	0.948	4.384	12.87	290.1	358.09	120.3	0.904709	1.8	50	-8	9.5	9.1	9.1	9	22.7	0.418502	0.400881	0.400881	0.396476	0
449	2013-04-24	FR-F	18	France transitional bog 1	47.32	2.23	C	lowland	sedges	natural transitional bog	0	P 8-10	2.98	0.1274	2	0.107513	6.84929	0.736385	0.863	2.511	88.86	454.51	390.96	170.52	0.831385	1.9	46	-7.5	9	9.1	8.9	8.7	22.7	0.396476	0.400881	0.39207	0.38326	0
450	2013-04-24	FR-F	18	France transitional bog 1	47.32	2.23	C	lowland	sedges	natural transitional bog	0	P 8-10	2.98	0.1274	2	0.107513	6.84929	0.736385	0.863	2.511	88.86	454.51	390.96	170.52	0.831385	1.9	46	-7.5	9.3	8.8	8.8	8.7	22.7	0.409692	0.387665	0.387665	0.38326	0
451	2013-04-24	FR-F	18	France transitional bog 1	47.32	2.23	C	lowland	sedges	natural transitional bog	0	P 9-10	3.21	0.0976	2	0.105285	9.2459	0.973458	0.717	11.165	81.45	609.2	470.9	202.08	0.849716	1.8	47	-3	8.7	7.9	8	8	22.7	0.38326	0.348018	0.352423	0.352423	0
452	2013-04-24	FR-F	18	France transitional bog 1	47.32	2.23	C	lowland	sedges	natural transitional bog	0	P 16-10	3.45	0.1173	2	0.129414	7.52515	0.973858	0.298	85.78	42.21	510.32	485.65	175.81	0.684737	1.6	38	1	9.2	9.1	8.6	8.4	22.7	0.405286	0.400881	0.378855	0.370044	0.387829
453	2013-04-24	FR-F	18	France transitional bog 1	47.32	2.23	C	lowland	sedges	natural transitional bog	0	P 16-10	3.45	0.1173	2	0.129414	7.52515	0.973858	0.298	85.78	42.21	510.32	485.65	175.81	0.684737	1.6	38	1	12.6	9.2	8.7	8.4	22.7	0.555066	0.405286	0.38326	0.370044	0
454	2013-04-24	FR-F	18	France transitional bog 1	47.32	2.23	C	lowland	sedges	natural transitional bog	0	P 17-10	3.67	0.0939	2	0.112262	9.64963	1.08329	0.426	8.782	23.51	662.01	365.67	106.85	0.794723	1.9	44	1	9.8	9.9	9.6	9.2	22.7	0.431718	0.436123	0.422907	0.405286	2.14351
455	2013-04-24	FR-F	18	France transitional bog 1	47.32	2.23	C	lowland	sedges	natural transitional bog	0	P 17-10	3.67	0.0939	2	0.112262	9.64963	1.08329	0.426	8.782	23.51	662.01	365.67	106.85	0.794723	1.9	44	1	12.2	9.9	9.5	9.1	22.7	0.537445	0.436123	0.418502	0.400881	0
456	2013-04-24	FR-F	18	France transitional bog 1	47.32	2.23	C	lowland	sedges	natural transitional bog	0	P 18-10	3.16	0.1797	2	0.152751	4.56483	0.697283	0.25	11.74	60.97	318.63	249.98	104.64	0.574751	1.5	32	3	7.7	7.7	7.7	7.7	22.7	0.339207	0.339207	0.339207	0.339207	1.63772
457	2013-04-24	FR-F	18	France transitional bog 1	47.32	2.23	C	lowland	sedges	natural transitional bog	0	P 18-10	3.16	0.1797	2	0.152751	4.56483	0.697283	0.25	11.74	60.97	318.63	249.98	104.64	0.574751	1.5	32	3	8.6	7.8	7.7	7.6	22.7	0.378855	0.343612	0.339207	0.334802	0
458	2013-04-24	FR-F	18	France transitional bog 1	47.32	2.23	C	lowland	sedges	natural transitional bog	0	P 19-10	3.12	0.1416	2	0.120229	6.06215	0.728848	0.247	7.696	52.65	287.82	170.68	73.59	0.73973	1.9	41	7.5	8.2	8.3	8.3	8.3	22.7	0.361233	0.365639	0.365639	0.365639	0
459	2013-04-24	FR-F	18	France transitional bog 1	47.32	2.23	C	lowland	sedges	natural transitional bog	0	P 19-10	3.12	0.1416	2	0.120229	6.06215	0.728848	0.247	7.696	52.65	287.82	170.68	73.59	0.73973	1.9	41	1	10.3	8.8	8.7	8.5	22.7	0.453744	0.387665	0.38326	0.374449	0
460	2013-04-24	FR-F	18	France transitional bog 1	47.32	2.23	C	lowland	sedges	natural transitional bog	0	P 20-10	3.53	0.0844	1	0.0855754	10.8483	0.928351	0.355	30.614	52.42	594.51	347.87	160.38	0.813054	2	45	-49	9.8	9.6	9.1	8.4	22.7	0.431718	0.422907	0.400881	0.370044	-2.74573
461	2013-04-24	FR-F	18	France transitional bog 1	47.32	2.23	C	lowland	sedges	natural transitional bog	0	P 20-10	3.53	0.0844	1	0.0855754	10.8483	0.928351	0.355	30.614	52.42	594.51	347.87	160.38	0.813054	2	45	-2	10.7	9.4	8.9	8.9	22.7	0.471366	0.414097	0.39207	0.39207	0
462	2013-04-25	FR-F	18	France transitional bog 1	47.32	2.23	C	lowland	sedges	natural transitional bog	0	P 1-10	3	0.1109	2	0.0991249	8.01713	0.794698	18.301	0	177.57	878.82	700.15	272.4	0.904709	1.4	50	3	8.8	9	8.8	8.6	22.7	0.387665	0.396476	0.387665	0.378855	0
463	2013-04-25	FR-F	18	France transitional bog 1	47.32	2.23	C	lowland	sedges	natural transitional bog	0	P 1-10	3	0.1109	2	0.0991249	8.01713	0.794698	18.301	0	177.57	878.82	700.15	272.4	0.904709	1.4	50	3	10.7	9.2	8.9	8.6	22.7	0.471366	0.405286	0.39207	0.378855	0
464	2013-04-25	FR-F	18	France transitional bog 1	47.32	2.23	C	lowland	sedges	natural transitional bog	0	P 2-10	3.12	0.1049	2	0.120229	8.53289	1.0259	0	4.673	56.75	414.68	542.01	167.8	0.73973	1.7	41	1	10.7	10.3	10	9.5	22.7	0.471366	0.453744	0.440529	0.418502	0
465	2013-04-25	FR-F	18	France transitional bog 1	47.32	2.23	C	lowland	sedges	natural transitional bog	0	P 2-10	3.12	0.1049	2	0.120229	8.53289	1.0259	0	4.673	56.75	414.68	542.01	167.8	0.73973	1.7	41	1	11.9	10.6	10.1	9.7	22.7	0.524229	0.46696	0.444934	0.427313	0
466	2013-04-25	FR-F	18	France transitional bog 1	47.32	2.23	C	lowland	sedges	natural transitional bog	0	P 3-10	2.96	0.1734	2	0.109836	4.76701	0.52359	2.768	2.076	61.32	310.7	215.45	87.32	0.813054	2	45	-6	11	10.9	10.3	9.8	22.7	0.484581	0.480176	0.453744	0.431718	0
467	2013-04-25	FR-F	18	France transitional bog 1	47.32	2.23	C	lowland	sedges	natural transitional bog	0	P 3-10	2.96	0.1734	2	0.109836	4.76701	0.52359	2.768	2.076	61.32	310.7	215.45	87.32	0.813054	2	45	-6	12.8	11.1	10.4	9.9	22.7	0.563877	0.488987	0.45815	0.436123	0
468	2013-04-25	FR-F	18	France transitional bog 1	47.32	2.23	C	lowland	sedges	natural transitional bog	0	P 4-10	3.25	0.0909	2	0.103149	10.0011	1.0316	2.089	0.275	64.35	412.94	945.48	275.73	0.868047	2	48	1	10.3	9.7	9.2	8.7	22.7	0.453744	0.427313	0.405286	0.38326	1.70448
469	2013-04-25	FR-F	18	France transitional bog 1	47.32	2.23	C	lowland	sedges	natural transitional bog	0	P 4-10	3.25	0.0909	2	0.103149	10.0011	1.0316	2.089	0.275	64.35	412.94	945.48	275.73	0.868047	2	48	1	11.4	9.8	9.3	8.8	22.7	0.502203	0.431718	0.409692	0.387665	0
470	2013-04-25	FR-F	18	France transitional bog 1	47.32	2.23	C	lowland	sedges	natural transitional bog	0	P 5-10	3.13	0.133	2	0.112262	6.5188	0.731814	0.903	3.385	78.49	311.3	442.75	182.63	0.794723	2.1	44	-4.5	12.1	11.9	11	10.1	22.7	0.53304	0.524229	0.484581	0.444934	0
471	2013-04-25	FR-F	18	France transitional bog 1	47.32	2.23	C	lowland	sedges	natural transitional bog	0	P 5-10	3.13	0.133	2	0.112262	6.5188	0.731814	0.903	3.385	78.49	311.3	442.75	182.63	0.794723	2.1	44	-4.5	14.9	11.7	11	10	22.7	0.656388	0.515419	0.484581	0.440529	0
472	2013-04-25	FR-F	18	France transitional bog 1	47.32	2.23	C	lowland	sedges	natural transitional bog	0	P 6-10	2.97	0.0625	1	0.0661619	15	0.992428	0.88	0.4	48.41	412.03	704	302.68	0.904709	1.1	50	2	9.2	9	8.8	8.6	22.7	0.405286	0.396476	0.387665	0.378855	0
473	2013-04-25	FR-F	18	France transitional bog 1	47.32	2.23	C	lowland	sedges	natural transitional bog	0	P 6-10	2.97	0.0625	1	0.0661619	15	0.992428	0.88	0.4	48.41	412.03	704	302.68	0.904709	1.1	50	2	10.2	9.1	8.9	8.7	22.7	0.449339	0.400881	0.39207	0.38326	0
474	2013-04-25	FR-F	18	France transitional bog 1	47.32	2.23	C	lowland	sedges	natural transitional bog	0	P 7-10	3.46	0.0844	2	0.0991249	10.8483	1.07534	0.948	4.384	12.87	290.1	358.09	120.3	0.904709	1.8	50	-8	10.8	10.5	9.9	9.3	22.7	0.475771	0.462555	0.436123	0.409692	6.2633
475	2013-04-25	FR-F	18	France transitional bog 1	47.32	2.23	C	lowland	sedges	natural transitional bog	0	P 7-10	3.46	0.0844	2	0.0991249	10.8483	1.07534	0.948	4.384	12.87	290.1	358.09	120.3	0.904709	1.8	50	-8	11.1	10	9.8	9.5	22.7	0.488987	0.440529	0.431718	0.418502	0
476	2013-04-25	FR-F	18	France transitional bog 1	47.32	2.23	C	lowland	sedges	natural transitional bog	0	P 8-10	2.98	0.1274	2	0.107513	6.84929	0.736385	0.863	2.511	88.86	454.51	390.96	170.52	0.831385	1.9	46	-7.5	9.6	9.6	9.2	8.9	22.7	0.422907	0.422907	0.405286	0.39207	0
477	2013-04-25	FR-F	18	France transitional bog 1	47.32	2.23	C	lowland	sedges	natural transitional bog	0	P 8-10	2.98	0.1274	2	0.107513	6.84929	0.736385	0.863	2.511	88.86	454.51	390.96	170.52	0.831385	1.9	46	-7.5	9.4	10.4	9.1	8.9	22.7	0.414097	0.45815	0.400881	0.39207	0
478	2013-04-25	FR-F	18	France transitional bog 1	47.32	2.23	C	lowland	sedges	natural transitional bog	0	P 9-10	3.21	0.0976	2	0.105285	9.2459	0.973458	0.717	11.165	81.45	609.2	470.9	202.08	0.849716	1.8	47	-4	9.2	8.9	8.6	8.4	22.7	0.405286	0.39207	0.378855	0.370044	0
479	2013-04-25	FR-F	18	France transitional bog 1	47.32	2.23	C	lowland	sedges	natural transitional bog	0	P 9-10	3.21	0.0976	2	0.105285	9.2459	0.973458	0.717	11.165	81.45	609.2	470.9	202.08	0.849716	1.8	47	-4	11.2	9	8.5	8.2	22.7	0.493392	0.396476	0.374449	0.361233	4.89207
480	2013-04-25	FR-F	18	France transitional bog 1	47.32	2.23	C	lowland	sedges	natural transitional bog	0	P 16-10	3.45	0.1173	2	0.129414	7.52515	0.973858	0.298	85.78	42.21	510.32	485.65	175.81	0.684737	1.6	38	2	10	9.5	8.9	8.8	22.7	0.440529	0.418502	0.39207	0.387665	0
481	2013-04-25	FR-F	18	France transitional bog 1	47.32	2.23	C	lowland	sedges	natural transitional bog	0	P 16-10	3.45	0.1173	2	0.129414	7.52515	0.973858	0.298	85.78	42.21	510.32	485.65	175.81	0.684737	1.6	38	1	11.6	9.2	9.1	8.7	22.7	0.511013	0.405286	0.400881	0.38326	0
482	2013-04-25	FR-F	18	France transitional bog 1	47.32	2.23	C	lowland	sedges	natural transitional bog	0	P 17-10	3.67	0.0939	2	0.112262	9.64963	1.08329	0.426	8.782	23.51	662.01	365.67	106.85	0.794723	1.9	44	1	10.7	10.5	9.7	9.2	22.7	0.471366	0.462555	0.427313	0.405286	0
483	2013-04-25	FR-F	18	France transitional bog 1	47.32	2.23	C	lowland	sedges	natural transitional bog	0	P 17-10	3.67	0.0939	2	0.112262	9.64963	1.08329	0.426	8.782	23.51	662.01	365.67	106.85	0.794723	1.9	44	1	12.4	10.4	9.9	9.6	22.7	0.546256	0.45815	0.436123	0.422907	4.94165
484	2013-04-25	FR-F	18	France transitional bog 1	47.32	2.23	C	lowland	sedges	natural transitional bog	0	P 18-10	3.16	0.1797	2	0.152751	4.56483	0.697283	0.25	11.74	60.97	318.63	249.98	104.64	0.574751	1.5	32	2.5	8.1	8.2	8	7.8	22.7	0.356828	0.361233	0.352423	0.343612	0
485	2013-04-25	FR-F	18	France transitional bog 1	47.32	2.23	C	lowland	sedges	natural transitional bog	0	P 18-10	3.16	0.1797	2	0.152751	4.56483	0.697283	0.25	11.74	60.97	318.63	249.98	104.64	0.574751	1.5	32	2.5	11.5	9	8.4	8.1	22.7	0.506608	0.396476	0.370044	0.356828	0
486	2013-04-25	FR-F	18	France transitional bog 1	47.32	2.23	C	lowland	sedges	natural transitional bog	0	P 19-10	3.12	0.1416	2	0.120229	6.06215	0.728848	0.247	7.696	52.65	287.82	170.68	73.59	0.73973	1.9	41	-1	9.2	9.4	8.9	8.7	22.7	0.405286	0.414097	0.39207	0.38326	0
487	2013-04-25	FR-F	18	France transitional bog 1	47.32	2.23	C	lowland	sedges	natural transitional bog	0	P 19-10	3.12	0.1416	2	0.120229	6.06215	0.728848	0.247	7.696	52.65	287.82	170.68	73.59	0.73973	1.9	41	-1	10.5	9.4	9	8.7	22.7	0.462555	0.414097	0.396476	0.38326	0
488	2013-04-25	FR-F	18	France transitional bog 1	47.32	2.23	C	lowland	sedges	natural transitional bog	0	P 20-10	3.53	0.0844	1	0.0855754	10.8483	0.928351	0.355	30.614	52.42	594.51	347.87	160.38	0.813054	2	45	-1	10.7	10.6	9.5	8.9	22.7	0.471366	0.46696	0.418502	0.39207	0
489	2013-04-25	FR-F	18	France transitional bog 1	47.32	2.23	C	lowland	sedges	natural transitional bog	0	P 20-10	3.53	0.0844	1	0.0855754	10.8483	0.928351	0.355	30.614	52.42	594.51	347.87	160.38	0.813054	2	45	-2	11.6	9.7	9.6	8.7	22.7	0.511013	0.427313	0.422907	0.38326	0
490	2013-08-28	FR-F	19	France transitional bog 2	47.32	2.23	C	lowland	sedges	natural transitional bog	0	I 0-10	3.38	0.0896	2	0.110889	10.1607	1.12671	0.168	141.928	75.65	465.42	785.6	204.93	0.758794	1.76	42.04	0	17.3	15.9	15.7	15.3	22.7	0.762115	0.700441	0.69163	0.674009	0
491	2013-08-28	FR-F	19	France transitional bog 2	47.32	2.23	C	lowland	sedges	natural transitional bog	0	II 0-10	2.9	0.1066	2	0.123051	8.38086	1.03128	0.094	30.911	82.47	301.03	715.3	238.7	0.680521	1.63	37.77	-3	15.9	15.5	15.3	15.1	22.7	0.700441	0.682819	0.674009	0.665198	0
492	2013-08-28	FR-F	19	France transitional bog 2	47.32	2.23	C	lowland	sedges	natural transitional bog	0	IV 0-10	3.36	0.0914	2	0.112004	9.94092	1.11342	0.109	10.779	63.34	356.9	943.3	254.36	0.750912	1.95	41.61	-8	17.1	16.2	15.6	14.8	22.7	0.753304	0.713656	0.687225	0.651982	0
493	2013-08-28	FR-F	19	France transitional bog 2	47.32	2.23	C	lowland	sedges	natural transitional bog	0	V 0-10	3.05	0.1174	2	0.108087	7.51789	0.812586	0.043	6.812	44.78	205.2	568.9	233.39	0.779325	1.86	43.16	-8	16.7	15.9	15.5	14.9	22.7	0.735683	0.700441	0.682819	0.656388	0
494	2013-08-28	FR-F	19	France transitional bog 2	47.32	2.23	C	lowland	sedges	natural transitional bog	0	VI 0-10	3.02	0.097	2	0.116612	9.30928	1.08557	0.052	3.504	28.6	102.8	399.5	168.65	0.719933	1.76	39.92	-6	17.4	16.5	16.1	15.4	22.7	0.76652	0.726872	0.709251	0.678414	0
495	2013-08-28	FR-F	19	France transitional bog 2	47.32	2.23	C	lowland	sedges	natural transitional bog	0	VII 0-10	3.78	0.0974	2	0.113651	9.26694	1.0532	0.051	3.852	0.11	143.85	134.9	61.36	0.739547	1.73	40.99	-11	14.7	13.8	13.5	13.3	22.7	0.647577	0.60793	0.594714	0.585903	0
496	2013-08-28	FR-F	19	France transitional bog 2	47.32	2.23	C	lowland	sedges	natural transitional bog	0	VIII 0-10	2.94	0.0913	2	0.103756	9.9529	1.03268	0.11	5.752	70.76	295.17	444.4	190.57	0.813237	1.58	45.01	-11.5	17.2	16.4	16	15.6	22.7	0.757709	0.722467	0.704846	0.687225	0
497	2013-08-28	FR-F	19	France transitional bog 2	47.32	2.23	C	lowland	sedges	natural transitional bog	0	IX 0-10	3.27	0.0908	2	0.106881	10.0132	1.07023	0.11	6.225	52.16	411.85	373.3	155.02	0.78849	1.91	43.66	-17	15.8	15.4	15.2	14.9	22.7	0.696035	0.678414	0.669604	0.656388	0
498	2013-08-28	FR-F	19	France transitional bog 2	47.32	2.23	C	lowland	sedges	natural transitional bog	0	XVI 0-10	3.69	0.1334	2	0.145869	6.49625	0.947604	0.037	3.037	12.14	591.07	345.8	83.89	0.568885	1.7	31.68		15.1	13.9	13.6	13.3	22.7	0.665198	0.612335	0.599119	0.585903	0
499	2013-08-28	FR-F	19	France transitional bog 2	47.32	2.23	C	lowland	sedges	natural transitional bog	0	XVII 0-10	3.57	0.1108	2	0.121955	8.02527	0.978722	0.135	6.408	14.71	244.06	327	90.9	0.686937	1.93	38.12	-14	15.6	14.5	14.2	13.8	22.7	0.687225	0.638767	0.625551	0.60793	0
500	2013-08-28	FR-F	19	France transitional bog 2	47.32	2.23	C	lowland	sedges	natural transitional bog	0	XVIII 0-10	3.15	0.168	2	0.144071	4.95238	0.713493	0.03	2.975	45.51	226.51	311.3	133.44	0.576401	1.62	32.09	-24.5	15.4	14.4	14	13.9	22.7	0.678414	0.634361	0.61674	0.612335	0
501	2013-08-28	FR-F	19	France transitional bog 2	47.32	2.23	C	lowland	sedges	natural transitional bog	0	XIX 0-10	3.51	0.2	2	0.138091	4	0.552362	0.1	12.15	29.06	172.44	116.9	50.83	0.602797	2.02	33.53	-26	16.4	15.4	14.9	14.5	22.7	0.722467	0.678414	0.656388	0.638767	0
502	2013-08-28	FR-F	19	France transitional bog 2	47.32	2.23	C	lowland	sedges	natural transitional bog	0	XX 0-10	3.61	0.0963	2	0.11994	9.38422	1.12554	0.156	7.893	56.15	396.41	211.5	106	0.699035	2.08	38.78	-16.5	14.4	13.9	13.4	13	22.7	0.634361	0.612335	0.590308	0.572687	0
503	2013-08-29	FR-F	19	France transitional bog 2	47.32	2.23	C	lowland	sedges	natural transitional bog	0	I 0-10	3.38	0.0896	2	0.110889	10.1607	1.12671	0.168	141.928	75.65	465.42	785.6	204.93	0.758794	1.76	42.04	0	15.2	16.1	15.9	15.4	22.7	0.669604	0.709251	0.700441	0.678414	0
504	2013-08-29	FR-F	19	France transitional bog 2	47.32	2.23	C	lowland	sedges	natural transitional bog	0	II 0-10	2.9	0.1066	2	0.123051	8.38086	1.03128	0.094	30.911	82.47	301.03	715.3	238.7	0.680521	1.63	37.77	-3	15.3	15.6	15.4	15.2	22.7	0.674009	0.687225	0.678414	0.669604	0
505	2013-08-29	FR-F	19	France transitional bog 2	47.32	2.23	C	lowland	sedges	natural transitional bog	0	II 0-10	2.9	0.1066	2	0.123051	8.38086	1.03128	0.094	30.911	82.47	301.03	715.3	238.7	0.680521	1.63	37.77	-4	15.4	15.5	15.4	15.2	22.7	0.678414	0.682819	0.678414	0.669604	0
506	2013-08-29	FR-F	19	France transitional bog 2	47.32	2.23	C	lowland	sedges	natural transitional bog	0	III 0-10	2.92	0.1286	2	0.106786	6.77605	0.723587	0.078	19.558	79.02	258.82	404.7	153.16	0.789224	1.87	43.7	-12	14.9	15.4	15.3	14.9	22.7	0.656388	0.678414	0.674009	0.656388	-4.98457
507	2013-08-29	FR-F	19	France transitional bog 2	47.32	2.23	C	lowland	sedges	natural transitional bog	0	III 0-10	2.92	0.1286	2	0.106786	6.77605	0.723587	0.078	19.558	79.02	258.82	404.7	153.16	0.789224	1.87	43.7	-14	15.6	15.5	15.4	15	22.7	0.687225	0.682819	0.678414	0.660793	0
508	2013-08-29	FR-F	19	France transitional bog 2	47.32	2.23	C	lowland	sedges	natural transitional bog	0	IV 0-10	3.36	0.0914	2	0.112004	9.94092	1.11342	0.109	10.779	63.34	356.9	943.3	254.36	0.750912	1.95	41.61	-7	16	16.2	15.7	15.1	22.7	0.704846	0.713656	0.69163	0.665198	0
509	2013-08-29	FR-F	19	France transitional bog 2	47.32	2.23	C	lowland	sedges	natural transitional bog	0	IV 0-10	3.36	0.0914	2	0.112004	9.94092	1.11342	0.109	10.779	63.34	356.9	943.3	254.36	0.750912	1.95	41.61	-7	15.9	15.8	15.6	15	22.7	0.700441	0.696035	0.687225	0.660793	7.02438
510	2013-08-29	FR-F	19	France transitional bog 2	47.32	2.23	C	lowland	sedges	natural transitional bog	0	V 0-10	3.05	0.1174	2	0.108087	7.51789	0.812586	0.043	6.812	44.78	205.2	568.9	233.39	0.779325	1.86	43.16	-8	15.9	16.1	15.5	14.8	22.7	0.700441	0.709251	0.682819	0.651982	0
511	2013-08-29	FR-F	19	France transitional bog 2	47.32	2.23	C	lowland	sedges	natural transitional bog	0	V 0-10	3.05	0.1174	2	0.108087	7.51789	0.812586	0.043	6.812	44.78	205.2	568.9	233.39	0.779325	1.86	43.16	-9	16.2	15.8	15.6	14.9	22.7	0.713656	0.696035	0.687225	0.656388	0
512	2013-08-29	FR-F	19	France transitional bog 2	47.32	2.23	C	lowland	sedges	natural transitional bog	0	VI 0-10	3.02	0.097	2	0.116612	9.30928	1.08557	0.052	3.504	28.6	102.8	399.5	168.65	0.719933	1.76	39.92	-4.5	16.5	16.4	15.8	15.2	22.7	0.726872	0.722467	0.696035	0.669604	0
513	2013-08-29	FR-F	19	France transitional bog 2	47.32	2.23	C	lowland	sedges	natural transitional bog	0	VI 0-10	3.02	0.097	2	0.116612	9.30928	1.08557	0.052	3.504	28.6	102.8	399.5	168.65	0.719933	1.76	39.92	-6.5	16.6	16.2	16	15.5	22.7	0.731278	0.713656	0.704846	0.682819	0
514	2013-08-29	FR-F	19	France transitional bog 2	47.32	2.23	C	lowland	sedges	natural transitional bog	0	VII 0-10	3.78	0.0974	2	0.113651	9.26694	1.0532	0.051	3.852	0.11	143.85	134.9	61.36	0.739547	1.73	40.99	-9	13.3	13.5	13.3	13.1	22.7	0.585903	0.594714	0.585903	0.577093	0
515	2013-08-29	FR-F	19	France transitional bog 2	47.32	2.23	C	lowland	sedges	natural transitional bog	0	VIII 0-10	2.94	0.0913	2	0.103756	9.9529	1.03268	0.11	5.752	70.76	295.17	444.4	190.57	0.813237	1.58	45.01	-9.5	15.3	15.7	15.6	15.4	22.7	0.674009	0.69163	0.687225	0.678414	0
516	2013-08-29	FR-F	19	France transitional bog 2	47.32	2.23	C	lowland	sedges	natural transitional bog	0	VIII 0-10	2.94	0.0913	2	0.103756	9.9529	1.03268	0.11	5.752	70.76	295.17	444.4	190.57	0.813237	1.58	45.01	-11	16.3	16.2	16	15.6	22.7	0.718062	0.713656	0.704846	0.687225	0
517	2013-08-29	FR-F	19	France transitional bog 2	47.32	2.23	C	lowland	sedges	natural transitional bog	0	IX 0-10	3.27	0.0908	2	0.106881	10.0132	1.07023	0.11	6.225	52.16	411.85	373.3	155.02	0.78849	1.91	43.66	-16	15.2	15.4	15.2	14.9	22.7	0.669604	0.678414	0.669604	0.656388	0
518	2013-08-29	FR-F	19	France transitional bog 2	47.32	2.23	C	lowland	sedges	natural transitional bog	0	IX 0-10	3.27	0.0908	2	0.106881	10.0132	1.07023	0.11	6.225	52.16	411.85	373.3	155.02	0.78849	1.91	43.66	-17	15.6	15.1	15	14.8	22.7	0.687225	0.665198	0.660793	0.651982	0
519	2013-08-29	FR-F	19	France transitional bog 2	47.32	2.23	C	lowland	sedges	natural transitional bog	0	XVI 0-10	3.69	0.1334	2	0.145869	6.49625	0.947604	0.037	3.037	12.14	591.07	345.8	83.89	0.568885	1.7	31.68		13.3	13.2	13.4	13.3	22.7	0.585903	0.581498	0.590308	0.585903	0
520	2013-08-29	FR-F	19	France transitional bog 2	47.32	2.23	C	lowland	sedges	natural transitional bog	0	XVI 0-10	3.69	0.1334	2	0.145869	6.49625	0.947604	0.037	3.037	12.14	591.07	345.8	83.89	0.568885	1.7	31.68		14.7	13.3	13.6	13.3	22.7	0.647577	0.585903	0.599119	0.585903	0
521	2013-08-29	FR-F	19	France transitional bog 2	47.32	2.23	C	lowland	sedges	natural transitional bog	0	XVII 0-10	3.57	0.1108	2	0.121955	8.02527	0.978722	0.135	6.408	14.71	244.06	327	90.9	0.686937	1.93	38.12	-15	14.5	14.6	14.3	13.8	22.7	0.638767	0.643172	0.629956	0.60793	0
522	2013-08-29	FR-F	19	France transitional bog 2	47.32	2.23	C	lowland	sedges	natural transitional bog	0	XVII 0-10	3.57	0.1108	2	0.121955	8.02527	0.978722	0.135	6.408	14.71	244.06	327	90.9	0.686937	1.93	38.12	-17	15.4	14.6	14.3	14	22.7	0.678414	0.643172	0.629956	0.61674	0
523	2013-08-29	FR-F	19	France transitional bog 2	47.32	2.23	C	lowland	sedges	natural transitional bog	0	XVIII 0-10	3.15	0.168	2	0.144071	4.95238	0.713493	0.03	2.975	45.51	226.51	311.3	133.44	0.576401	1.62	32.09	-24.5	14.3	14.3	14.1	13.9	22.7	0.629956	0.629956	0.621145	0.612335	0
524	2013-08-29	FR-F	19	France transitional bog 2	47.32	2.23	C	lowland	sedges	natural transitional bog	0	XVIII 0-10	3.15	0.168	2	0.144071	4.95238	0.713493	0.03	2.975	45.51	226.51	311.3	133.44	0.576401	1.62	32.09	-24.5	14.8	14.1	14	13.7	22.7	0.651982	0.621145	0.61674	0.603524	0
525	2013-08-29	FR-F	19	France transitional bog 2	47.32	2.23	C	lowland	sedges	natural transitional bog	0	XIX 0-10	3.51	0.2	2	0.138091	4	0.552362	0.1	12.15	29.06	172.44	116.9	50.83	0.602797	2.02	33.53	-61.5	15.3	15.3	15	14.6	22.7	0.674009	0.674009	0.660793	0.643172	0
526	2013-08-29	FR-F	19	France transitional bog 2	47.32	2.23	C	lowland	sedges	natural transitional bog	0	XIX 0-10	3.51	0.2	2	0.138091	4	0.552362	0.1	12.15	29.06	172.44	116.9	50.83	0.602797	2.02	33.53	-49	15.7	15.2	14.9	14.4	22.7	0.69163	0.669604	0.656388	0.634361	0
527	2013-08-29	FR-F	19	France transitional bog 2	47.32	2.23	C	lowland	sedges	natural transitional bog	0	XX 0-10	3.61	0.0963	2	0.11994	9.38422	1.12554	0.156	7.893	56.15	396.41	211.5	106	0.699035	2.08	38.78	-14	14.4	14.5	14.4	13.9	22.7	0.634361	0.638767	0.634361	0.612335	0
528	2013-08-30	FR-F	19	France transitional bog 2	47.32	2.23	C	lowland	sedges	natural transitional bog	0	I 0-10	3.38	0.0896	2	0.110889	10.1607	1.12671	0.168	141.928	75.65	465.42	785.6	204.93	0.758794	1.76	42.04	-1.5	15.8	15.6	15.5	15.2	22.7	0.696035	0.687225	0.682819	0.669604	0
529	2013-08-30	FR-F	19	France transitional bog 2	47.32	2.23	C	lowland	sedges	natural transitional bog	0	II 0-10	2.9	0.1066	2	0.123051	8.38086	1.03128	0.094	30.911	82.47	301.03	715.3	238.7	0.680521	1.63	37.77	-4.5	15.3	15.2	15.3	15.2	22.7	0.674009	0.669604	0.674009	0.669604	0
530	2013-08-30	FR-F	19	France transitional bog 2	47.32	2.23	C	lowland	sedges	natural transitional bog	0	III 0-10	2.92	0.1286	2	0.106786	6.77605	0.723587	0.078	19.558	79.02	258.82	404.7	153.16	0.789224	1.87	43.7	-12.5	15.2	15.4	15.3	15.1	22.7	0.669604	0.678414	0.674009	0.665198	0
531	2013-08-30	FR-F	19	France transitional bog 2	47.32	2.23	C	lowland	sedges	natural transitional bog	0	IV 0-10	3.36	0.0914	2	0.112004	9.94092	1.11342	0.109	10.779	63.34	356.9	943.3	254.36	0.750912	1.95	41.61	-6.5	15.5	15.6	15.4	15	22.7	0.682819	0.687225	0.678414	0.660793	0
532	2013-08-30	FR-F	19	France transitional bog 2	47.32	2.23	C	lowland	sedges	natural transitional bog	0	V 0-10	3.05	0.1174	2	0.108087	7.51789	0.812586	0.043	6.812	44.78	205.2	568.9	233.39	0.779325	1.86	43.16	-9.5	15.2	15.7	15.4	14.9	22.7	0.669604	0.69163	0.678414	0.656388	0
533	2013-08-30	FR-F	19	France transitional bog 2	47.32	2.23	C	lowland	sedges	natural transitional bog	0	V 0-10	3.05	0.1174	2	0.108087	7.51789	0.812586	0.043	6.812	44.78	205.2	568.9	233.39	0.779325	1.86	43.16	-9.5	15.8	15.5	15.3	14.9	22.7	0.696035	0.682819	0.674009	0.656388	0
534	2013-08-30	FR-F	19	France transitional bog 2	47.32	2.23	C	lowland	sedges	natural transitional bog	0	VI 0-10	3.02	0.097	2	0.116612	9.30928	1.08557	0.052	3.504	28.6	102.8	399.5	168.65	0.719933	1.76	39.92	-5.5	16	16.1	15.8	15.3	22.7	0.704846	0.709251	0.696035	0.674009	0
535	2013-08-30	FR-F	19	France transitional bog 2	47.32	2.23	C	lowland	sedges	natural transitional bog	0	VI 0-10	3.02	0.097	2	0.116612	9.30928	1.08557	0.052	3.504	28.6	102.8	399.5	168.65	0.719933	1.76	39.92	-6.5	16.3	16	15.8	15.3	22.7	0.718062	0.704846	0.696035	0.674009	0
536	2013-08-30	FR-F	19	France transitional bog 2	47.32	2.23	C	lowland	sedges	natural transitional bog	0	VII 0-10	3.78	0.0974	2	0.113651	9.26694	1.0532	0.051	3.852	0.11	143.85	134.9	61.36	0.739547	1.73	40.99	-10	13.3	13.6	13.5	13.1	22.7	0.585903	0.599119	0.594714	0.577093	0
537	2013-08-30	FR-F	19	France transitional bog 2	47.32	2.23	C	lowland	sedges	natural transitional bog	0	VII 0-10	3.78	0.0974	2	0.113651	9.26694	1.0532	0.051	3.852	0.11	143.85	134.9	61.36	0.739547	1.73	40.99	-10.5	13.3	13.2	13.3	13.1	22.7	0.585903	0.581498	0.585903	0.577093	0
538	2013-08-30	FR-F	19	France transitional bog 2	47.32	2.23	C	lowland	sedges	natural transitional bog	0	VIII 0-10	2.94	0.0913	2	0.103756	9.9529	1.03268	0.11	5.752	70.76	295.17	444.4	190.57	0.813237	1.58	45.01	-10	15.8	16	15.9	15.6	22.7	0.696035	0.704846	0.700441	0.687225	0
539	2013-08-30	FR-F	19	France transitional bog 2	47.32	2.23	C	lowland	sedges	natural transitional bog	0	VIII 0-10	2.94	0.0913	2	0.103756	9.9529	1.03268	0.11	5.752	70.76	295.17	444.4	190.57	0.813237	1.58	45.01	-11	16.3	15.9	15.8	15.5	22.7	0.718062	0.700441	0.696035	0.682819	9.14158
540	2013-08-30	FR-F	19	France transitional bog 2	47.32	2.23	C	lowland	sedges	natural transitional bog	0	IX 0-10	3.27	0.0908	2	0.106881	10.0132	1.07023	0.11	6.225	52.16	411.85	373.3	155.02	0.78849	1.91	43.66	-17.5	14.8	15	15	14.7	22.7	0.651982	0.660793	0.660793	0.647577	0
541	2013-08-30	FR-F	19	France transitional bog 2	47.32	2.23	C	lowland	sedges	natural transitional bog	0	IX 0-10	3.27	0.0908	2	0.106881	10.0132	1.07023	0.11	6.225	52.16	411.85	373.3	155.02	0.78849	1.91	43.66	-17.5	15.3	14.9	14.9	14.8	22.7	0.674009	0.656388	0.656388	0.651982	0
542	2013-08-30	FR-F	19	France transitional bog 2	47.32	2.23	C	lowland	sedges	natural transitional bog	0	XVI 0-10	3.69	0.1334	2	0.145869	6.49625	0.947604	0.037	3.037	12.14	591.07	345.8	83.89	0.568885	1.7	31.68		13.1	13.3	13.3	13.2	22.7	0.577093	0.585903	0.585903	0.581498	1.15142
543	2013-08-30	FR-F	19	France transitional bog 2	47.32	2.23	C	lowland	sedges	natural transitional bog	0	XVI 0-10	3.69	0.1334	2	0.145869	6.49625	0.947604	0.037	3.037	12.14	591.07	345.8	83.89	0.568885	1.7	31.68		14.7	13.2	13.4	13.2	22.7	0.647577	0.581498	0.590308	0.581498	0
544	2013-08-30	FR-F	19	France transitional bog 2	47.32	2.23	C	lowland	sedges	natural transitional bog	0	XVII 0-10	3.57	0.1108	2	0.121955	8.02527	0.978722	0.135	6.408	14.71	244.06	327	90.9	0.686937	1.93	38.12	-17	13.9	14.2	14.1	13.6	22.7	0.612335	0.625551	0.621145	0.599119	0
545	2013-08-30	FR-F	19	France transitional bog 2	47.32	2.23	C	lowland	sedges	natural transitional bog	0	XVIII 0-10	3.15	0.168	2	0.144071	4.95238	0.713493	0.03	2.975	45.51	226.51	311.3	133.44	0.576401	1.62	32.09	-24.5	14.1	14.1	14	13.7	22.7	0.621145	0.621145	0.61674	0.603524	0
546	2013-08-30	FR-F	19	France transitional bog 2	47.32	2.23	C	lowland	sedges	natural transitional bog	0	XVIII 0-10	3.15	0.168	2	0.144071	4.95238	0.713493	0.03	2.975	45.51	226.51	311.3	133.44	0.576401	1.62	32.09	-24.5	15.1	14.2	13.9	13.8	22.7	0.665198	0.625551	0.612335	0.60793	0
547	2013-08-30	FR-F	19	France transitional bog 2	47.32	2.23	C	lowland	sedges	natural transitional bog	0	XIX 0-10	3.51	0.2	2	0.138091	4	0.552362	0.1	12.15	29.06	172.44	116.9	50.83	0.602797	2.02	33.53	-28	15	15.1	15	14.4	22.7	0.660793	0.665198	0.660793	0.634361	2.28117
548	2013-08-30	FR-F	19	France transitional bog 2	47.32	2.23	C	lowland	sedges	natural transitional bog	0	XX 0-10	3.61	0.0963	2	0.11994	9.38422	1.12554	0.156	7.893	56.15	396.41	211.5	106	0.699035	2.08	38.78	-18.5	13.7	14	13.9	13.5	22.7	0.603524	0.61674	0.612335	0.594714	0
549	2013-10-21	GF	20	French Guiana drained fen	5.1688	-52.6595	A	lowland	Eleocharis spp.	fallow	0	KU-I-H-P1-1	3.87	0.3614	5	0.262468	1.76702	0.463786	9.657	7.319	1.94	164.57	446.4	669.27	0.545788	1.161	30.42	-100	28.2	29.2	29.5	29.4	27	1.04444	1.08148	1.09259	1.08889	12.9346
550	2013-10-21	GF	20	French Guiana drained fen	5.1688	-52.6595	A	lowland	Eleocharis spp.	fallow	0	KU-I-H-P1-2	3.81	0.3327	5	0.228276	2.00571	0.457855	14.456	10.699	3.4	94.38	326.8	331.93	0.636526	1.267	35.37	-100	28.2	29.2	29.5	29.4	27	1.04444	1.08148	1.09259	1.08889	8.66496
551	2013-10-21	GF	20	French Guiana drained fen	5.1688	-52.6595	A	lowland	Eleocharis spp.	fallow	0	KU-I-H-P2-2	3.88	0.3857	5	0.252828	1.59269	0.402677	1.037	8.374	1.54	140.3	315.6	268.3	0.568885	1.136	31.68	-100	29.9	29.4	29.3	29.4	27	1.10741	1.08889	1.08519	1.08889	0
552	2013-10-21	GF	20	French Guiana drained fen	5.1688	-52.6595	A	lowland	Eleocharis spp.	fallow	0	KU-I-H-P2-3	3.83	0.3508	5	0.272615	1.85063	0.504508	0.527	13.997	1.97	239.05	350.9	410.03	0.523241	1.083	29.19	-100	28.1	29	29.2	29.3	27	1.04074	1.07407	1.08148	1.08519	13.72
553	2013-10-21	GF	20	French Guiana drained fen	5.1688	-52.6595	A	lowland	Eleocharis spp.	fallow	0	KU-I-H-P3-1	3.85	0.4446	5	0.261361	1.24921	0.326495	0.124	5.915	1.72	126.14	313.2	296.17	0.548354	0.896	30.56	-100	28.6	29.2	29.5	29.5	27	1.05926	1.08148	1.09259	1.09259	-1.55157
554	2013-10-21	GF	20	French Guiana drained fen	5.1688	-52.6595	A	lowland	Eleocharis spp.	fallow	0	KU-I-H-P3-2	3.83	0.4275	5	0.262468	1.33918	0.351492	0.058	4.538	1.53	85.49	428.3	509.76	0.545788	0.804	30.42	-100	28.6	29.2	29.5	29.5	27	1.05926	1.08148	1.09259	1.09259	0
555	2013-10-21	GF	20	French Guiana drained fen	5.1688	-52.6595	A	lowland	Eleocharis spp.	fallow	0	KU-I-H-P3-3	3.72	0.4007	5	0.332239	1.49563	0.496908	0.112	5.315	2.33	98.1	372.6	371.84	0.418571	0.828	23.48	-100	28.6	29.2	29.5	29.5	27	1.05926	1.08148	1.09259	1.09259	19.7635
556	2013-10-21	GF	20	French Guiana drained fen	5.1688	-52.6595	A	lowland	Eleocharis spp.	fallow	0	KU-I-Õ-P1-1	3.87	0.3614	5	0.262468	1.76702	0.463786	9.657	7.319	1.94	164.57	446.4	669.27	0.545788	1.161	30.42	-100	30.1	28.8	29.1	29.3	27	1.11481	1.06667	1.07778	1.08519	13.2002
557	2013-10-21	GF	20	French Guiana drained fen	5.1688	-52.6595	A	lowland	Eleocharis spp.	fallow	0	KU-I-Õ-P1-2	3.81	0.3327	5	0.228276	2.00571	0.457855	14.456	10.699	3.4	94.38	326.8	331.93	0.636526	1.267	35.37	-100	30.4	29.1	29.3	29.3	27	1.12593	1.07778	1.08519	1.08519	9.53549
558	2013-10-21	GF	20	French Guiana drained fen	5.1688	-52.6595	A	lowland	Eleocharis spp.	fallow	0	KU-I-Õ-P2-1	3.73	0.3344	5	0.226962	1.99043	0.451751	26.103	11.93	1.49	169.67	609.3	902.25	0.640559	1.251	35.59	-100	30.7	29.4	29.5	29.5	27	1.13704	1.08889	1.09259	1.09259	26.0121
559	2013-10-21	GF	20	French Guiana drained fen	5.1688	-52.6595	A	lowland	Eleocharis spp.	fallow	0	KU-I-Õ-P2-2	3.88	0.3857	5	0.252828	1.59269	0.402677	1.037	8.374	1.54	140.3	315.6	268.3	0.568885	1.136	31.68	-100	30.4	29.1	29.3	29.3	27	1.12593	1.07778	1.08519	1.08519	0
560	2013-10-21	GF	20	French Guiana drained fen	5.1688	-52.6595	A	lowland	Eleocharis spp.	fallow	0	KU-I-Õ-P3-1	3.85	0.4446	5	0.261361	1.24921	0.326495	0.124	5.915	1.72	126.14	313.2	296.17	0.548354	0.896	30.56	-100	30.5	29.5	29.4	29.4	27	1.12963	1.09259	1.08889	1.08889	0
561	2013-10-21	GF	20	French Guiana drained fen	5.1688	-52.6595	A	lowland	Eleocharis spp.	fallow	0	KU-I-Õ-P3-2	3.83	0.4275	5	0.262468	1.33918	0.351492	0.058	4.538	1.53	85.49	428.3	509.76	0.545788	0.804	30.42	-100	28.2	29.1	29.5	29.5	27	1.04444	1.07778	1.09259	1.09259	-0.237982
562	2013-10-22	GF	20	French Guiana drained fen	5.1688	-52.6595	A	lowland	Eleocharis spp.	fallow	0	KU-II-H-P1-2	3.81	0.3327	5	0.228276	2.00571	0.457855	14.456	10.699	3.4	94.38	326.8	331.93	0.636526	1.267	35.37	-100	30.7	29.4	29.5	29.5	27	1.13704	1.08889	1.09259	1.09259	8.44411
563	2013-10-22	GF	20	French Guiana drained fen	5.1688	-52.6595	A	lowland	Eleocharis spp.	fallow	0	KU-II-H-P1-3	3.83	0.4692	5	0.262547	1.13129	0.297017	5.499	4.156	2.09	67.63	327	300.1	0.545605	1.161	30.41	-100	27.4	29	29.2	29.3	27	1.01481	1.07407	1.08148	1.08519	0
564	2013-10-22	GF	20	French Guiana drained fen	5.1688	-52.6595	A	lowland	Eleocharis spp.	fallow	0	KU-II-H-P2-1	3.73	0.3344	5	0.226962	1.99043	0.451751	26.103	11.93	1.49	169.67	609.3	902.25	0.640559	1.251	35.59	-100	27.8	29.1	29.5	29.5	27	1.02963	1.07778	1.09259	1.09259	54.3155
565	2013-10-22	GF	20	French Guiana drained fen	5.1688	-52.6595	A	lowland	Eleocharis spp.	fallow	0	KU-II-H-P2-2	3.88	0.3857	5	0.252828	1.59269	0.402677	1.037	8.374	1.54	140.3	315.6	268.3	0.568885	1.136	31.68	-100	27.8	29.1	29.5	29.5	27	1.02963	1.07778	1.09259	1.09259	0
566	2013-10-22	GF	20	French Guiana drained fen	5.1688	-52.6595	A	lowland	Eleocharis spp.	fallow	0	KU-II-H-P2-3	3.83	0.3508	5	0.272615	1.85063	0.504508	0.527	13.997	1.97	239.05	350.9	410.03	0.523241	1.083	29.19	-100	27.8	29.1	29.5	29.5	27	1.02963	1.07778	1.09259	1.09259	14.1381
567	2013-10-22	GF	20	French Guiana drained fen	5.1688	-52.6595	A	lowland	Eleocharis spp.	fallow	0	KU-II-H-P3-1	3.85	0.4446	5	0.261361	1.24921	0.326495	0.124	5.915	1.72	126.14	313.2	296.17	0.548354	0.896	30.56	-100	28.5	29	29.3	29.4	27	1.05556	1.07407	1.08519	1.08889	0
568	2013-10-22	GF	20	French Guiana drained fen	5.1688	-52.6595	A	lowland	Eleocharis spp.	fallow	0	KU-II-H-P3-3	3.72	0.4007	5	0.332239	1.49563	0.496908	0.112	5.315	2.33	98.1	372.6	371.84	0.418571	0.828	23.48	-100	30.1	29.2	29.2	29.3	27	1.11481	1.08148	1.08148	1.08519	7.8122
569	2013-10-22	GF	20	French Guiana drained fen	5.1688	-52.6595	A	lowland	Eleocharis spp.	fallow	0	KU-II-Õ-P1-2	3.81	0.3327	5	0.228276	2.00571	0.457855	14.456	10.699	3.4	94.38	326.8	331.93	0.636526	1.267	35.37	-100	30.1	28.8	29.1	29.3	27	1.11481	1.06667	1.07778	1.08519	0
570	2013-10-22	GF	20	French Guiana drained fen	5.1688	-52.6595	A	lowland	Eleocharis spp.	fallow	0	KU-II-Õ-P1-3	3.83	0.4692	5	0.262547	1.13129	0.297017	5.499	4.156	2.09	67.63	327	300.1	0.545605	1.161	30.41	-100	28.2	28.9	29.2	29.2	27	1.04444	1.07037	1.08148	1.08148	0
571	2013-10-22	GF	20	French Guiana drained fen	5.1688	-52.6595	A	lowland	Eleocharis spp.	fallow	0	KU-II-Õ-P2-1	3.73	0.3344	5	0.226962	1.99043	0.451751	26.103	11.93	1.49	169.67	609.3	902.25	0.640559	1.251	35.59	-100	30.9	29.1	29.2	29.4	27	1.14444	1.07778	1.08148	1.08889	36.459
572	2013-10-22	GF	20	French Guiana drained fen	5.1688	-52.6595	A	lowland	Eleocharis spp.	fallow	0	KU-II-Õ-P2-2	3.88	0.3857	5	0.252828	1.59269	0.402677	1.037	8.374	1.54	140.3	315.6	268.3	0.568885	1.136	31.68	-100	30.9	29.1	29.2	29.4	27	1.14444	1.07778	1.08148	1.08889	0
573	2013-10-22	GF	20	French Guiana drained fen	5.1688	-52.6595	A	lowland	Eleocharis spp.	fallow	0	KU-II-Õ-P2-3	3.83	0.3508	5	0.272615	1.85063	0.504508	0.527	13.997	1.97	239.05	350.9	410.03	0.523241	1.083	29.19	-100	30.9	29.1	29.2	29.4	27	1.14444	1.07778	1.08148	1.08889	10.4583
574	2013-10-22	GF	20	French Guiana drained fen	5.1688	-52.6595	A	lowland	Eleocharis spp.	fallow	0	KU-II-Õ-P3-1	3.85	0.4446	5	0.261361	1.24921	0.326495	0.124	5.915	1.72	126.14	313.2	296.17	0.548354	0.896	30.56	-100	30.5	29.5	29.4	29.4	27	1.12963	1.09259	1.08889	1.08889	0
575	2013-10-22	GF	20	French Guiana drained fen	5.1688	-52.6595	A	lowland	Eleocharis spp.	fallow	0	KU-II-Õ-P3-2	3.83	0.4275	5	0.262468	1.33918	0.351492	0.058	4.538	1.53	85.49	428.3	509.76	0.545788	0.804	30.42	-100	30.1	29.2	29.2	29.3	27	1.11481	1.08148	1.08148	1.08519	0
576	2013-10-22	GF	20	French Guiana drained fen	5.1688	-52.6595	A	lowland	Eleocharis spp.	fallow	0	KU-II-Õ-P3-3	3.72	0.4007	5	0.332239	1.49563	0.496908	0.112	5.315	2.33	98.1	372.6	371.84	0.418571	0.828	23.48	-100	28.5	29	29.3	29.4	27	1.05556	1.07407	1.08519	1.08889	12.3269
577	2013-10-23	GF	20	French Guiana drained fen	5.1688	-52.6595	A	lowland	Eleocharis spp.	fallow	0	KU-III-H-P1-1	3.87	0.3614	5	0.262468	1.76702	0.463786	9.657	7.319	1.94	164.57	446.4	669.27	0.545788	1.161	30.42	-100	30.7	29.4	29.5	29.5	27	1.13704	1.08889	1.09259	1.09259	6.79078
578	2013-10-23	GF	20	French Guiana drained fen	5.1688	-52.6595	A	lowland	Eleocharis spp.	fallow	0	KU-III-H-P1-3	3.83	0.4692	5	0.262547	1.13129	0.297017	5.499	4.156	2.09	67.63	327	300.1	0.545605	1.161	30.41	-100	28.2	28.9	29.2	29.2	27	1.04444	1.07037	1.08148	1.08148	9.28714
579	2013-10-23	GF	20	French Guiana drained fen	5.1688	-52.6595	A	lowland	Eleocharis spp.	fallow	0	KU-III-H-P2-1	3.73	0.3344	5	0.226962	1.99043	0.451751	26.103	11.93	1.49	169.67	609.3	902.25	0.640559	1.251	35.59	-100	28.4	29.1	29.4	29.4	27	1.05185	1.07778	1.08889	1.08889	41.0649
580	2013-10-23	GF	20	French Guiana drained fen	5.1688	-52.6595	A	lowland	Eleocharis spp.	fallow	0	KU-III-H-P2-2	3.88	0.3857	5	0.252828	1.59269	0.402677	1.037	8.374	1.54	140.3	315.6	268.3	0.568885	1.136	31.68	-100	28.4	29.1	29.4	29.4	27	1.05185	1.07778	1.08889	1.08889	0
581	2013-10-23	GF	20	French Guiana drained fen	5.1688	-52.6595	A	lowland	Eleocharis spp.	fallow	0	KU-III-H-P2-3	3.83	0.3508	5	0.272615	1.85063	0.504508	0.527	13.997	1.97	239.05	350.9	410.03	0.523241	1.083	29.19	-100	28.4	29.1	29.4	29.4	27	1.05185	1.07778	1.08889	1.08889	9.69447
582	2013-10-23	GF	20	French Guiana drained fen	5.1688	-52.6595	A	lowland	Eleocharis spp.	fallow	0	KU-III-H-P3-1	3.85	0.4446	5	0.261361	1.24921	0.326495	0.124	5.915	1.72	126.14	313.2	296.17	0.548354	0.896	30.56	-100	29.9	29.4	29.3	29.4	27	1.10741	1.08889	1.08519	1.08889	0
583	2013-10-23	GF	20	French Guiana drained fen	5.1688	-52.6595	A	lowland	Eleocharis spp.	fallow	0	KU-III-H-P3-2	3.83	0.4275	5	0.262468	1.33918	0.351492	0.058	4.538	1.53	85.49	428.3	509.76	0.545788	0.804	30.42	-100	30.1	29.2	29.2	29.3	27	1.11481	1.08148	1.08148	1.08519	0
584	2013-10-23	GF	20	French Guiana drained fen	5.1688	-52.6595	A	lowland	Eleocharis spp.	fallow	0	KU-III-H-P3-3	3.72	0.4007	5	0.332239	1.49563	0.496908	0.112	5.315	2.33	98.1	372.6	371.84	0.418571	0.828	23.48	-100	28.1	29	29.2	29.3	27	1.04074	1.07407	1.08148	1.08519	0
585	2013-10-23	GF	20	French Guiana drained fen	5.1688	-52.6595	A	lowland	Eleocharis spp.	fallow	0	KU-III-Õ-P1-1	3.87	0.3614	5	0.262468	1.76702	0.463786	9.657	7.319	1.94	164.57	446.4	669.27	0.545788	1.161	30.42	-100	30.4	28.9	29.1	29.2	27	1.12593	1.07037	1.07778	1.08148	11.6475
586	2013-10-23	GF	20	French Guiana drained fen	5.1688	-52.6595	A	lowland	Eleocharis spp.	fallow	0	KU-III-Õ-P1-2	3.81	0.3327	5	0.228276	2.00571	0.457855	14.456	10.699	3.4	94.38	326.8	331.93	0.636526	1.267	35.37	-100	30.4	28.9	29.1	29.2	27	1.12593	1.07037	1.07778	1.08148	0
587	2013-10-23	GF	20	French Guiana drained fen	5.1688	-52.6595	A	lowland	Eleocharis spp.	fallow	0	KU-III-Õ-P2-1	3.73	0.3344	5	0.226962	1.99043	0.451751	26.103	11.93	1.49	169.67	609.3	902.25	0.640559	1.251	35.59	-100	30.5	29	29.1	29.2	27	1.12963	1.07407	1.07778	1.08148	26.5711
588	2013-10-23	GF	20	French Guiana drained fen	5.1688	-52.6595	A	lowland	Eleocharis spp.	fallow	0	KU-III-Õ-P2-2	3.88	0.3857	5	0.252828	1.59269	0.402677	1.037	8.374	1.54	140.3	315.6	268.3	0.568885	1.136	31.68	-100	30.5	29	29.1	29.2	27	1.12963	1.07407	1.07778	1.08148	0
589	2013-10-23	GF	20	French Guiana drained fen	5.1688	-52.6595	A	lowland	Eleocharis spp.	fallow	0	KU-III-Õ-P2-3	3.83	0.3508	5	0.272615	1.85063	0.504508	0.527	13.997	1.97	239.05	350.9	410.03	0.523241	1.083	29.19	-100	30.5	29	29.1	29.2	27	1.12963	1.07407	1.07778	1.08148	11.5946
590	2013-10-23	GF	20	French Guiana drained fen	5.1688	-52.6595	A	lowland	Eleocharis spp.	fallow	0	KU-III-Õ-P3-1	3.85	0.4446	5	0.261361	1.24921	0.326495	0.124	5.915	1.72	126.14	313.2	296.17	0.548354	0.896	30.56	-100	28.2	29.1	29.5	29.5	27	1.04444	1.07778	1.09259	1.09259	0
591	2013-10-23	GF	20	French Guiana drained fen	5.1688	-52.6595	A	lowland	Eleocharis spp.	fallow	0	KU-III-Õ-P3-2	3.83	0.4275	5	0.262468	1.33918	0.351492	0.058	4.538	1.53	85.49	428.3	509.76	0.545788	0.804	30.42	-100	30.5	29.5	29.4	29.4	27	1.12963	1.09259	1.08889	1.08889	0
592	2013-10-23	GF	20	French Guiana drained fen	5.1688	-52.6595	A	lowland	Eleocharis spp.	fallow	0	KU-III-Õ-P3-3	3.72	0.4007	5	0.332239	1.49563	0.496908	0.112	5.315	2.33	98.1	372.6	371.84	0.418571	0.828	23.48	-100	28.5	29	29.3	29.4	27	1.05556	1.07407	1.08519	1.08889	10.5903
593	2013-10-18	GF	21	French Guiana fen	4.9915	-52.4506	A	lowland	Eleocharis spp.	natural transitional bog	0	LO-I-H-P1-1	3.7	0.1183	4	0.149788	7.45309	1.11638	0	80.205	17.72	174.57	121.2	87.84	0.861081	1.982	47.62	-11	27	27.2	27.4	27.4	27	1	1.00741	1.01481	1.01481	0
594	2013-10-18	GF	21	French Guiana fen	4.9915	-52.4506	A	lowland	Eleocharis spp.	natural transitional bog	0	LO-I-H-P1-2	3.76	0.2326	5	0.229666	3.29923	0.757719	0	50.478	10.42	163.73	75.6	55.37	0.63231	1.68	35.14	-11	27	27.2	27.4	27.4	27	1	1.00741	1.01481	1.01481	0
595	2013-10-18	GF	21	French Guiana fen	4.9915	-52.4506	A	lowland	Eleocharis spp.	natural transitional bog	0	LO-I-H-P1-3	3.69	0.2312	5	0.22022	3.32526	0.732287	0	49.523	16.26	167.51	70.7	63.55	0.662007	1.65	36.76	-11	27	27.2	27.4	27.4	27	1	1.00741	1.01481	1.01481	0
596	2013-10-18	GF	21	French Guiana fen	4.9915	-52.4506	A	lowland	Eleocharis spp.	natural transitional bog	0	LO-I-H-P2-1	3.76	0.1987	5	0.19868	4.03271	0.801221	0	136.415	23.91	219.14	175	129.96	0.74028	1.93	41.03	-22	26.3	26.7	27	27.1	27	0.974074	0.988889	1	1.0037	0
597	2013-10-18	GF	21	French Guiana fen	4.9915	-52.4506	A	lowland	Eleocharis spp.	natural transitional bog	0	LO-I-H-P2-3	3.85	0.2883	5	0.2571	2.46861	0.634679	0.225	32.063	3.38	105.97	71.9	41.27	0.558436	1.365	31.11	-22	26.3	26.7	27	27.1	27	0.974074	0.988889	1	1.0037	0
598	2013-10-18	GF	21	French Guiana fen	4.9915	-52.4506	A	lowland	Eleocharis spp.	natural transitional bog	0	LO-I-H-P3-2	3.87	0.228	5	0.246365	3.38596	0.834184	0.154	37.112	4.96	133.6	77.5	41.63	0.585383	1.426	32.58	-15	26.6	26.9	27	27.1	27	0.985185	0.996296	1	1.0037	0
599	2013-10-18	GF	21	French Guiana fen	4.9915	-52.4506	A	lowland	Eleocharis spp.	natural transitional bog	0	LO-I-H-P3-3	3.82	0.2176	5	0.235017	3.59559	0.845026	0.184	42.991	7.45	144.83	73.8	40.04	0.616546	1.573	34.28	-15	26.6	26.9	27	27.1	27	0.985185	0.996296	1	1.0037	0
600	2013-10-18	GF	21	French Guiana fen	4.9915	-52.4506	A	lowland	Eleocharis spp.	natural transitional bog	0	LO-I-Õ-P1-1	3.7	0.1183	4	0.149788	7.45309	1.11638	0	80.205	17.72	174.57	121.2	87.84	0.861081	1.982	47.62	-9	27.6	27.1	27.3	27.4	27	1.02222	1.0037	1.01111	1.01481	0
601	2013-10-18	GF	21	French Guiana fen	4.9915	-52.4506	A	lowland	Eleocharis spp.	natural transitional bog	0	LO-I-Õ-P1-3	3.69	0.2312	5	0.22022	3.32526	0.732287	0	49.523	16.26	167.51	70.7	63.55	0.662007	1.65	36.76	-9	27.6	27.1	27.3	27.4	27	1.02222	1.0037	1.01111	1.01481	0
602	2013-10-18	GF	21	French Guiana fen	4.9915	-52.4506	A	lowland	Eleocharis spp.	natural transitional bog	0	LO-I-Õ-P2-1	3.76	0.1987	5	0.19868	4.03271	0.801221	0	136.415	23.91	219.14	175	129.96	0.74028	1.93	41.03	-21	26.7	26.7	27	27.1	27	0.988889	0.988889	1	1.0037	0
603	2013-10-18	GF	21	French Guiana fen	4.9915	-52.4506	A	lowland	Eleocharis spp.	natural transitional bog	0	LO-I-Õ-P2-2	3.71	0.1498	4	0.189385	5.67557	1.07487	0.2	46.349	20.79	181.13	127.8	86.12	0.670256	1.776	37.21	-21	26.7	26.7	27	27.1	27	0.988889	0.988889	1	1.0037	0
604	2013-10-18	GF	21	French Guiana fen	4.9915	-52.4506	A	lowland	Eleocharis spp.	natural transitional bog	0	LO-I-Õ-P2-3	3.85	0.2883	5	0.2571	2.46861	0.634679	0.225	32.063	3.38	105.97	71.9	41.27	0.558436	1.365	31.11	-21	26.7	26.7	27	27.1	27	0.988889	0.988889	1	1.0037	0
605	2013-10-18	GF	21	French Guiana fen	4.9915	-52.4506	A	lowland	Eleocharis spp.	natural transitional bog	0	LO-I-Õ-P3-2	3.87	0.228	5	0.246365	3.38596	0.834184	0.154	37.112	4.96	133.6	77.5	41.63	0.585383	1.426	32.58	-17	27.5	26.9	27	27.1	27	1.01852	0.996296	1	1.0037	0
606	2013-10-18	GF	21	French Guiana fen	4.9915	-52.4506	A	lowland	Eleocharis spp.	natural transitional bog	0	LO-I-Õ-P3-3	3.82	0.2176	5	0.235017	3.59559	0.845026	0.184	42.991	7.45	144.83	73.8	40.04	0.616546	1.573	34.28	-17	27.5	26.9	27	27.1	27	1.01852	0.996296	1	1.0037	0
607	2013-10-19	GF	21	French Guiana fen	4.9915	-52.4506	A	lowland	Eleocharis spp.	natural transitional bog	0	LO-II-H-P1-1	3.7	0.1183	4	0.149788	7.45309	1.11638	0	80.205	17.72	174.57	121.2	87.84	0.861081	1.982	47.62	-4	26.6	27.2	27.3	27.5	27	0.985185	1.00741	1.01111	1.01852	4.16501
608	2013-10-19	GF	21	French Guiana fen	4.9915	-52.4506	A	lowland	Eleocharis spp.	natural transitional bog	0	LO-II-H-P1-2	3.76	0.2326	5	0.229666	3.29923	0.757719	0	50.478	10.42	163.73	75.6	55.37	0.63231	1.68	35.14	-4	26.6	27.2	27.3	27.5	27	0.985185	1.00741	1.01111	1.01852	0
609	2013-10-19	GF	21	French Guiana fen	4.9915	-52.4506	A	lowland	Eleocharis spp.	natural transitional bog	0	LO-II-H-P1-3	3.69	0.2312	5	0.22022	3.32526	0.732287	0	49.523	16.26	167.51	70.7	63.55	0.662007	1.65	36.76	-4	26.6	27.2	27.3	27.5	27	0.985185	1.00741	1.01111	1.01852	0
610	2013-10-19	GF	21	French Guiana fen	4.9915	-52.4506	A	lowland	Eleocharis spp.	natural transitional bog	0	LO-II-H-P2-1	3.76	0.1987	5	0.19868	4.03271	0.801221	0	136.415	23.91	219.14	175	129.96	0.74028	1.93	41.03	-6	25.9	26.6	27	27	27	0.959259	0.985185	1	1	0
611	2013-10-19	GF	21	French Guiana fen	4.9915	-52.4506	A	lowland	Eleocharis spp.	natural transitional bog	0	LO-II-H-P2-2	3.71	0.1498	4	0.189385	5.67557	1.07487	0.2	46.349	20.79	181.13	127.8	86.12	0.670256	1.776	37.21	-6	25.9	26.6	27	27	27	0.959259	0.985185	1	1	0
612	2013-10-19	GF	21	French Guiana fen	4.9915	-52.4506	A	lowland	Eleocharis spp.	natural transitional bog	0	LO-II-H-P2-3	3.85	0.2883	5	0.2571	2.46861	0.634679	0.225	32.063	3.38	105.97	71.9	41.27	0.558436	1.365	31.11	-6	25.9	26.6	27	27	27	0.959259	0.985185	1	1	0
613	2013-10-19	GF	21	French Guiana fen	4.9915	-52.4506	A	lowland	Eleocharis spp.	natural transitional bog	0	LO-II-H-P3-1	3.91	0.3324	5	0.312265	2.00842	0.627159	0.03	23.089	1.72	99.38	90.9	41.77	0.449184	1.079	25.15	-16	26.1	26.8	27.1	27.1	27	0.966667	0.992593	1.0037	1.0037	0
614	2013-10-19	GF	21	French Guiana fen	4.9915	-52.4506	A	lowland	Eleocharis spp.	natural transitional bog	0	LO-II-H-P3-2	3.87	0.228	5	0.246365	3.38596	0.834184	0.154	37.112	4.96	133.6	77.5	41.63	0.585383	1.426	32.58	-16	26.1	26.8	27.1	27.1	27	0.966667	0.992593	1.0037	1.0037	1.10243
615	2013-10-19	GF	21	French Guiana fen	4.9915	-52.4506	A	lowland	Eleocharis spp.	natural transitional bog	0	LO-II-H-P3-3	3.82	0.2176	5	0.235017	3.59559	0.845026	0.184	42.991	7.45	144.83	73.8	40.04	0.616546	1.573	34.28	-16	26.1	26.8	27.1	27.1	27	0.966667	0.992593	1.0037	1.0037	0
616	2013-10-19	GF	21	French Guiana fen	4.9915	-52.4506	A	lowland	Eleocharis spp.	natural transitional bog	0	LO-II-Õ-P2-2	3.71	0.1498	4	0.189385	5.67557	1.07487	0.2	46.349	20.79	181.13	127.8	86.12	0.670256	1.776	37.21	-10	26.9	26.6	27	27	27	0.996296	0.985185	1	1	0
617	2013-10-19	GF	21	French Guiana fen	4.9915	-52.4506	A	lowland	Eleocharis spp.	natural transitional bog	0	LO-II-Õ-P2-3	3.85	0.2883	5	0.2571	2.46861	0.634679	0.225	32.063	3.38	105.97	71.9	41.27	0.558436	1.365	31.11	-10	26.9	26.6	27	27	27	0.996296	0.985185	1	1	0
618	2013-10-19	GF	21	French Guiana fen	4.9915	-52.4506	A	lowland	Eleocharis spp.	natural transitional bog	0	LO-II-Õ-P3-2	3.87	0.228	5	0.246365	3.38596	0.834184	0.154	37.112	4.96	133.6	77.5	41.63	0.585383	1.426	32.58	-17	27.2	26.9	27	27.1	27	1.00741	0.996296	1	1.0037	0
619	2013-10-20	GF	21	French Guiana fen	4.9915	-52.4506	A	lowland	Eleocharis spp.	natural transitional bog	0	LO-III-H-P1-1	3.7	0.1183	4	0.149788	7.45309	1.11638	0	80.205	17.72	174.57	121.2	87.84	0.861081	1.982	47.62	-5	27.2	27.4	27.4	27.4	27	1.00741	1.01481	1.01481	1.01481	0
620	2013-10-20	GF	21	French Guiana fen	4.9915	-52.4506	A	lowland	Eleocharis spp.	natural transitional bog	0	LO-III-H-P1-2	3.76	0.2326	5	0.229666	3.29923	0.757719	0	50.478	10.42	163.73	75.6	55.37	0.63231	1.68	35.14	-5	27.2	27.4	27.4	27.4	27	1.00741	1.01481	1.01481	1.01481	0
621	2013-10-20	GF	21	French Guiana fen	4.9915	-52.4506	A	lowland	Eleocharis spp.	natural transitional bog	0	LO-III-H-P1-3	3.69	0.2312	5	0.22022	3.32526	0.732287	0	49.523	16.26	167.51	70.7	63.55	0.662007	1.65	36.76	-5	27.2	27.4	27.4	27.4	27	1.00741	1.01481	1.01481	1.01481	0
622	2013-10-20	GF	21	French Guiana fen	4.9915	-52.4506	A	lowland	Eleocharis spp.	natural transitional bog	0	LO-III-H-P2-1	3.76	0.1987	5	0.19868	4.03271	0.801221	0	136.415	23.91	219.14	175	129.96	0.74028	1.93	41.03	-8.5	26.6	26.9	27	27.1	27	0.985185	0.996296	1	1.0037	0
623	2013-10-20	GF	21	French Guiana fen	4.9915	-52.4506	A	lowland	Eleocharis spp.	natural transitional bog	0	LO-III-H-P2-3	3.85	0.2883	5	0.2571	2.46861	0.634679	0.225	32.063	3.38	105.97	71.9	41.27	0.558436	1.365	31.11	-8.5	26.6	26.9	27	27.1	27	0.985185	0.996296	1	1.0037	0
624	2013-10-20	GF	21	French Guiana fen	4.9915	-52.4506	A	lowland	Eleocharis spp.	natural transitional bog	0	LO-III-Õ-P1-1	3.7	0.1183	4	0.149788	7.45309	1.11638	0	80.205	17.72	174.57	121.2	87.84	0.861081	1.982	47.62	-8.5	29	27.6	27.5	27.5	27	1.07407	1.02222	1.01852	1.01852	0
625	2013-10-20	GF	21	French Guiana fen	4.9915	-52.4506	A	lowland	Eleocharis spp.	natural transitional bog	0	LO-III-Õ-P1-2	3.76	0.2326	5	0.229666	3.29923	0.757719	0	50.478	10.42	163.73	75.6	55.37	0.63231	1.68	35.14	-8.5	29	27.6	27.5	27.5	27	1.07407	1.02222	1.01852	1.01852	0
626	2013-10-20	GF	21	French Guiana fen	4.9915	-52.4506	A	lowland	Eleocharis spp.	natural transitional bog	0	LO-III-Õ-P2-2	3.71	0.1498	4	0.189385	5.67557	1.07487	0.2	46.349	20.79	181.13	127.8	86.12	0.670256	1.776	37.21	-15	27.5	27	27.1	27.1	27	1.01852	1	1.0037	1.0037	0
627	2013-10-20	GF	21	French Guiana fen	4.9915	-52.4506	A	lowland	Eleocharis spp.	natural transitional bog	0	LO-III-Õ-P2-3	3.85	0.2883	5	0.2571	2.46861	0.634679	0.225	32.063	3.38	105.97	71.9	41.27	0.558436	1.365	31.11	-15	27.5	27	27.1	27.1	27	1.01852	1	1.0037	1.0037	0
628	2014-09-10	FR-N	22	French Pyrenees fen	42.8032	1.424	C	mountain valley	sedges	natural fen	1	P1 0-10	5.02	0.1349	3	0.142312	6.4129	0.912631	2.632	21.684	158.63	327.1	5125.7	199.28	0.727	2.76	40.4	-17.5	18.1	16.1	16.4	16.2	18	1.00556	0.894444	0.911111	0.9	0
629	2014-09-10	FR-N	22	French Pyrenees fen	42.8032	1.424	C	mountain valley	sedges	natural fen	1	P4 0-10	3.67	0.1198	3	0.13063	7.34725	0.959773	0.585	4.217	165.02	627	1476.4	420.99	0.7957	1.78	41.4	-21	16.6	14.7	15.4	15.6	18	0.922222	0.816667	0.855556	0.866667	0
630	2014-09-10	FR-N	22	French Pyrenees fen	42.8032	1.424	C	mountain valley	sedges	natural fen	1	P5 0-10	4.09	0.1391	3	0.137049	6.18907	0.848208	1.33	11.287	6.41	182.2	2737.7	144.57	0.7565	2.59	41.6	-5	13.5	12.6	13.2	13.2	18	0.75	0.7	0.733333	0.733333	0
631	2014-09-10	FR-N	22	French Pyrenees fen	42.8032	1.424	C	mountain valley	sedges	natural fen	1	P6 0-10	4.5	0.1188	3	0.133861	7.41751	0.992916	0.295	6.06	170.7	408.7	4440.4	171.78	0.7755	2.79	42.1	-5	15.2	13.4	13.6	13.6	18	0.844444	0.744444	0.755556	0.755556	0
632	2014-09-10	FR-N	22	French Pyrenees fen	42.8032	1.424	C	mountain valley	sedges	natural fen	1	P8 0-10	3.78	0.1555	3	0.135353	5.43087	0.735082	0.225	11.122	131.53	326.6	1246	407.27	0.7665	2.49	42	-12.5	19.5	16.3	16.6	16.5	18	1.08333	0.905556	0.922222	0.916667	0
633	2014-09-10	FR-N	22	French Pyrenees fen	42.8032	1.424	C	mountain valley	sedges	natural fen	1	P9 0-10	4.35	0.1237	3	0.138227	7.08407	0.979214	0.283	5.294	126.61	333.1	3244.7	197.03	0.7497	2.86	43.3	-15	15.3	13.9	14.1	14	18	0.85	0.772222	0.783333	0.777778	0
634	2014-09-10	FR-N	22	French Pyrenees fen	42.8032	1.424	C	mountain valley	sedges	natural fen	1	P1 0-10	5.02	0.1349	3	0.142312	6.4129	0.912631	2.632	21.684	158.63	327.1	5125.7	199.28	0.727	2.76	40.4	-17.5	18.5	16.5	16.5	16.4	18	1.02778	0.916667	0.916667	0.911111	-3.27542
635	2014-09-10	FR-N	22	French Pyrenees fen	42.8032	1.424	C	mountain valley	sedges	natural fen	1	P2 0-10	5.27	0.1375	3	0.15258	6.27273	0.95709	0.218	63.305	8.39	34.3	7907.2	472.15	0.6753	2.76	40.2	-11.5	18.6	15.6	15.7	15.4	18	1.03333	0.866667	0.872222	0.855556	0
636	2014-09-10	FR-N	22	French Pyrenees fen	42.8032	1.424	C	mountain valley	sedges	natural fen	1	P4 0-10	3.67	0.1198	3	0.13063	7.34725	0.959773	0.585	4.217	165.02	627	1476.4	420.99	0.7957	1.78	41.4	-21	17.1	14.2	14.7	14.9	18	0.95	0.788889	0.816667	0.827778	0
637	2014-09-10	FR-N	22	French Pyrenees fen	42.8032	1.424	C	mountain valley	sedges	natural fen	1	P5 0-10	4.09	0.1391	3	0.137049	6.18907	0.848208	1.33	11.287	6.41	182.2	2737.7	144.57	0.7565	2.59	41.6	-5	15.8	13	13.1	13.3	18	0.877778	0.722222	0.727778	0.738889	0
638	2014-09-10	FR-N	22	French Pyrenees fen	42.8032	1.424	C	mountain valley	sedges	natural fen	1	P6 0-10	4.5	0.1188	3	0.133861	7.41751	0.992916	0.295	6.06	170.7	408.7	4440.4	171.78	0.7755	2.79	42.1	-5	16.2	13.5	13.6	13.6	18	0.9	0.75	0.755556	0.755556	0
639	2014-09-10	FR-N	22	French Pyrenees fen	42.8032	1.424	C	mountain valley	sedges	natural fen	1	P7 0-10	3.82	0.08	1	0.0856013	11.5	0.984415	0.125	5.247	205.91	771.8	1107.3	380.6	0.8128	1.5	43.8	-21	16.9	14.6	14.7	14.9	18	0.938889	0.811111	0.816667	0.827778	12.4688
640	2014-09-10	FR-N	22	French Pyrenees fen	42.8032	1.424	C	mountain valley	sedges	natural fen	1	P8 0-10	3.78	0.1555	3	0.135353	5.43087	0.735082	0.225	11.122	131.53	326.6	1246	407.27	0.7665	2.49	42	-12.5	18.8	15.9	16	15.9	18	1.04444	0.883333	0.888889	0.883333	0
641	2014-09-10	FR-N	22	French Pyrenees fen	42.8032	1.424	C	mountain valley	sedges	natural fen	1	P9 0-10	4.35	0.1237	3	0.138227	7.08407	0.979214	0.283	5.294	126.61	333.1	3244.7	197.03	0.7497	2.86	43.3	-15	16.6	14	14	14	18	0.922222	0.777778	0.777778	0.777778	0
642	2014-09-11	FR-N	22	French Pyrenees fen	42.8032	1.424	C	mountain valley	sedges	natural fen	1	P1 0-10	5.02	0.1349	3	0.142312	6.4129	0.912631	2.632	21.684	158.63	327.1	5125.7	199.28	0.727	2.76	40.4	-17.5	16.7	16.7	16.7	16.2	18	0.927778	0.927778	0.927778	0.9	0
643	2014-09-11	FR-N	22	French Pyrenees fen	42.8032	1.424	C	mountain valley	sedges	natural fen	1	P2 0-10	5.27	0.1375	3	0.15258	6.27273	0.95709	0.218	63.305	8.39	34.3	7907.2	472.15	0.6753	2.76	40.2	-11.5	15.7	16	15.9	15.4	18	0.872222	0.888889	0.883333	0.855556	0
644	2014-09-11	FR-N	22	French Pyrenees fen	42.8032	1.424	C	mountain valley	sedges	natural fen	1	P4 0-10	3.67	0.1198	3	0.13063	7.34725	0.959773	0.585	4.217	165.02	627	1476.4	420.99	0.7957	1.78	41.4	-21	14.6	14.8	14.8	14.8	18	0.811111	0.822222	0.822222	0.822222	0
645	2014-09-11	FR-N	22	French Pyrenees fen	42.8032	1.424	C	mountain valley	sedges	natural fen	1	P5 0-10	4.09	0.1391	3	0.137049	6.18907	0.848208	1.33	11.287	6.41	182.2	2737.7	144.57	0.7565	2.59	41.6	-5	12.8	12.9	13	13	18	0.711111	0.716667	0.722222	0.722222	0
646	2014-09-11	FR-N	22	French Pyrenees fen	42.8032	1.424	C	mountain valley	sedges	natural fen	1	P6 0-10	4.5	0.1188	3	0.133861	7.41751	0.992916	0.295	6.06	170.7	408.7	4440.4	171.78	0.7755	2.79	42.1	-5	13.8	13.6	13.7	13.3	18	0.766667	0.755556	0.761111	0.738889	0
647	2014-09-11	FR-N	22	French Pyrenees fen	42.8032	1.424	C	mountain valley	sedges	natural fen	1	P7 0-10	3.82	0.08	1	0.0856013	11.5	0.984415	0.125	5.247	205.91	771.8	1107.3	380.6	0.8128	1.5	43.8	-21	15.4	15	15	14.9	18	0.855556	0.833333	0.833333	0.827778	0
648	2014-09-11	FR-N	22	French Pyrenees fen	42.8032	1.424	C	mountain valley	sedges	natural fen	1	P8 0-10	3.78	0.1555	3	0.135353	5.43087	0.735082	0.225	11.122	131.53	326.6	1246	407.27	0.7665	2.49	42	-12.5	16.5	16.3	16.2	15.8	18	0.916667	0.905556	0.9	0.877778	0
649	2014-09-11	FR-N	22	French Pyrenees fen	42.8032	1.424	C	mountain valley	sedges	natural fen	1	P9 0-10	4.35	0.1237	3	0.138227	7.08407	0.979214	0.283	5.294	126.61	333.1	3244.7	197.03	0.7497	2.86	43.3	-15	14.7	14.4	14.2	14.1	18	0.816667	0.8	0.788889	0.783333	4.32719
650	2011-08-22	IS	23	Iceland drained fen	64.8332	-22.916	D	lowland	sedges	pasture	1	17. ÖI 1 0-10	4.02	0.2721	3	0.224826	2.67512	0.601437	0.018	11.301	1.98	91.85	277.8	119.4	0.467148	1.83	26.13	-82	9.4	9.3	9	8.8	11.5	0.817391	0.808696	0.782609	0.765217	0
651	2011-08-22	IS	23	Iceland drained fen	64.8332	-22.916	D	lowland	sedges	pasture	1	17. ÖI 1 0-10	4.02	0.2721	3	0.224826	2.67512	0.601437	0.018	11.301	1.98	91.85	277.8	119.4	0.467148	1.83	26.13	-79	11.3	9.5	9.3	8.7	11.5	0.982609	0.826087	0.808696	0.756522	0
652	2011-08-22	IS	23	Iceland drained fen	64.8332	-22.916	D	lowland	sedges	pasture	1	17. ÖI 1 0-10	4.02	0.2721	3	0.224826	2.67512	0.601437	0.018	11.301	1.98	91.85	277.8	119.4	0.467148	1.83	26.13	-82	9.4	9.3	9	8.8	11.5	0.817391	0.808696	0.782609	0.765217	0
653	2011-08-22	IS	23	Iceland drained fen	64.8332	-22.916	D	lowland	sedges	pasture	1	17. ÖI 1 0-10	4.02	0.2721	3	0.224826	2.67512	0.601437	0.018	11.301	1.98	91.85	277.8	119.4	0.467148	1.83	26.13	-79	11.3	9.5	9.3	8.7	11.5	0.982609	0.826087	0.808696	0.756522	-5.68405
654	2011-08-22	IS	23	Iceland drained fen	64.8332	-22.916	D	lowland	sedges	pasture	1	17. ÖI 1 0-10	4.02	0.2721	3	0.224826	2.67512	0.601437	0.018	11.301	1.98	91.85	277.8	119.4	0.467148	1.83	26.13	-82	9.4	9.3	9	8.8	11.5	0.817391	0.808696	0.782609	0.765217	0
655	2011-08-22	IS	23	Iceland drained fen	64.8332	-22.916	D	lowland	sedges	pasture	1	17. ÖI 1 0-10	4.02	0.2721	3	0.224826	2.67512	0.601437	0.018	11.301	1.98	91.85	277.8	119.4	0.467148	1.83	26.13	-79	11.3	9.5	9.3	8.7	11.5	0.982609	0.826087	0.808696	0.756522	0
656	2011-08-22	IS	23	Iceland drained fen	64.8332	-22.916	D	lowland	sedges	pasture	1	21. ÖI 2 0-10	3.99	0.1856	3	0.180961	4.38793	0.794046	0.027	25.968	1.53	288.3	632.1	367.3	0.590882	1.65	32.88	-82	9.3	9.2	8.8	8.6	11.5	0.808696	0.8	0.765217	0.747826	0
657	2011-08-22	IS	23	Iceland drained fen	64.8332	-22.916	D	lowland	sedges	pasture	1	21. ÖI 2 0-10	3.99	0.1856	3	0.180961	4.38793	0.794046	0.027	25.968	1.53	288.3	632.1	367.3	0.590882	1.65	32.88	-82	9.3	9.2	8.8	8.6	11.5	0.808696	0.8	0.765217	0.747826	0
658	2011-08-22	IS	23	Iceland drained fen	64.8332	-22.916	D	lowland	sedges	pasture	1	21. ÖI 2 0-10	3.99	0.1856	3	0.180961	4.38793	0.794046	0.027	25.968	1.53	288.3	632.1	367.3	0.590882	1.65	32.88	-82	9.3	9.2	8.8	8.6	11.5	0.808696	0.8	0.765217	0.747826	0
659	2011-08-22	IS	23	Iceland drained fen	64.8332	-22.916	D	lowland	sedges	pasture	1	25. ÖI 3 0-10	3.95	0.2065	3	0.203027	3.84262	0.780153	1.986	50.563	0.63	239.34	701.2	439.4	0.521958	1.94	29.12	-100	10.1	9.3	8.9	8.4	11.5	0.878261	0.808696	0.773913	0.730435	0
660	2011-08-22	IS	23	Iceland drained fen	64.8332	-22.916	D	lowland	sedges	pasture	1	25. ÖI 3 0-10	3.95	0.2065	3	0.203027	3.84262	0.780153	1.986	50.563	0.63	239.34	701.2	439.4	0.521958	1.94	29.12	-64	8.8	8.6	8.3	8	11.5	0.765217	0.747826	0.721739	0.695652	0
661	2011-08-22	IS	23	Iceland drained fen	64.8332	-22.916	D	lowland	sedges	pasture	1	25. ÖI 3 0-10	3.95	0.2065	3	0.203027	3.84262	0.780153	1.986	50.563	0.63	239.34	701.2	439.4	0.521958	1.94	29.12	-100	10.1	9.3	8.9	8.4	11.5	0.878261	0.808696	0.773913	0.730435	0
662	2011-08-22	IS	23	Iceland drained fen	64.8332	-22.916	D	lowland	sedges	pasture	1	25. ÖI 3 0-10	3.95	0.2065	3	0.203027	3.84262	0.780153	1.986	50.563	0.63	239.34	701.2	439.4	0.521958	1.94	29.12	-64	8.8	8.6	8.3	8	11.5	0.765217	0.747826	0.721739	0.695652	0
663	2011-08-22	IS	23	Iceland drained fen	64.8332	-22.916	D	lowland	sedges	pasture	1	29. ÖI 4 0-10	3.89	0.1913	1	0.24976	4.22739	1.05584	6.455	9.409	1.25	118.41	492.9	305.5	0.260741	0.99	14.87	-79	9.2	9	8.6	8.4	11.5	0.8	0.782609	0.747826	0.730435	0
664	2011-08-22	IS	23	Iceland drained fen	64.8332	-22.916	D	lowland	sedges	pasture	1	29. ÖI 4 0-10	3.89	0.1913	1	0.24976	4.22739	1.05584	6.455	9.409	1.25	118.41	492.9	305.5	0.260741	0.99	14.87	-79	9.2	9	8.6	8.4	11.5	0.8	0.782609	0.747826	0.730435	0
665	2011-08-22	IS	23	Iceland drained fen	64.8332	-22.916	D	lowland	sedges	pasture	1	29. ÖI 4 0-10	3.89	0.1913	1	0.24976	4.22739	1.05584	6.455	9.409	1.25	118.41	492.9	305.5	0.260741	0.99	14.87	-79	9.2	9	8.6	8.4	11.5	0.8	0.782609	0.747826	0.730435	0
666	2011-08-23	IS	23	Iceland drained fen	64.8332	-22.916	D	lowland	sedges	pasture	1	21. ÖI 2 0-10	3.99	0.1856	3	0.180961	4.38793	0.794046	0.027	25.968	1.53	288.3	632.1	367.3	0.590882	1.65	32.88	-59	10.7	10.6	10.3	10.2	11.5	0.930435	0.921739	0.895652	0.886957	0
667	2011-08-23	IS	23	Iceland drained fen	64.8332	-22.916	D	lowland	sedges	pasture	1	21. ÖI 2 0-10	3.99	0.1856	3	0.180961	4.38793	0.794046	0.027	25.968	1.53	288.3	632.1	367.3	0.590882	1.65	32.88	-59	10.7	10.6	10.3	10.2	11.5	0.930435	0.921739	0.895652	0.886957	0
668	2011-08-23	IS	23	Iceland drained fen	64.8332	-22.916	D	lowland	sedges	pasture	1	25. ÖI 3 0-10	3.95	0.2065	3	0.203027	3.84262	0.780153	1.986	50.563	0.63	239.34	701.2	439.4	0.521958	1.94	29.12	-100	10.1	9.3	8.9	8.4	11.5	0.878261	0.808696	0.773913	0.730435	0
669	2011-08-23	IS	23	Iceland drained fen	64.8332	-22.916	D	lowland	sedges	pasture	1	29. ÖI 4 0-10	3.89	0.1913	3	0.24976	4.22739	1.05584	6.455	9.409	1.25	118.41	492.9	305.5	0.260741	0.99	14.87	-100	9.6	8.6	8.5	8.4	11.5	0.834783	0.747826	0.73913	0.730435	0
670	2011-08-23	IS	23	Iceland drained fen	64.8332	-22.916	D	lowland	sedges	pasture	1	29. ÖI 4 0-10	3.89	0.1913	3	0.24976	4.22739	1.05584	6.455	9.409	1.25	118.41	492.9	305.5	0.260741	0.99	14.87	-100	9.6	8.6	8.5	8.4	11.5	0.834783	0.747826	0.73913	0.730435	0
671	2011-08-24	IS	23	Iceland drained fen	64.8332	-22.916	D	lowland	sedges	pasture	1	21. ÖI 2 0-10	3.99	0.1856	3	0.180961	4.38793	0.794046	0.027	25.968	1.53	288.3	632.1	367.3	0.590882	1.65	32.88	-100	9.7	9.5	9	8.7	11.5	0.843478	0.826087	0.782609	0.756522	0
672	2011-08-24	IS	23	Iceland drained fen	64.8332	-22.916	D	lowland	sedges	pasture	1	25. ÖI 3 0-10	3.95	0.2065	3	0.203027	3.84262	0.780153	1.986	50.563	0.63	239.34	701.2	439.4	0.521958	1.94	29.12	-100	9.4	9	8.5	8.3	11.5	0.817391	0.782609	0.73913	0.721739	0
673	2011-08-24	IS	23	Iceland drained fen	64.8332	-22.916	D	lowland	sedges	pasture	1	25. ÖI 3 0-10	3.95	0.2065	3	0.203027	3.84262	0.780153	1.986	50.563	0.63	239.34	701.2	439.4	0.521958	1.94	29.12	-100	9.4	9	8.5	8.3	11.5	0.817391	0.782609	0.73913	0.721739	0
674	2011-08-24	IS	23	Iceland drained fen	64.8332	-22.916	D	lowland	sedges	pasture	1	29. ÖI 4 0-10	3.89	0.1913	1	0.24976	4.22739	1.05584	6.455	9.409	1.25	118.41	492.9	305.5	0.260741	0.99	14.87	-100	9.5	9.1	9.1	9.1	11.5	0.826087	0.791304	0.791304	0.791304	0
675	2011-08-24	IS	23	Iceland drained fen	64.8332	-22.916	D	lowland	sedges	pasture	1	29. ÖI 4 0-10	3.89	0.1913	1	0.24976	4.22739	1.05584	6.455	9.409	1.25	118.41	492.9	305.5	0.260741	0.99	14.87	-100	9.5	9.1	9.1	9.1	11.5	0.826087	0.791304	0.791304	0.791304	0
676	2011-08-24	IS	23	Iceland drained fen	64.8332	-22.916	D	lowland	sedges	pasture	1	29. ÖI 4 0-10	3.89	0.1913	1	0.24976	4.22739	1.05584	6.455	9.409	1.25	118.41	492.9	305.5	0.260741	0.99	14.87	-100	9.5	9.1	9.1	9.1	11.5	0.826087	0.791304	0.791304	0.791304	0
677	2011-08-24	IS	23	Iceland drained fen	64.8332	-22.916	D	lowland	sedges	pasture	1	29. ÖI 4 0-10	3.89	0.1913	1	0.24976	4.22739	1.05584	6.455	9.409	1.25	118.41	492.9	305.5	0.260741	0.99	14.87	-100	9.6	8.6	8.5	8.4	11.5	0.834783	0.747826	0.73913	0.730435	0
678	2011-08-22	IS	24	Iceland fen	64.8317	-22.924	D	lowland	sedges	natural fen	0	19. Ö II 1 0-10	3.88	0.1186	1	0.129014	7.4317	0.958794	0	13.534	6.96	371.4	897.2	569.4	0.491345	1.64	27.45	-26	10.3	10	9.8	9.5	11.5	0.895652	0.869565	0.852174	0.826087	-3.97585
679	2011-08-22	IS	24	Iceland fen	64.8317	-22.924	D	lowland	sedges	natural fen	0	19. Ö II 1 0-10	3.88	0.1186	1	0.129014	7.4317	0.958794	0	13.534	6.96	371.4	897.2	569.4	0.491345	1.64	27.45	-26	10.3	10	9.8	9.5	11.5	0.895652	0.869565	0.852174	0.826087	0
680	2011-08-22	IS	24	Iceland fen	64.8317	-22.924	D	lowland	sedges	natural fen	0	23. ÖII 2 0-10	4.15	0.1273	1	0.0868475	6.85546	0.595379	0.079	20.222	1.6	562.5	1095.9	571.9	0.742113	2.16	41.13	-18	10.6	10	9.7	9.6	11.5	0.921739	0.869565	0.843478	0.834783	0
681	2011-08-22	IS	24	Iceland fen	64.8317	-22.924	D	lowland	sedges	natural fen	0	23. ÖII 2 0-10	4.15	0.1273	1	0.0868475	6.85546	0.595379	0.079	20.222	1.6	562.5	1095.9	571.9	0.742113	2.16	41.13	-18	10.6	10	9.7	9.6	11.5	0.921739	0.869565	0.843478	0.834783	0
682	2011-08-22	IS	24	Iceland fen	64.8317	-22.924	D	lowland	sedges	natural fen	0	27. ÖII 3 0-10	3.88	0.1391	1	0.100069	6.18907	0.619332	0.072	16.318	1.46	188.55	595.7	390.8	0.640743	2.29	35.6	-28	9.5	9	8.6	8.3	11.5	0.826087	0.782609	0.747826	0.721739	0
683	2011-08-22	IS	24	Iceland fen	64.8317	-22.924	D	lowland	sedges	natural fen	0	27. ÖII 3 0-10	3.88	0.1391	1	0.100069	6.18907	0.619332	0.072	16.318	1.46	188.55	595.7	390.8	0.640743	2.29	35.6	-28	9.5	9	8.6	8.3	11.5	0.826087	0.782609	0.747826	0.721739	0
684	2011-08-22	IS	24	Iceland fen	64.8317	-22.924	D	lowland	sedges	natural fen	0	27. ÖII 3 0-10	3.88	0.1391	1	0.100069	6.18907	0.619332	0.072	16.318	1.46	188.55	595.7	390.8	0.640743	2.29	35.6	-28	9.5	9	8.6	8.3	11.5	0.826087	0.782609	0.747826	0.721739	0
685	2011-08-22	IS	24	Iceland fen	64.8317	-22.924	D	lowland	sedges	natural fen	0	31. ÖII 4 0-10	3.98	0.1266	1	0.145662	6.89889	1.00491	0.079	14.14	1.63	149.12	848.5	483.3	0.263491	0.99	15.02	9	8.4	8.1	8	8	11.5	0.730435	0.704348	0.695652	0.695652	-5.44182
686	2011-08-22	IS	24	Iceland fen	64.8317	-22.924	D	lowland	sedges	natural fen	0	31. ÖII 4 0-10	3.98	0.1266	1	0.145662	6.89889	1.00491	0.079	14.14	1.63	149.12	848.5	483.3	0.263491	0.99	15.02	9	8.4	8.1	8	8	11.5	0.730435	0.704348	0.695652	0.695652	0
687	2011-08-22	IS	24	Iceland fen	64.8317	-22.924	D	lowland	sedges	natural fen	0	31. ÖII 4 0-10	3.98	0.1266	1	0.145662	6.89889	1.00491	0.079	14.14	1.63	149.12	848.5	483.3	0.263491	0.99	15.02	9	8.4	8.1	8	8	11.5	0.730435	0.704348	0.695652	0.695652	0
688	2011-08-23	IS	24	Iceland fen	64.8317	-22.924	D	lowland	sedges	natural fen	0	19. Ö II 1 0-10	3.88	0.1186	1	0.129014	7.4317	0.958794	0	13.534	6.96	371.4	897.2	569.4	0.491345	1.64	27.45	-26	10.1	10	10	9.8	11.5	0.878261	0.869565	0.869565	0.852174	0
689	2011-08-23	IS	24	Iceland fen	64.8317	-22.924	D	lowland	sedges	natural fen	0	19. Ö II 1 0-10	3.88	0.1186	1	0.129014	7.4317	0.958794	0	13.534	6.96	371.4	897.2	569.4	0.491345	1.64	27.45	-26	10.1	10	10	9.8	11.5	0.878261	0.869565	0.869565	0.852174	0
690	2011-08-23	IS	24	Iceland fen	64.8317	-22.924	D	lowland	sedges	natural fen	0	23. ÖII 2 0-10	4.15	0.1273	1	0.0868475	6.85546	0.595379	0.079	20.222	1.6	562.5	1095.9	571.9	0.742113	2.16	41.13	-18	10.1	10	9.9	9.6	11.5	0.878261	0.869565	0.86087	0.834783	0
691	2011-08-23	IS	24	Iceland fen	64.8317	-22.924	D	lowland	sedges	natural fen	0	23. ÖII 2 0-10	4.15	0.1273	1	0.0868475	6.85546	0.595379	0.079	20.222	1.6	562.5	1095.9	571.9	0.742113	2.16	41.13	-18	10.1	10	9.9	9.6	11.5	0.878261	0.869565	0.86087	0.834783	0
692	2011-08-23	IS	24	Iceland fen	64.8317	-22.924	D	lowland	sedges	natural fen	0	27. ÖII 3 0-10	3.88	0.1391	1	0.100069	6.18907	0.619332	0.072	16.318	1.46	188.55	595.7	390.8	0.640743	2.29	35.6	-28	9.4	9	8.9	8.4	11.5	0.817391	0.782609	0.773913	0.730435	0
693	2011-08-23	IS	24	Iceland fen	64.8317	-22.924	D	lowland	sedges	natural fen	0	27. ÖII 3 0-10	3.88	0.1391	1	0.100069	6.18907	0.619332	0.072	16.318	1.46	188.55	595.7	390.8	0.640743	2.29	35.6	-28	9.4	9	8.9	8.4	11.5	0.817391	0.782609	0.773913	0.730435	-0.760214
694	2011-08-23	IS	24	Iceland fen	64.8317	-22.924	D	lowland	sedges	natural fen	0	27. ÖII 3 0-10	3.88	0.1391	1	0.100069	6.18907	0.619332	0.072	16.318	1.46	188.55	595.7	390.8	0.640743	2.29	35.6	-28	9.4	9	8.9	8.4	11.5	0.817391	0.782609	0.773913	0.730435	0
695	2011-08-23	IS	24	Iceland fen	64.8317	-22.924	D	lowland	sedges	natural fen	0	31. ÖII 4 0-10	3.98	0.1266	1	0.145662	6.89889	1.00491	0.079	14.14	1.63	149.12	848.5	483.3	0.263491	0.99	15.02	9	8.8	8.7	8.5	8.3	11.5	0.765217	0.756522	0.73913	0.721739	0
696	2011-08-23	IS	24	Iceland fen	64.8317	-22.924	D	lowland	sedges	natural fen	0	31. ÖII 4 0-10	3.98	0.1266	1	0.145662	6.89889	1.00491	0.079	14.14	1.63	149.12	848.5	483.3	0.263491	0.99	15.02	9	8.8	8.7	8.5	8.3	11.5	0.765217	0.756522	0.73913	0.721739	0
697	2011-08-23	IS	24	Iceland fen	64.8317	-22.924	D	lowland	sedges	natural fen	0	31. ÖII 4 0-10	3.98	0.1266	1	0.145662	6.89889	1.00491	0.079	14.14	1.63	149.12	848.5	483.3	0.263491	0.99	15.02	9	8.8	8.7	8.5	8.3	11.5	0.765217	0.756522	0.73913	0.721739	0
698	2011-08-24	IS	24	Iceland fen	64.8317	-22.924	D	lowland	sedges	natural fen	0	23. ÖII 2 0-10	4.15	0.1273	1	0.0868475	6.85546	0.595379	0.079	20.222	1.6	562.5	1095.9	571.9	0.742113	2.16	41.13	-18	11.4	10.1	9.7	9.3	11.5	0.991304	0.878261	0.843478	0.808696	0
699	2011-08-24	IS	24	Iceland fen	64.8317	-22.924	D	lowland	sedges	natural fen	0	23. ÖII 2 0-10	4.15	0.1273	1	0.0868475	6.85546	0.595379	0.079	20.222	1.6	562.5	1095.9	571.9	0.742113	2.16	41.13	-18	11.4	10.1	9.7	9.3	11.5	0.991304	0.878261	0.843478	0.808696	0
700	2011-08-24	IS	24	Iceland fen	64.8317	-22.924	D	lowland	sedges	natural fen	0	23. ÖII 2 0-10	4.15	0.1273	1	0.0868475	6.85546	0.595379	0.079	20.222	1.6	562.5	1095.9	571.9	0.742113	2.16	41.13	-18	11.4	10.1	9.7	9.3	11.5	0.991304	0.878261	0.843478	0.808696	0
701	2011-08-24	IS	24	Iceland fen	64.8317	-22.924	D	lowland	sedges	natural fen	0	27. ÖII 3 0-10	3.88	0.1391	1	0.100069	6.18907	0.619332	0.072	16.318	1.46	188.55	595.7	390.8	0.640743	2.29	35.6	-28	10.3	9.3	9.1	8.8	11.5	0.895652	0.808696	0.791304	0.765217	0
702	2011-08-24	IS	24	Iceland fen	64.8317	-22.924	D	lowland	sedges	natural fen	0	27. ÖII 3 0-10	3.88	0.1391	1	0.100069	6.18907	0.619332	0.072	16.318	1.46	188.55	595.7	390.8	0.640743	2.29	35.6	-28	10.3	9.3	9.1	8.8	11.5	0.895652	0.808696	0.791304	0.765217	0
703	2011-08-24	IS	24	Iceland fen	64.8317	-22.924	D	lowland	sedges	natural fen	0	27. ÖII 3 0-10	3.88	0.1391	1	0.100069	6.18907	0.619332	0.072	16.318	1.46	188.55	595.7	390.8	0.640743	2.29	35.6	-28	10.3	9.3	9.1	8.8	11.5	0.895652	0.808696	0.791304	0.765217	0
704	2011-08-24	IS	24	Iceland fen	64.8317	-22.924	D	lowland	sedges	natural fen	0	31. ÖII 4 0-10	3.98	0.1266	1	0.145662	6.89889	1.00491	0.079	14.14	1.63	149.12	848.5	483.3	0.263491	0.99	15.02	9	9.8	9	9	8.7	11.5	0.852174	0.782609	0.782609	0.756522	0
705	2011-08-24	IS	24	Iceland fen	64.8317	-22.924	D	lowland	sedges	natural fen	0	31. ÖII 4 0-10	3.98	0.1266	1	0.145662	6.89889	1.00491	0.079	14.14	1.63	149.12	848.5	483.3	0.263491	0.99	15.02	9	9.8	9	9	8.7	11.5	0.852174	0.782609	0.782609	0.756522	0
706	2011-08-24	IS	24	Iceland fen	64.8317	-22.924	D	lowland	sedges	natural fen	0	31. ÖII 4 0-10	3.98	0.1266	1	0.145662	6.89889	1.00491	0.079	14.14	1.63	149.12	848.5	483.3	0.263491	0.99	15.02	9	9.8	9	9	8.7	11.5	0.852174	0.782609	0.782609	0.756522	0
707	2015-09-07	KG	25	Kyrgyzstan drained fen	41.7612	75.3748	D	mountain valley	sedges	pasture	2	g 1.10	6.85	0.3515	5	0.32245	1.84495	0.594904	0.1	3.869	136.17	276.9	7445.9	443.58	0.4331	2.05	28.34	-37	7.7	7.3	7.7	7.7	21.7	0.354839	0.336406	0.354839	0.354839	0
708	2015-09-07	KG	25	Kyrgyzstan drained fen	41.7612	75.3748	D	mountain valley	sedges	pasture	2	g 2.10	7.03	0.3247	5	0.372977	2.07977	0.775704	1.109	4.111	68.62	297.79	7184.4	678.64	0.3663	1.52	24.59	-37	7.7	7.3	7.7	7.7	21.7	0.354839	0.336406	0.354839	0.354839	9.62069
709	2015-09-07	KG	25	Kyrgyzstan drained fen	41.7612	75.3748	D	mountain valley	sedges	pasture	2	g 3.10	7.07	0.3873	5	0.365854	1.58198	0.578772	0.271	8.366	145.17	352.42	6158.2	459.98	0.3746	1.57	24.76	-37	7.7	7.3	7.7	7.7	21.7	0.354839	0.336406	0.354839	0.354839	0
710	2015-09-07	KG	25	Kyrgyzstan drained fen	41.7612	75.3748	D	mountain valley	sedges	pasture	2	g 4.10	7.02	0.3054	5	0.332219	2.27439	0.755597	0.049	1.997	68.36	334.51	6720.2	739.98	0.4186	1.52	26.44	-37	7.7	7.3	7.7	7.7	21.7	0.354839	0.336406	0.354839	0.354839	0
711	2015-09-07	KG	25	Kyrgyzstan drained fen	41.7612	75.3748	D	mountain valley	sedges	pasture	2	g 6.10	7.21	0.3167	5	0.371669	2.15756	0.801899	0.426	4.404	24.34	101.59	7107.9	439.95	0.3678	1.47	23.68	-90	7	7.2	7.7	7.7	21.7	0.322581	0.331797	0.354839	0.354839	0
712	2015-09-07	KG	25	Kyrgyzstan drained fen	41.7612	75.3748	D	mountain valley	sedges	pasture	2	g 7.10	7.1	0.284	5	0.32502	2.52113	0.819418	1.409	4.085	66.61	126.45	6981.1	664.07	0.4292	1	17.02	-90	7	7.2	7.7	7.7	21.7	0.322581	0.331797	0.354839	0.354839	5.74451
713	2015-09-07	KG	25	Kyrgyzstan drained fen	41.7612	75.3748	D	mountain valley	sedges	pasture	2	g 8.10	7.35	0.3085	5	0.342968	2.24149	0.76876	2.479	11.587	36.48	237.72	6628.4	1023.41	0.4036	1.54	25.93	-90	7	7.2	7.7	7.7	21.7	0.322581	0.331797	0.354839	0.354839	0
714	2015-09-07	KG	25	Kyrgyzstan drained fen	41.7612	75.3748	D	mountain valley	sedges	pasture	2	g 1.10	6.85	0.3515	5	0.32245	1.84495	0.594904	0.1	3.869	136.17	276.9	7445.9	443.58	0.4331	2.05	28.34	-37	10.4	7.3	7.7	7.7	21.7	0.479263	0.336406	0.354839	0.354839	0
715	2015-09-07	KG	25	Kyrgyzstan drained fen	41.7612	75.3748	D	mountain valley	sedges	pasture	2	g 2.10	7.03	0.3247	5	0.372977	2.07977	0.775704	1.109	4.111	68.62	297.79	7184.4	678.64	0.3663	1.52	24.59	-37	10.4	7.3	7.7	7.7	21.7	0.479263	0.336406	0.354839	0.354839	7.19326
716	2015-09-07	KG	25	Kyrgyzstan drained fen	41.7612	75.3748	D	mountain valley	sedges	pasture	2	g 4.10	7.02	0.3054	5	0.332219	2.27439	0.755597	0.049	1.997	68.36	334.51	6720.2	739.98	0.4186	1.52	26.44	-37	10.4	7.3	7.7	7.7	21.7	0.479263	0.336406	0.354839	0.354839	0
717	2015-09-07	KG	25	Kyrgyzstan drained fen	41.7612	75.3748	D	mountain valley	sedges	pasture	2	g 6.10	7.21	0.3167	5	0.371669	2.15756	0.801899	0.426	4.404	24.34	101.59	7107.9	439.95	0.3678	1.47	23.68	-90	11	7	7.6	7.6	21.7	0.506912	0.322581	0.35023	0.35023	0
718	2015-09-07	KG	25	Kyrgyzstan drained fen	41.7612	75.3748	D	mountain valley	sedges	pasture	2	g 2.10	7.03	0.3247	5	0.372977	2.07977	0.775704	1.109	4.111	68.62	297.79	7184.4	678.64	0.3663	1.52	24.59	-37	16	7.3	7.9	8	21.7	0.737327	0.336406	0.364055	0.368664	9.86215
719	2015-09-07	KG	25	Kyrgyzstan drained fen	41.7612	75.3748	D	mountain valley	sedges	pasture	2	g 3.10	7.07	0.3873	5	0.365854	1.58198	0.578772	0.271	8.366	145.17	352.42	6158.2	459.98	0.3746	1.57	24.76	-37	16	7.3	7.9	8	21.7	0.737327	0.336406	0.364055	0.368664	0
720	2015-09-07	KG	25	Kyrgyzstan drained fen	41.7612	75.3748	D	mountain valley	sedges	pasture	2	g 4.10	7.02	0.3054	5	0.332219	2.27439	0.755597	0.049	1.997	68.36	334.51	6720.2	739.98	0.4186	1.52	26.44	-37	16	7.3	7.9	8	21.7	0.737327	0.336406	0.364055	0.368664	0
721	2015-09-07	KG	25	Kyrgyzstan drained fen	41.7612	75.3748	D	mountain valley	sedges	pasture	2	g 5.10	7.31	0.3351	5	0.455718	1.98418	0.904228	1.895	0.94	5.27	111.04	6544.1	889.27	0.2889	1.24	20.98	-90	15	5.3	6.3	6.5	21.7	0.691244	0.24424	0.290323	0.299539	-8.26695
722	2015-09-07	KG	25	Kyrgyzstan drained fen	41.7612	75.3748	D	mountain valley	sedges	pasture	2	g 6.10	7.21	0.3167	5	0.371669	2.15756	0.801899	0.426	4.404	24.34	101.59	7107.9	439.95	0.3678	1.47	23.68	-90	15	5.3	6.3	6.5	21.7	0.691244	0.24424	0.290323	0.299539	0
723	2015-09-07	KG	25	Kyrgyzstan drained fen	41.7612	75.3748	D	mountain valley	sedges	pasture	2	g 7.10	7.1	0.284	5	0.32502	2.52113	0.819418	1.409	4.085	66.61	126.45	6981.1	664.07	0.4292	1	17.02	-90	15	5.3	6.3	6.5	21.7	0.691244	0.24424	0.290323	0.299539	0
724	2015-09-07	KG	25	Kyrgyzstan drained fen	41.7612	75.3748	D	mountain valley	sedges	pasture	2	g 8.10	7.35	0.3085	5	0.342968	2.24149	0.76876	2.479	11.587	36.48	237.72	6628.4	1023.41	0.4036	1.54	25.93	-90	15	5.3	6.3	6.5	21.7	0.691244	0.24424	0.290323	0.299539	0
725	2015-09-08	KG	26	Kyrgyzstan fen 1	41.9442	75.4276	D	mountain valley	sedges	natural fen	1	f 1.10	7.01	0.1538	4	0.194992	5.50195	1.07284	0.195	10.468	48.79	417.73	11292.4	1078.01	0.6495	1.19	39.75	-12	12.4	7	7	7	21.7	0.571429	0.322581	0.322581	0.322581	0
726	2015-09-08	KG	26	Kyrgyzstan fen 1	41.9442	75.4276	D	mountain valley	sedges	natural fen	1	f 2.10	6.55	0.1515	4	0.199925	5.60066	1.11971	0.132	2.475	53.49	643.98	9047.2	1003.75	0.6322	1.22	37.25	-12	12.4	7	7	7	21.7	0.571429	0.322581	0.322581	0.322581	-0.542215
727	2015-09-08	KG	26	Kyrgyzstan fen 1	41.9442	75.4276	D	mountain valley	sedges	natural fen	1	f 3.10	5.77	0.1879	4	0.199925	4.32198	0.864073	0.106	0.266	4.43	717.81	9047.2	58.15	0.6322	1.19	31.54	-12	12.4	7	7	7	21.7	0.571429	0.322581	0.322581	0.322581	0
728	2015-09-08	KG	26	Kyrgyzstan fen 1	41.9442	75.4276	D	mountain valley	sedges	natural fen	1	f 5.10	5.62	0.2626	4	0.226153	2.80807	0.635053	0.057	0.685	30.86	171.74	7452.8	774.17	0.5529	1.6	31.55	-1	10	7	7	7	21.7	0.460829	0.322581	0.322581	0.322581	0
729	2015-09-08	KG	26	Kyrgyzstan fen 1	41.9442	75.4276	D	mountain valley	sedges	natural fen	1	f 7.10	5.4	0.2227	4	0.284398	3.49035	0.992646	0.09	3.862	16.79	208.76	5490.2	665.06	0.4291	1.5	23.71	-1	10	7	7	7	21.7	0.460829	0.322581	0.322581	0.322581	0
730	2015-09-08	KG	26	Kyrgyzstan fen 1	41.9442	75.4276	D	mountain valley	sedges	natural fen	1	f 8.10	4.66	0.2104	4	0.284398	3.75285	1.0673	0	0.665	8.75	219.19	5490.2	66	0.4291	1.53	37.06	-1	10	7	7	7	21.7	0.460829	0.322581	0.322581	0.322581	0
731	2015-09-08	KG	26	Kyrgyzstan fen 1	41.9442	75.4276	D	mountain valley	sedges	natural fen	1	f 1.10	7.01	0.1538	4	0.194992	5.50195	1.07284	0.195	10.468	48.79	417.73	11292.4	1078.01	0.6495	1.19	39.75	-12	12.4	7	7	7	21.7	0.571429	0.322581	0.322581	0.322581	0
732	2015-09-08	KG	26	Kyrgyzstan fen 1	41.9442	75.4276	D	mountain valley	sedges	natural fen	1	f 2.10	6.55	0.1515	4	0.199925	5.60066	1.11971	0.132	2.475	53.49	643.98	9047.2	1003.75	0.6322	1.22	37.25	-12	12.4	7	7	7	21.7	0.571429	0.322581	0.322581	0.322581	0
733	2015-09-08	KG	26	Kyrgyzstan fen 1	41.9442	75.4276	D	mountain valley	sedges	natural fen	1	f 3.10	5.77	0.1879	4	0.199925	4.32198	0.864073	0.106	0.266	4.43	717.81	9047.2	58.15	0.6322	1.19	31.54	-12	12.4	7	7	7	21.7	0.571429	0.322581	0.322581	0.322581	0
734	2015-09-08	KG	26	Kyrgyzstan fen 1	41.9442	75.4276	D	mountain valley	sedges	natural fen	1	f 4.10	5.95	0.1866	4	0.199925	4.35906	0.871486	0.402	2.868	103.2	565.04	9047.2	68.13	0.6322	1.93	37.57	-12	12.4	7	7	7	21.7	0.571429	0.322581	0.322581	0.322581	0
735	2015-09-08	KG	26	Kyrgyzstan fen 1	41.9442	75.4276	D	mountain valley	sedges	natural fen	1	f 5.10	5.62	0.2626	4	0.226153	2.80807	0.635053	0.057	0.685	30.86	171.74	7452.8	774.17	0.5529	1.6	31.55	-1	13.4	7	7	7	21.7	0.617512	0.322581	0.322581	0.322581	0
736	2015-09-08	KG	26	Kyrgyzstan fen 1	41.9442	75.4276	D	mountain valley	sedges	natural fen	1	f 6.10	5.21	0.1784	4	0.202232	4.60538	0.931356	0.112	4.205	6.77	217.47	6009.6	711.65	0.6244	1.61	34.22	-1	13.4	7	7	7	21.7	0.617512	0.322581	0.322581	0.322581	0
737	2015-09-08	KG	26	Kyrgyzstan fen 1	41.9442	75.4276	D	mountain valley	sedges	natural fen	1	f 7.10	5.4	0.2227	4	0.284398	3.49035	0.992646	0.09	3.862	16.79	208.76	5490.2	665.06	0.4291	1.5	23.71	-1	13.4	7	7	7	21.7	0.617512	0.322581	0.322581	0.322581	0
738	2015-09-08	KG	26	Kyrgyzstan fen 1	41.9442	75.4276	D	mountain valley	sedges	natural fen	1	f 8.10	4.66	0.2104	4	0.284398	3.75285	1.0673	0	0.665	8.75	219.19	5490.2	66	0.4291	1.53	37.06	-1	13.4	7	7	7	21.7	0.617512	0.322581	0.322581	0.322581	0
739	2015-09-08	KG	26	Kyrgyzstan fen 1	41.9442	75.4276	D	mountain valley	sedges	natural fen	1	f 1.10	7.01	0.1538	4	0.194992	5.50195	1.07284	0.195	10.468	48.79	417.73	11292.4	1078.01	0.6495	1.19	39.75	-12	13.2	7	7	7	21.7	0.608295	0.322581	0.322581	0.322581	0
740	2015-09-08	KG	26	Kyrgyzstan fen 1	41.9442	75.4276	D	mountain valley	sedges	natural fen	1	f 2.10	6.55	0.1515	4	0.199925	5.60066	1.11971	0.132	2.475	53.49	643.98	9047.2	1003.75	0.6322	1.22	37.25	-12	13.2	7	7	7	21.7	0.608295	0.322581	0.322581	0.322581	0
741	2015-09-08	KG	26	Kyrgyzstan fen 1	41.9442	75.4276	D	mountain valley	sedges	natural fen	1	f 3.10	5.77	0.1879	4	0.199925	4.32198	0.864073	0.106	0.266	4.43	717.81	9047.2	58.15	0.6322	1.19	31.54	-12	13.2	7	7	7	21.7	0.608295	0.322581	0.322581	0.322581	-5.06207
742	2015-09-08	KG	26	Kyrgyzstan fen 1	41.9442	75.4276	D	mountain valley	sedges	natural fen	1	f 4.10	5.95	0.1866	4	0.199925	4.35906	0.871486	0.402	2.868	103.2	565.04	9047.2	68.13	0.6322	1.93	37.57	-12	13.2	7	7	7	21.7	0.608295	0.322581	0.322581	0.322581	0
743	2015-09-08	KG	26	Kyrgyzstan fen 1	41.9442	75.4276	D	mountain valley	sedges	natural fen	1	f 5.10	5.62	0.2626	4	0.226153	2.80807	0.635053	0.057	0.685	30.86	171.74	7452.8	774.17	0.5529	1.6	31.55	-1	13.2	7.1	7	7	21.7	0.608295	0.327189	0.322581	0.322581	0
744	2015-09-08	KG	26	Kyrgyzstan fen 1	41.9442	75.4276	D	mountain valley	sedges	natural fen	1	f 6.10	5.21	0.1784	4	0.202232	4.60538	0.931356	0.112	4.205	6.77	217.47	6009.6	711.65	0.6244	1.61	34.22	-1	13.2	7.1	7	7	21.7	0.608295	0.327189	0.322581	0.322581	0
745	2015-09-08	KG	26	Kyrgyzstan fen 1	41.9442	75.4276	D	mountain valley	sedges	natural fen	1	f 7.10	5.4	0.2227	4	0.284398	3.49035	0.992646	0.09	3.862	16.79	208.76	5490.2	665.06	0.4291	1.5	23.71	-1	13.2	7.1	7	7	21.7	0.608295	0.327189	0.322581	0.322581	0
746	2015-09-08	KG	26	Kyrgyzstan fen 1	41.9442	75.4276	D	mountain valley	sedges	natural fen	1	f 8.10	4.66	0.2104	4	0.284398	3.75285	1.0673	0	0.665	8.75	219.19	5490.2	66	0.4291	1.53	37.06	-1	13.2	7.1	7	7	21.7	0.608295	0.327189	0.322581	0.322581	0
747	2015-09-09	KG	27	Kyrgyzstan fen 2	41.894	75.3503	D	mountain valley	sedges	natural fen	1	f 9.10	6.08	0.1812	2	0.15797	4.51876	0.713831	0.028	1.214	20.47	150.14	6414.3	763.06	0.5546	1.85	29.08	0	4.6	6.3	7.1	7.2	21.7	0.211982	0.290323	0.327189	0.331797	0
748	2015-09-09	KG	27	Kyrgyzstan fen 2	41.894	75.3503	D	mountain valley	sedges	natural fen	1	f 10.10	5.77	0.1608	2	0.152464	5.21891	0.795695	0.062	5.845	50.41	205.01	6092.8	900.96	0.5759	2.18	29.9	0	4.6	6.3	7.1	7.2	21.7	0.211982	0.290323	0.327189	0.331797	0
749	2015-09-09	KG	27	Kyrgyzstan fen 2	41.894	75.3503	D	mountain valley	sedges	natural fen	1	f 11.10	5.89	0.1424	2	0.151227	6.02247	0.910758	0.035	5.056	70.15	186.09	5553.9	880.04	0.5809	1.91	31.45	0	4.6	6.3	7.1	7.2	21.7	0.211982	0.290323	0.327189	0.331797	0
750	2015-09-09	KG	27	Kyrgyzstan fen 2	41.894	75.3503	D	mountain valley	sedges	natural fen	1	f 12.10	6.23	0.1678	2	0.138132	4.95948	0.685063	0.179	2.384	67.8	222.07	6311.1	1092.92	0.6393	1.69	30.59	0	4.6	6.3	7.1	7.2	21.7	0.211982	0.290323	0.327189	0.331797	0
751	2015-09-09	KG	27	Kyrgyzstan fen 2	41.894	75.3503	D	mountain valley	sedges	natural fen	1	f 13.10	7.24	0.1184	2	0.133462	7.44595	0.993752	0.211	5.617	15.81	356.69	11814.8	423.24	0.6629	1.01	37.97	-5	5.4	6.6	7.2	7.5	21.7	0.248848	0.304147	0.331797	0.345622	0
752	2015-09-09	KG	27	Kyrgyzstan fen 2	41.894	75.3503	D	mountain valley	sedges	natural fen	1	f 14.10	5.77	0.1089	2	0.136034	8.18274	1.11313	0.413	45.197	17.19	339.18	8452.2	589.25	0.6497	1.11	37.65	-5	5.4	6.6	7.2	7.5	21.7	0.248848	0.304147	0.331797	0.345622	0
753	2015-09-09	KG	27	Kyrgyzstan fen 2	41.894	75.3503	D	mountain valley	sedges	natural fen	1	f 15.10	7.1	0.09	1	0.101982	10.1111	1.03116	1.333	7.721	25.83	736.7	10583.4	619.68	0.5788	1.1	35.53	-5	5.4	6.6	7.2	7.5	21.7	0.248848	0.304147	0.331797	0.345622	0
754	2015-09-09	KG	27	Kyrgyzstan fen 2	41.894	75.3503	D	mountain valley	sedges	natural fen	1	f 16.10	7.24	0.1436	2	0.184135	5.96379	1.09814	0.244	0.662	39.26	705.59	5700.4	760.97	0.4708	1.05	28.39	-5	5.4	6.6	7.2	7.5	21.7	0.248848	0.304147	0.331797	0.345622	0
755	2015-09-09	KG	27	Kyrgyzstan fen 2	41.894	75.3503	D	mountain valley	sedges	natural fen	1	f 9.10	6.08	0.1812	2	0.15797	4.51876	0.713831	0.028	1.214	20.47	150.14	6414.3	763.06	0.5546	1.85	29.08	0	5.9	6.6	7.3	7.4	21.7	0.271889	0.304147	0.336406	0.341014	0
756	2015-09-09	KG	27	Kyrgyzstan fen 2	41.894	75.3503	D	mountain valley	sedges	natural fen	1	f 10.10	5.77	0.1608	2	0.152464	5.21891	0.795695	0.062	5.845	50.41	205.01	6092.8	900.96	0.5759	2.18	29.9	0	5.9	6.6	7.3	7.4	21.7	0.271889	0.304147	0.336406	0.341014	0
757	2015-09-09	KG	27	Kyrgyzstan fen 2	41.894	75.3503	D	mountain valley	sedges	natural fen	1	f 11.10	5.89	0.1424	2	0.151227	6.02247	0.910758	0.035	5.056	70.15	186.09	5553.9	880.04	0.5809	1.91	31.45	0	5.9	6.6	7.3	7.4	21.7	0.271889	0.304147	0.336406	0.341014	1.61159
758	2015-09-09	KG	27	Kyrgyzstan fen 2	41.894	75.3503	D	mountain valley	sedges	natural fen	1	f 12.10	6.23	0.1678	2	0.138132	4.95948	0.685063	0.179	2.384	67.8	222.07	6311.1	1092.92	0.6393	1.69	30.59	0	5.9	6.6	7.3	7.4	21.7	0.271889	0.304147	0.336406	0.341014	0
759	2015-09-09	KG	27	Kyrgyzstan fen 2	41.894	75.3503	D	mountain valley	sedges	natural fen	1	f 13.10	7.24	0.1184	2	0.133462	7.44595	0.993752	0.211	5.617	15.81	356.69	11814.8	423.24	0.6629	1.01	37.97	-5	5.9	5.6	7.4	7.8	21.7	0.271889	0.258065	0.341014	0.359447	0
760	2015-09-09	KG	27	Kyrgyzstan fen 2	41.894	75.3503	D	mountain valley	sedges	natural fen	1	f 14.10	5.77	0.1089	2	0.136034	8.18274	1.11313	0.413	45.197	17.19	339.18	8452.2	589.25	0.6497	1.11	37.65	-5	5.9	5.6	7.4	7.8	21.7	0.271889	0.258065	0.341014	0.359447	0
761	2015-09-09	KG	27	Kyrgyzstan fen 2	41.894	75.3503	D	mountain valley	sedges	natural fen	1	f 15.10	7.1	0.09	1	0.101982	10.1111	1.03116	1.333	7.721	25.83	736.7	10583.4	619.68	0.5788	1.1	35.53	-5	5.9	5.6	7.4	7.8	21.7	0.271889	0.258065	0.341014	0.359447	0
762	2015-09-09	KG	27	Kyrgyzstan fen 2	41.894	75.3503	D	mountain valley	sedges	natural fen	1	f 16.10	7.24	0.1436	2	0.184135	5.96379	1.09814	0.244	0.662	39.26	705.59	5700.4	760.97	0.4708	1.05	28.39	-5	5.9	5.6	7.4	7.8	21.7	0.271889	0.258065	0.341014	0.359447	0
763	2015-09-09	KG	27	Kyrgyzstan fen 2	41.894	75.3503	D	mountain valley	sedges	natural fen	1	f 9.10	6.08	0.1812	2	0.15797	4.51876	0.713831	0.028	1.214	20.47	150.14	6414.3	763.06	0.5546	1.85	29.08	0	7	6.6	7.4	7.4	21.7	0.322581	0.304147	0.341014	0.341014	0
764	2015-09-09	KG	27	Kyrgyzstan fen 2	41.894	75.3503	D	mountain valley	sedges	natural fen	1	f 10.10	5.77	0.1608	2	0.152464	5.21891	0.795695	0.062	5.845	50.41	205.01	6092.8	900.96	0.5759	2.18	29.9	0	7	6.6	7.4	7.4	21.7	0.322581	0.304147	0.341014	0.341014	0
765	2015-09-09	KG	27	Kyrgyzstan fen 2	41.894	75.3503	D	mountain valley	sedges	natural fen	1	f 11.10	5.89	0.1424	2	0.151227	6.02247	0.910758	0.035	5.056	70.15	186.09	5553.9	880.04	0.5809	1.91	31.45	0	7	6.6	7.4	7.4	21.7	0.322581	0.304147	0.341014	0.341014	0
766	2015-09-09	KG	27	Kyrgyzstan fen 2	41.894	75.3503	D	mountain valley	sedges	natural fen	1	f 12.10	6.23	0.1678	2	0.138132	4.95948	0.685063	0.179	2.384	67.8	222.07	6311.1	1092.92	0.6393	1.69	30.59	0	7	6.6	7.4	7.4	21.7	0.322581	0.304147	0.341014	0.341014	0
767	2015-09-09	KG	27	Kyrgyzstan fen 2	41.894	75.3503	D	mountain valley	sedges	natural fen	1	f 13.10	7.24	0.1184	2	0.133462	7.44595	0.993752	0.211	5.617	15.81	356.69	11814.8	423.24	0.6629	1.01	37.97	-5	9	7	7.3	7.5	21.7	0.414747	0.322581	0.336406	0.345622	0
768	2015-09-09	KG	27	Kyrgyzstan fen 2	41.894	75.3503	D	mountain valley	sedges	natural fen	1	f 14.10	5.77	0.1089	2	0.136034	8.18274	1.11313	0.413	45.197	17.19	339.18	8452.2	589.25	0.6497	1.11	37.65	-5	9	7	7.3	7.5	21.7	0.414747	0.322581	0.336406	0.345622	0
769	2015-09-09	KG	27	Kyrgyzstan fen 2	41.894	75.3503	D	mountain valley	sedges	natural fen	1	f 15.10	7.1	0.09	1	0.101982	10.1111	1.03116	1.333	7.721	25.83	736.7	10583.4	619.68	0.5788	1.1	35.53	-5	9	7	7.3	7.5	21.7	0.414747	0.322581	0.336406	0.345622	0
770	2015-09-09	KG	27	Kyrgyzstan fen 2	41.894	75.3503	D	mountain valley	sedges	natural fen	1	f 16.10	7.24	0.1436	2	0.184135	5.96379	1.09814	0.244	0.662	39.26	705.59	5700.4	760.97	0.4708	1.05	28.39	-5	9	7	7.3	7.5	21.7	0.414747	0.322581	0.336406	0.345622	0
771	2015-03-20	MX	28	Mexico chinampa 1	19.2862	-99.093	C	mountain valley	bare soil	arable	3	MX a 4-5	7.22	0.5745	5	0.756782	0.740644	0.560506	122.465	9.373	585.7	435.8	4826	2115.8	0.1501	0.87	15.01	-200	17	16.6	17	16.8	20	0.85	0.83	0.85	0.84	29.4195
772	2015-03-20	MX	28	Mexico chinampa 1	19.2862	-99.093	C	mountain valley	bare soil	arable	3	MX a 5-5	7.63	0.5579	5	0.83905	0.792436	0.664893	127.841	4.338	355.4	434.3	4971.3	2003	0.1295	0.77	12.95	-200	17	16.6	17	16.8	20	0.85	0.83	0.85	0.84	22.9655
773	2015-03-20	MX	28	Mexico chinampa 1	19.2862	-99.093	C	mountain valley	bare soil	arable	3	MX a 6-5	7.61	0.5672	5	0.929281	0.763047	0.709085	252.507	2.345	365	391.3	5891	2087.1	0.1111	0.73	12.11	-200	17	16.6	17	16.8	20	0.85	0.83	0.85	0.84	34.7636
774	2015-03-20	MX	28	Mexico chinampa 1	19.2862	-99.093	C	mountain valley	bare soil	arable	3	MX a 4-5	7.22	0.5745	5	0.756782	0.740644	0.560506	122.465	9.373	585.7	435.8	4826	2115.8	0.1501	0.87	15.01	-150	18.6	16.6	16.8	16.8	20	0.93	0.83	0.84	0.84	12.4785
775	2015-03-20	MX	28	Mexico chinampa 1	19.2862	-99.093	C	mountain valley	bare soil	arable	3	MX a 6-5	7.61	0.5672	5	0.929281	0.763047	0.709085	252.507	2.345	365	391.3	5891	2087.1	0.1111	0.73	12.11	-150	18.6	16.6	16.8	16.8	20	0.93	0.83	0.84	0.84	13.3154
776	2015-03-21	MX	28	Mexico chinampa 1	19.2862	-99.093	C	mountain valley	bare soil	arable	3	MX a 7-5	7.35	0.567	5	0.908053	0.763668	0.693451	85.421	8.81	509.2	704.8	5650.3	1817.9	0.1151	0.67	12.11	-150	17.5	16.4	17	16.9	20	0.875	0.82	0.85	0.845	25.2137
777	2015-03-21	MX	28	Mexico chinampa 1	19.2862	-99.093	C	mountain valley	bare soil	arable	3	MX a 9-5	7.21	0.6029	5	0.918014	0.65865	0.60465	310.023	3.276	494.9	814	5963.6	2645	0.1132	0.81	12.4543	-150	17.5	16.4	17	16.9	20	0.875	0.82	0.85	0.845	30.1707
778	2015-03-20	MX	28	Mexico chinampa 1	19.2862	-99.093	C	mountain valley	bare soil	arable	3	MX a 4-5	7.22	0.5745	5	0.756782	0.740644	0.560506	122.465	9.373	585.7	435.8	4826	2115.8	0.1501	0.87	14.2432	-150	20	17	16.9	16.8	20	1	0.85	0.845	0.84	66.0154
779	2015-03-20	MX	28	Mexico chinampa 1	19.2862	-99.093	C	mountain valley	bare soil	arable	3	MX a 5-5	7.63	0.5579	5	0.83905	0.792436	0.664893	127.841	4.338	355.4	434.3	4971.3	2003	0.1295	0.77	13.2446	-150	20	17	16.9	16.8	20	1	0.85	0.845	0.84	17.3816
780	2015-03-20	MX	28	Mexico chinampa 1	19.2862	-99.093	C	mountain valley	bare soil	arable	3	MX a 6-5	7.61	0.5672	5	0.929281	0.763047	0.709085	252.507	2.345	365	391.3	5891	2087.1	0.1111	0.73	12.3525	-150	20	17	16.9	16.8	20	1	0.85	0.845	0.84	32.4316
781	2015-03-21	MX	28	Mexico chinampa 1	19.2862	-99.093	C	mountain valley	bare soil	arable	3	MX a 7-5	7.35	0.567	5	0.908053	0.763668	0.693451	85.421	8.81	509.2	704.8	5650.3	1817.9	0.1151	0.67	12.5464	-150	18.9	16.5	16.9	16.9	20	0.945	0.825	0.845	0.845	54.6485
782	2015-03-20	MX	29	Mexico chinampa 2	19.2862	-99.093	C	mountain valley	grasses	pasture	1	MX g 1-5	7.44	0.5144	5	0.739535	0.944012	0.69813	223.794	4.208	261.5	1654.9	5571.5	2126	0.155	0.87	12.4808	-150	14.9	14.5	14.4	14.3	20	0.745	0.725	0.72	0.715	47.0194
783	2015-03-20	MX	29	Mexico chinampa 2	19.2862	-99.093	C	mountain valley	grasses	pasture	1	MX g 2-5	7.37	0.5328	5	0.719783	0.876877	0.631161	147.32	2.102	255.2	1194	5219.1	2125.2	0.1609	0.83	12.7668	-150	14.9	14.5	14.4	14.3	20	0.745	0.725	0.72	0.715	113.322
784	2015-03-20	MX	29	Mexico chinampa 2	19.2862	-99.093	C	mountain valley	grasses	pasture	1	MX g 6-5	7.69	0.4872	5	0.757504	1.05255	0.797307	21.985	5.666	170.9	1843.9	3604.4	2314	0.1499	0.79	12.2336	-150	16.6	14.7	14.9	14.7	20	0.83	0.735	0.745	0.735	16.5346
785	2015-03-20	MX	29	Mexico chinampa 2	19.2862	-99.093	C	mountain valley	grasses	pasture	1	MX g 9-5	7.37	0.4416	5	0.754269	1.26449	0.953768	30.669	4.642	240.9	1181.3	3588.1	2352.7	0.1508	0.79	12.2772	-150	18	15.5	15.3	15.1	20	0.9	0.775	0.765	0.755	13.0612
786	2015-03-21	MX	29	Mexico chinampa 2	19.2862	-99.093	C	mountain valley	grasses	pasture	1	MX g 1-5	7.44	0.5144	5	0.739535	0.944012	0.69813	223.794	4.208	261.5	1654.9	5571.5	2126	0.155	0.68	12.4808	-150	12.9	13.2	13.5	13.4	20	0.645	0.66	0.675	0.67	46.2285
787	2015-03-21	MX	29	Mexico chinampa 2	19.2862	-99.093	C	mountain valley	grasses	pasture	1	MX g 2-5	7.37	0.5328	5	0.719783	0.876877	0.631161	147.32	2.102	255.2	1194	5219.1	2125.2	0.1609	0.78	12.7668	-150	12.9	13.2	13.5	13.4	20	0.645	0.66	0.675	0.67	147.695
788	2015-03-21	MX	29	Mexico chinampa 2	19.2862	-99.093	C	mountain valley	grasses	pasture	1	MX g 6-5	7.69	0.4872	5	0.757504	1.05255	0.797307	21.985	5.666	170.9	1843.9	3604.4	2314	0.1499	0.94	12.2336	-150	13.5	14.9	15.4	15.2	20	0.675	0.745	0.77	0.76	0
789	2015-03-21	MX	29	Mexico chinampa 2	19.2862	-99.093	C	mountain valley	grasses	pasture	1	MX g 8-5	7.09	0.4981	5	0.733733	1.00763	0.739331	46.019	2.49	231.5	1135.1	3474.4	2262.8	0.1567	0.78	12.5632	-150	13.2	13.6	13.8	13.8	20	0.66	0.68	0.69	0.69	0
790	2015-03-21	MX	29	Mexico chinampa 2	19.2862	-99.093	C	mountain valley	grasses	pasture	1	MX g 1-5	7.44	0.5144	5	0.739535	0.944012	0.69813	223.794	4.208	261.5	1654.9	5571.5	2126	0.155	0.83	12.4808	-150	14.8	14.9	15.2	14.9	20	0.74	0.745	0.76	0.745	88.607
791	2015-03-21	MX	29	Mexico chinampa 2	19.2862	-99.093	C	mountain valley	grasses	pasture	1	MX g 2-5	7.37	0.5328	5	0.719783	0.876877	0.631161	147.32	2.102	255.2	1194	5219.1	2125.2	0.1609	0.99	12.7668	-150	14.8	14.9	15.2	14.9	20	0.74	0.745	0.76	0.745	147.081
792	2015-03-21	MX	29	Mexico chinampa 2	19.2862	-99.093	C	mountain valley	grasses	pasture	1	MX g 6-5	7.69	0.4872	5	0.757504	1.05255	0.797307	21.985	5.666	170.9	1843.9	3604.4	2314	0.1499	0.84	12.2336	-150	15	13.4	13.6	13.8	20	0.75	0.67	0.68	0.69	17.2302
793	2015-03-21	MX	29	Mexico chinampa 2	19.2862	-99.093	C	mountain valley	grasses	pasture	1	MX g 8-5	7.09	0.4981	5	0.733733	1.00763	0.739331	46.019	2.49	231.5	1135.1	3474.4	2262.8	0.1567	0.99	12.5632	-150	18	15.6	15.7	15.6	20	0.9	0.78	0.785	0.78	0
794	2015-03-22	MX	30	Mexico fen	19.2862	-99.093	C	mountain valley	Typha domingensis	natural fen	0	MX f 1-5	6.7	0.0963	1	0.113362	9.38422	1.06381	10.017	47.543	858.2	1075.5	4794.3	2272.6	0.4259	1.9	25.22	-7	10.8	11.3	11.4	11.4	20	0.54	0.565	0.57	0.57	25.7901
795	2015-03-22	MX	30	Mexico fen	19.2862	-99.093	C	mountain valley	Typha domingensis	natural fen	0	MX f 2-5	6.76	0.1335	1	0.132625	6.49064	0.86082	0.824	14.716	585.3	1028.8	4381.9	2194.1	0.3601	1.48	21.16	-7	10.8	11.3	11.4	11.4	20	0.54	0.565	0.57	0.57	0
796	2015-03-22	MX	30	Mexico fen	19.2862	-99.093	C	mountain valley	Typha domingensis	natural fen	0	MX f 3-5	6.28	0.3915	1	0.236741	1.55428	0.367961	0	16.474	189	388.6	4180.1	2196.7	0.1898	0.92	13.95	-7	10.8	11.3	11.4	11.4	20	0.54	0.565	0.57	0.57	0
797	2015-03-22	MX	30	Mexico fen	19.2862	-99.093	C	mountain valley	Typha domingensis	natural fen	0	MX f 4-5	7.12	0.1507	1	0.178488	5.6357	1.0059	1.028	16.055	2512.5	587.3	4962.3	2784.8	0.2606	1.73	18.66	-8	11.1	11.3	10.9	11.6	20	0.555	0.565	0.545	0.58	0
798	2015-03-22	MX	30	Mexico fen	19.2862	-99.093	C	mountain valley	Typha domingensis	natural fen	0	MX f 5-5	7.29	0.1383	1	0.159032	6.23066	0.990876	0.362	18.659	2870.1	744	4844.4	2873.7	0.2958	1.83	19.76	-8	11.1	11.3	10.9	11.6	20	0.555	0.565	0.545	0.58	0
799	2015-03-22	MX	30	Mexico fen	19.2862	-99.093	C	mountain valley	Typha domingensis	natural fen	0	MX f 6-5	7.37	0.1644	1	0.202735	5.08273	1.03045	0.456	9.521	3739.2	511.2	4492.4	2515.4	0.185	1.42	13.7	-8	11.1	11.3	10.9	11.6	20	0.555	0.565	0.545	0.58	0
800	2015-03-22	MX	30	Mexico fen	19.2862	-99.093	C	mountain valley	Typha domingensis	natural fen	0	MX f 7-5	7.56	0.2909	1	0.25986	2.43761	0.633437	0.189	5.843	6447.2	468.6	5542.9	2476.3	0.1705	1.46	12.09	-8	14	13.4	13.7	13.7	20	0.7	0.67	0.685	0.685	0
801	2015-03-22	MX	30	Mexico fen	19.2862	-99.093	C	mountain valley	Typha domingensis	natural fen	0	MX f 1-5	6.7	0.0963	1	0.113362	9.38422	1.06381	10.017	47.543	858.2	1075.5	4794.3	2272.6	0.4259	1.9	25.22	-7	11	11.2	11.4	11.3	20	0.55	0.56	0.57	0.565	25.967
802	2015-03-22	MX	30	Mexico fen	19.2862	-99.093	C	mountain valley	Typha domingensis	natural fen	0	MX f 2-5	6.76	0.1335	1	0.132625	6.49064	0.86082	0.824	14.716	585.3	1028.8	4381.9	2194.1	0.3601	1.48	21.16	-7	11	11.2	11.4	11.3	20	0.55	0.56	0.57	0.565	10.673
803	2015-03-22	MX	30	Mexico fen	19.2862	-99.093	C	mountain valley	Typha domingensis	natural fen	0	MX f 3-5	6.28	0.3915	1	0.236741	1.55428	0.367961	0	16.474	189	388.6	4180.1	2196.7	0.1898	0.92	13.95	-7	11	11.2	11.4	11.3	20	0.55	0.56	0.57	0.565	5.59604
804	2015-03-22	MX	30	Mexico fen	19.2862	-99.093	C	mountain valley	Typha domingensis	natural fen	0	MX f 5-5	7.29	0.1383	1	0.159032	6.23066	0.990876	0.362	18.659	2870.1	744	4844.4	2873.7	0.2958	1.83	19.76	-8	11.1	11.2	11.3	11.3	20	0.555	0.56	0.565	0.565	0
805	2015-03-22	MX	30	Mexico fen	19.2862	-99.093	C	mountain valley	Typha domingensis	natural fen	0	MX f 6-5	7.37	0.1644	1	0.202735	5.08273	1.03045	0.456	9.521	3739.2	511.2	4492.4	2515.4	0.185	1.42	13.7	-8	11.1	11.2	11.3	11.3	20	0.555	0.56	0.565	0.565	0
806	2015-03-22	MX	30	Mexico fen	19.2862	-99.093	C	mountain valley	Typha domingensis	natural fen	0	MX f 7-5	7.56	0.2909	1	0.25986	2.43761	0.633437	0.189	5.843	6447.2	468.6	5542.9	2476.3	0.1705	1.46	12.09	-8	14.1	13.4	13.6	13.5	20	0.705	0.67	0.68	0.675	0
807	2015-03-22	MX	30	Mexico fen	19.2862	-99.093	C	mountain valley	Typha domingensis	natural fen	0	MX f 1-5	6.7	0.0963	1	0.113362	9.38422	1.06381	10.017	47.543	858.2	1075.5	4794.3	2272.6	0.4259	1.9	25.22	-7	12.2	11.4	11.4	11.5	20	0.61	0.57	0.57	0.575	39.7186
808	2015-03-22	MX	30	Mexico fen	19.2862	-99.093	C	mountain valley	Typha domingensis	natural fen	0	MX f 2-5	6.76	0.1335	1	0.132625	6.49064	0.86082	0.824	14.716	585.3	1028.8	4381.9	2194.1	0.3601	1.48	21.16	-7	12.2	11.4	11.4	11.5	20	0.61	0.57	0.57	0.575	0
809	2015-03-22	MX	30	Mexico fen	19.2862	-99.093	C	mountain valley	Typha domingensis	natural fen	0	MX f 4-5	7.12	0.1507	1	0.178488	5.6357	1.0059	1.028	16.055	2512.5	587.3	4962.3	2784.8	0.2606	1.73	18.66	-8	12.3	11.2	11.3	11.3	20	0.615	0.56	0.565	0.565	0
810	2015-03-22	MX	30	Mexico fen	19.2862	-99.093	C	mountain valley	Typha domingensis	natural fen	0	MX f 5-5	7.29	0.1383	1	0.159032	6.23066	0.990876	0.362	18.659	2870.1	744	4844.4	2873.7	0.2958	1.83	19.76	-8	12.3	11.2	11.3	11.3	20	0.615	0.56	0.565	0.565	0
811	2015-03-22	MX	30	Mexico fen	19.2862	-99.093	C	mountain valley	Typha domingensis	natural fen	0	MX f 6-5	7.37	0.1644	1	0.202735	5.08273	1.03045	0.456	9.521	3739.2	511.2	4492.4	2515.4	0.185	1.42	13.7	-8	12.3	11.2	11.3	11.3	20	0.615	0.56	0.565	0.565	0
812	2015-03-22	MX	30	Mexico fen	19.2862	-99.093	C	mountain valley	Typha domingensis	natural fen	0	MX f 7-5	7.56	0.2909	1	0.25986	2.43761	0.633437	0.189	5.843	6447.2	468.6	5542.9	2476.3	0.1705	1.46	12.09	-8	15.6	13.7	13.7	13.7	20	0.78	0.685	0.685	0.685	0
813	2016-01-20	MM	31	Myanmar drained fen 1	20.6498	96.8915	A	mountain valley	bare soil	arable	3	MMa01	7.36	0.4387	5	0.436334	1.27946	0.558272	13.174	4.262	112.88	245.7	8036.4	1962.2	0.3044	1.2	19.33	-21	14	16	17.4	18.2	32.4	0.432099	0.493827	0.537037	0.561728	95.9353
814	2016-01-20	MM	31	Myanmar drained fen 1	20.6498	96.8915	A	mountain valley	bare soil	arable	3	MMa02	7.38	0.4243	5	0.457159	1.35682	0.620284	6.139	3.688	94.27	149.1	7591.7	1825.4	0.2878	1.1	19.16	-21	14	16	17.4	18.2	32.4	0.432099	0.493827	0.537037	0.561728	41.4742
815	2016-01-20	MM	31	Myanmar drained fen 1	20.6498	96.8915	A	mountain valley	bare soil	arable	3	MMa03	7.28	0.3921	5	0.413739	1.55037	0.641449	7.306	3.609	91.61	144.9	9020.2	1528.8	0.3243	1.18	20.36	-21	14	16	17.4	18.2	32.4	0.432099	0.493827	0.537037	0.561728	51.1659
816	2016-01-20	MM	31	Myanmar drained fen 1	20.6498	96.8915	A	mountain valley	bare soil	arable	3	MMa01	7.36	0.4387	5	0.436334	1.27946	0.558272	13.174	4.262	112.88	245.7	8036.4	1962.2	0.3044	1.43	22.73	-21	15.3	15.8	17.2	18	32.4	0.472222	0.487654	0.530864	0.555556	115.243
817	2016-01-20	MM	31	Myanmar drained fen 1	20.6498	96.8915	A	mountain valley	bare soil	arable	3	MMa02	7.38	0.4243	5	0.457159	1.35682	0.620284	6.139	3.688	94.27	149.1	7591.7	1825.4	0.2878	1.03	15.81	-21	15.3	15.8	17.2	18	32.4	0.472222	0.487654	0.530864	0.555556	59.1198
818	2016-01-20	MM	31	Myanmar drained fen 1	20.6498	96.8915	A	mountain valley	bare soil	arable	3	MMa03	7.28	0.3921	5	0.413739	1.55037	0.641449	7.306	3.609	91.61	144.9	9020.2	1528.8	0.3243	1.18	20.36	-21	15.3	15.8	17.2	18	32.4	0.472222	0.487654	0.530864	0.555556	51.4672
819	2016-01-20	MM	31	Myanmar drained fen 1	20.6498	96.8915	A	mountain valley	bare soil	arable	3	MMa01	7.36	0.4387	5	0.436334	1.27946	0.558272	13.174	4.262	112.88	245.7	8036.4	1962.2	0.3044	1.42	20.42	-21	17.7	15.8	17.2	17.9	32.4	0.546296	0.487654	0.530864	0.552469	150.982
820	2016-01-20	MM	31	Myanmar drained fen 1	20.6498	96.8915	A	mountain valley	bare soil	arable	3	MMa02	7.38	0.4243	5	0.457159	1.35682	0.620284	6.139	3.688	94.27	149.1	7591.7	1825.4	0.2878	1.18	20.36	-21	17.7	15.8	17.2	17.9	32.4	0.546296	0.487654	0.530864	0.552469	58.0506
821	2016-01-20	MM	31	Myanmar drained fen 1	20.6498	96.8915	A	mountain valley	bare soil	arable	3	MMa03	7.28	0.3921	5	0.413739	1.55037	0.641449	7.306	3.609	91.61	144.9	9020.2	1528.8	0.3243	1.37	19	-21	17.7	15.8	17.2	17.9	32.4	0.546296	0.487654	0.530864	0.552469	66.9844
822	2016-01-20	MM	31	Myanmar drained fen 1	20.6498	96.8915	A	mountain valley	bare soil	arable	3	MMa04	6.89	0.3921	5	0.342968	1.55037	0.531727	27.313	4.174	62.67	141.9	8805.1	2196.9	0.4036	1.59	20.78	-17.5	12.1	14.5	16.2	17.3	32.4	0.373457	0.447531	0.5	0.533951	99.463
823	2016-01-20	MM	31	Myanmar drained fen 1	20.6498	96.8915	A	mountain valley	bare soil	arable	3	MMa05	7.06	0.3066	5	0.344305	2.26158	0.778673	23.766	2.74	233.46	165.3	9099	2268	0.4018	1.13	21.6	-17.5	12.9	14.6	16.5	17.5	32.4	0.398148	0.450617	0.509259	0.540123	285.231
824	2016-01-20	MM	31	Myanmar drained fen 1	20.6498	96.8915	A	mountain valley	bare soil	arable	3	MMa06	6.75	0.3412	5	0.343042	1.93083	0.662357	30.045	2.598	108.77	147.1	7568.2	2034.6	0.4035	1.53	20.27	-17.5	12.9	14.6	16.5	17.5	32.4	0.398148	0.450617	0.509259	0.540123	167.358
825	2016-01-20	MM	31	Myanmar drained fen 1	20.6498	96.8915	A	mountain valley	bare soil	arable	3	MMa04	6.89	0.3921	5	0.342968	1.55037	0.531727	27.313	4.174	62.67	141.9	8805.1	2196.9	0.4036	1.42	20.42	-17.5	15.4	14.7	16.4	17.1	32.4	0.475309	0.453704	0.506173	0.527778	146.086
826	2016-01-20	MM	31	Myanmar drained fen 1	20.6498	96.8915	A	mountain valley	bare soil	arable	3	MMa05	7.06	0.3066	5	0.344305	2.26158	0.778673	23.766	2.74	233.46	165.3	9099	2268	0.4018	1.13	21.6	-17.5	14.2	14.6	15.9	16.8	32.4	0.438272	0.450617	0.490741	0.518519	322.402
827	2016-01-20	MM	31	Myanmar drained fen 1	20.6498	96.8915	A	mountain valley	bare soil	arable	3	MMa06	6.75	0.3412	5	0.343042	1.93083	0.662357	30.045	2.598	108.77	147.1	7568.2	2034.6	0.4035	1.53	20.27	-17.5	14.2	14.6	15.9	16.8	32.4	0.438272	0.450617	0.490741	0.518519	216.537
828	2016-01-20	MM	31	Myanmar drained fen 1	20.6498	96.8915	A	mountain valley	bare soil	arable	3	MMa04	6.89	0.3921	5	0.342968	1.55037	0.531727	27.313	4.174	62.67	141.9	8805.1	2196.9	0.4036	1.42	20.42	-17.5	16.2	14.9	16.3	17.2	32.4	0.5	0.459877	0.503086	0.530864	157.487
829	2016-01-20	MM	31	Myanmar drained fen 1	20.6498	96.8915	A	mountain valley	bare soil	arable	3	MMa05	7.06	0.3066	5	0.344305	2.26158	0.778673	23.766	2.74	233.46	165.3	9099	2268	0.4018	1.13	21.6	-17.5	17.7	15.4	16.7	17.4	32.4	0.546296	0.475309	0.515432	0.537037	289.051
830	2016-01-20	MM	31	Myanmar drained fen 1	20.6498	96.8915	A	mountain valley	bare soil	arable	3	MMa06	6.75	0.3412	5	0.343042	1.93083	0.662357	30.045	2.598	108.77	147.1	7568.2	2034.6	0.4035	1.53	20.27	-17.5	17.7	15.4	16.7	17.4	32.4	0.546296	0.475309	0.515432	0.537037	233.241
831	2016-01-21	MM	31	Myanmar drained fen 1	20.6498	96.8915	A	mountain valley	bare soil	arable	3	MMa07	7.27	0.3079	5	0.441912	2.24781	0.993334	58.247	1.829	58.41	146.5	7700.6	1396.2	0.2998	1.53	20.27	-33	18	16.4	17.8	18.3	32.4	0.555556	0.506173	0.549383	0.564815	197.406
832	2016-01-21	MM	31	Myanmar drained fen 1	20.6498	96.8915	A	mountain valley	bare soil	arable	3	MMa08	7.24	0.4346	5	0.371756	1.30097	0.483642	51.221	2.012	104.22	270.2	8982.6	1751.9	0.3677	1.43	22.73	-33	18	16.4	17.8	18.3	32.4	0.555556	0.506173	0.549383	0.564815	110.867
833	2016-01-21	MM	31	Myanmar drained fen 1	20.6498	96.8915	A	mountain valley	bare soil	arable	3	MMa09	7.32	0.3579	5	0.375709	1.79408	0.674051	47.09	1.269	125.63	479	8958.9	1785.3	0.3632	1.42	20.42	-33	18	16.4	17.8	18.3	32.4	0.555556	0.506173	0.549383	0.564815	152.782
834	2016-01-21	MM	31	Myanmar drained fen 1	20.6498	96.8915	A	mountain valley	bare soil	arable	3	MMa10	7.39	0.3506	5	0.402226	1.85225	0.745025	39.712	1.203	97.6	208.8	8008.1	1566.5	0.3353	1.38	22.8	-33	18	16.4	17.8	18.3	32.4	0.555556	0.506173	0.549383	0.564815	28.2319
835	2016-01-21	MM	31	Myanmar drained fen 1	20.6498	96.8915	A	mountain valley	bare soil	arable	3	MMa07	7.27	0.3079	5	0.441912	2.24781	0.993334	58.247	1.829	58.41	146.5	7700.6	1396.2	0.2998	1.25	19.46	-33	18.8	17	18.1	18.7	32.4	0.580247	0.524691	0.558642	0.57716	167.351
836	2016-01-21	MM	31	Myanmar drained fen 1	20.6498	96.8915	A	mountain valley	bare soil	arable	3	MMa08	7.24	0.4346	5	0.371756	1.30097	0.483642	51.221	2.012	104.22	270.2	8982.6	1751.9	0.3677	1.43	22.73	-33	18.8	17	18.1	18.7	32.4	0.580247	0.524691	0.558642	0.57716	109.291
837	2016-01-21	MM	31	Myanmar drained fen 1	20.6498	96.8915	A	mountain valley	bare soil	arable	3	MMa09	7.32	0.3579	5	0.375709	1.79408	0.674051	47.09	1.269	125.63	479	8958.9	1785.3	0.3632	1.53	20.27	-33	18.8	17	18.1	18.7	32.4	0.580247	0.524691	0.558642	0.57716	187.735
838	2016-01-21	MM	31	Myanmar drained fen 1	20.6498	96.8915	A	mountain valley	bare soil	arable	3	MMa10	7.39	0.3506	5	0.402226	1.85225	0.745025	39.712	1.203	97.6	208.8	8008.1	1566.5	0.3353	1.38	22.8	-33	18.8	17	18.1	18.7	32.4	0.580247	0.524691	0.558642	0.57716	31.69
839	2016-01-21	MM	31	Myanmar drained fen 1	20.6498	96.8915	A	mountain valley	bare soil	arable	3	MMa07	7.27	0.3079	5	0.441912	2.24781	0.993334	58.247	1.829	58.41	146.5	7700.6	1396.2	0.2998	1.53	20.27	-33	19.3	17.5	18.1	18.6	32.4	0.595679	0.540123	0.558642	0.574074	206.599
840	2016-01-21	MM	31	Myanmar drained fen 1	20.6498	96.8915	A	mountain valley	bare soil	arable	3	MMa08	7.24	0.4346	5	0.371756	1.30097	0.483642	51.221	2.012	104.22	270.2	8982.6	1751.9	0.3677	1.43	22.73	-33	19.3	17.5	18.1	18.6	32.4	0.595679	0.540123	0.558642	0.574074	120.204
841	2016-01-21	MM	31	Myanmar drained fen 1	20.6498	96.8915	A	mountain valley	bare soil	arable	3	MMa09	7.32	0.3579	5	0.375709	1.79408	0.674051	47.09	1.269	125.63	479	8958.9	1785.3	0.3632	1.42	20.42	-33	19.3	17.5	18.1	18.6	32.4	0.595679	0.540123	0.558642	0.574074	132.769
842	2016-01-21	MM	31	Myanmar drained fen 1	20.6498	96.8915	A	mountain valley	bare soil	arable	3	MMa10	7.39	0.3506	5	0.402226	1.85225	0.745025	39.712	1.203	97.6	208.8	8008.1	1566.5	0.3353	1.1	19.16	-33	19.3	17.5	18.1	18.6	32.4	0.595679	0.540123	0.558642	0.574074	46.4654
843	2016-01-24	MM	31	Myanmar drained fen 1	20.6498	96.8915	A	mountain valley	bare soil	arable	3	MMa11	7.42	0.3991	5	0.435497	1.50564	0.655701	46.638	2.455	163.73	87.7	7111	1331.6	0.3051	1.37	19	-39.5	16.4	17	18.1	18.5	32.4	0.506173	0.524691	0.558642	0.570988	64.0464
844	2016-01-24	MM	31	Myanmar drained fen 1	20.6498	96.8915	A	mountain valley	bare soil	arable	3	MMa12	7.43	0.3421	5	0.457291	1.92312	0.879426	52.049	1.208	70.55	125	7329.8	974	0.2877	1.43	22.73	-39.5	16.4	17	18.1	18.5	32.4	0.506173	0.524691	0.558642	0.570988	111.376
845	2016-01-24	MM	31	Myanmar drained fen 1	20.6498	96.8915	A	mountain valley	bare soil	arable	3	MMa13	7.49	0.3809	5	0.533915	1.62536	0.867805	33.901	0.936	75.47	81.2	6595.8	854.7	0.2378	1.03	15.81	-39.5	16.4	17	18.1	18.5	32.4	0.506173	0.524691	0.558642	0.570988	58.6102
846	2016-01-24	MM	31	Myanmar drained fen 1	20.6498	96.8915	A	mountain valley	bare soil	arable	3	MMa14	7.29	0.4327	5	0.42719	1.31107	0.560076	10.238	1.332	45.21	85.5	8351.5	757.8	0.3122	1.35	18.77	-39.5	16.4	17	18.1	18.5	32.4	0.506173	0.524691	0.558642	0.570988	129.715
847	2016-01-24	MM	31	Myanmar drained fen 1	20.6498	96.8915	A	mountain valley	bare soil	arable	3	MMa11	7.42	0.3991	5	0.435497	1.50564	0.655701	46.638	2.455	163.73	87.7	7111	1331.6	0.3051	1.37	19	-39.5	17.5	17.5	18.1	18.5	32.4	0.540123	0.540123	0.558642	0.570988	89.3381
848	2016-01-24	MM	31	Myanmar drained fen 1	20.6498	96.8915	A	mountain valley	bare soil	arable	3	MMa12	7.43	0.3421	5	0.457291	1.92312	0.879426	52.049	1.208	70.55	125	7329.8	974	0.2877	1.43	22.73	-39.5	17.5	17.5	18.1	18.5	32.4	0.540123	0.540123	0.558642	0.570988	113.717
849	2016-01-24	MM	31	Myanmar drained fen 1	20.6498	96.8915	A	mountain valley	bare soil	arable	3	MMa13	7.49	0.3809	5	0.533915	1.62536	0.867805	33.901	0.936	75.47	81.2	6595.8	854.7	0.2378	1.03	15.81	-39.5	17.5	17.5	18.1	18.5	32.4	0.540123	0.540123	0.558642	0.570988	58.4102
850	2016-01-24	MM	31	Myanmar drained fen 1	20.6498	96.8915	A	mountain valley	bare soil	arable	3	MMa11	7.42	0.3991	5	0.435497	1.50564	0.655701	46.638	2.455	163.73	87.7	7111	1331.6	0.3051	1.37	19	-39.5	19	18	18.1	18.5	32.4	0.58642	0.555556	0.558642	0.570988	68.7885
851	2016-01-24	MM	31	Myanmar drained fen 1	20.6498	96.8915	A	mountain valley	bare soil	arable	3	MMa12	7.43	0.3421	5	0.457291	1.92312	0.879426	52.049	1.208	70.55	125	7329.8	974	0.2877	1.34	19.44	-39.5	19	18	18.1	18.5	32.4	0.58642	0.555556	0.558642	0.570988	102.165
852	2016-01-24	MM	31	Myanmar drained fen 1	20.6498	96.8915	A	mountain valley	bare soil	arable	3	MMa13	7.49	0.3809	5	0.533915	1.62536	0.867805	33.901	0.936	75.47	81.2	6595.8	854.7	0.2378	1.43	22.73	-39.5	19	18	18.1	18.5	32.4	0.58642	0.555556	0.558642	0.570988	125.574
853	2016-01-20	MM	32	Myanmar drained fen 2	20.6498	96.8915	A	mountain valley	grasses	pasture	1	MMg01	5.87	0.1329	3	0.16654	6.52445	1.08658	3.912	42.73	74.85	271.2	7409.9	2215.5	0.6458	2.33	31.71	-14.5	14.2	15.2	16.9	17.3	32.4	0.438272	0.469136	0.521605	0.533951	32.7078
854	2016-01-20	MM	32	Myanmar drained fen 2	20.6498	96.8915	A	mountain valley	grasses	pasture	1	MMg02	5.83	0.1721	3	0.196578	4.81058	0.945654	0.262	57.86	81.73	276.5	6563.1	1723.6	0.5405	2.28	34.12	-14.5	14.2	15.2	16.9	17.3	32.4	0.438272	0.469136	0.521605	0.533951	15.006
855	2016-01-20	MM	32	Myanmar drained fen 2	20.6498	96.8915	A	mountain valley	grasses	pasture	1	MMg01	5.87	0.1329	3	0.16654	6.52445	1.08658	3.912	42.73	74.85	271.2	7409.9	2215.5	0.6458	2.33	31.71	-14.5	17.7	15.7	17.2	17.9	32.4	0.546296	0.484568	0.530864	0.552469	98.7986
856	2016-01-20	MM	32	Myanmar drained fen 2	20.6498	96.8915	A	mountain valley	grasses	pasture	1	MMg02	5.83	0.1721	3	0.196578	4.81058	0.945654	0.262	57.86	81.73	276.5	6563.1	1723.6	0.5405	2.28	34.12	-14.5	17.7	15.7	17.2	17.9	32.4	0.546296	0.484568	0.530864	0.552469	37.7445
857	2016-01-20	MM	32	Myanmar drained fen 2	20.6498	96.8915	A	mountain valley	grasses	pasture	1	MMg03	5.7	0.1781	3	0.205815	4.61482	0.949799	20.439	8.142	97.3	199.3	7071.5	1663.6	0.5143	2.17	27.41	-14.5	17.7	15.7	17.2	17.9	32.4	0.546296	0.484568	0.530864	0.552469	62.0331
858	2016-01-20	MM	32	Myanmar drained fen 2	20.6498	96.8915	A	mountain valley	grasses	pasture	1	MMg01	5.87	0.1329	3	0.16654	6.52445	1.08658	3.912	42.73	74.85	271.2	7409.9	2215.5	0.6458	2.33	31.71	-14.5	15.1	15.7	16.8	17.3	32.4	0.466049	0.484568	0.518519	0.533951	124.171
859	2016-01-20	MM	32	Myanmar drained fen 2	20.6498	96.8915	A	mountain valley	grasses	pasture	1	MMg02	5.83	0.1721	3	0.196578	4.81058	0.945654	0.262	57.86	81.73	276.5	6563.1	1723.6	0.5405	2.28	34.12	-14.5	15.1	15.7	16.8	17.3	32.4	0.466049	0.484568	0.518519	0.533951	59.6617
860	2016-01-20	MM	32	Myanmar drained fen 2	20.6498	96.8915	A	mountain valley	grasses	pasture	1	MMg03	5.7	0.1781	3	0.205815	4.61482	0.949799	20.439	8.142	97.3	199.3	7071.5	1663.6	0.5143	2.17	27.41	-14.5	15.1	15.7	16.8	17.3	32.4	0.466049	0.484568	0.518519	0.533951	90.4318
861	2016-01-21	MM	32	Myanmar drained fen 2	20.6498	96.8915	A	mountain valley	grasses	pasture	1	MMg04	5.86	0.2315	5	0.292872	3.31965	0.972233	5.852	9.61	68.76	118.5	7870.1	1592.5	0.4829	1.64	25.48	-21.5	13.7	13.1	13.6	14	32.4	0.42284	0.404321	0.419753	0.432099	0
862	2016-01-21	MM	32	Myanmar drained fen 2	20.6498	96.8915	A	mountain valley	grasses	pasture	1	MMg05	5.92	0.2242	5	0.289354	3.4603	1.00125	9.253	4.549	44.18	97.9	7907.9	1628.2	0.4895	1.66	25.1	-21.5	13.7	13.1	13.6	14	32.4	0.42284	0.404321	0.419753	0.432099	0
863	2016-01-21	MM	32	Myanmar drained fen 2	20.6498	96.8915	A	mountain valley	grasses	pasture	1	MMg06	6.55	0.304	5	0.311887	2.28947	0.714057	7.057	1.727	66.15	95.3	8053.5	1636.8	0.4498	1.55	24.37	-21.5	13.7	13.1	13.6	14	32.4	0.42284	0.404321	0.419753	0.432099	0
864	2016-01-21	MM	32	Myanmar drained fen 2	20.6498	96.8915	A	mountain valley	grasses	pasture	1	MMg07	6.95	0.5266	5	0.369338	0.898975	0.332025	10.007	1.367	80.58	102.7	8059.4	1477.3	0.3705	1.25	19.73	-21.5	13.7	13.1	13.6	14	32.4	0.42284	0.404321	0.419753	0.432099	7.86963
865	2016-01-21	MM	32	Myanmar drained fen 2	20.6498	96.8915	A	mountain valley	grasses	pasture	1	MMg08	6.81	0.3177	5	0.343635	2.14762	0.737999	10.735	2.141	100.19	88.4	7968.7	1378.5	0.4027	1.39	24.49	-21.5	13.7	13.1	13.6	14	32.4	0.42284	0.404321	0.419753	0.432099	0
866	2016-01-21	MM	32	Myanmar drained fen 2	20.6498	96.8915	A	mountain valley	grasses	pasture	1	MMg04	5.86	0.2315	5	0.292872	3.31965	0.972233	5.852	9.61	68.76	118.5	7870.1	1592.5	0.4829	1.64	25.48	-21.5	12.9	12.7	13.8	14.5	32.4	0.398148	0.391975	0.425926	0.447531	0
867	2016-01-21	MM	32	Myanmar drained fen 2	20.6498	96.8915	A	mountain valley	grasses	pasture	1	MMg05	5.92	0.2242	5	0.289354	3.4603	1.00125	9.253	4.549	44.18	97.9	7907.9	1628.2	0.4895	1.66	25.1	-21.5	12.9	12.7	13.8	14.5	32.4	0.398148	0.391975	0.425926	0.447531	0
868	2016-01-21	MM	32	Myanmar drained fen 2	20.6498	96.8915	A	mountain valley	grasses	pasture	1	MMg06	6.55	0.304	5	0.311887	2.28947	0.714057	7.057	1.727	66.15	95.3	8053.5	1636.8	0.4498	1.39	24.49	-21.5	12.9	12.7	13.8	14.5	32.4	0.398148	0.391975	0.425926	0.447531	0
869	2016-01-21	MM	32	Myanmar drained fen 2	20.6498	96.8915	A	mountain valley	grasses	pasture	1	MMg07	6.95	0.5266	5	0.369338	0.898975	0.332025	10.007	1.367	80.58	102.7	8059.4	1477.3	0.3705	1.25	19.73	-21.5	12.9	12.7	13.8	14.5	32.4	0.398148	0.391975	0.425926	0.447531	0
870	2016-01-21	MM	32	Myanmar drained fen 2	20.6498	96.8915	A	mountain valley	grasses	pasture	1	MMg08	6.81	0.3177	5	0.343635	2.14762	0.737999	10.735	2.141	100.19	88.4	7968.7	1378.5	0.4027	1.39	24.49	-21.5	12.9	12.7	13.8	14.5	32.4	0.398148	0.391975	0.425926	0.447531	0
871	2016-01-22	MM	32	Myanmar drained fen 2	20.6498	96.8915	A	mountain valley	grasses	pasture	1	MMg04	5.86	0.2315	5	0.292872	3.31965	0.972233	5.852	9.61	68.76	118.5	7870.1	1592.5	0.4829	1.64	25.48	-21.5	13.6	13.6	13.8	14	32.4	0.419753	0.419753	0.425926	0.432099	0
872	2016-01-22	MM	32	Myanmar drained fen 2	20.6498	96.8915	A	mountain valley	grasses	pasture	1	MMg05	5.92	0.2242	5	0.289354	3.4603	1.00125	9.253	4.549	44.18	97.9	7907.9	1628.2	0.4895	1.66	25.1	-21.5	13.6	13.6	13.8	14	32.4	0.419753	0.419753	0.425926	0.432099	0
873	2016-01-22	MM	32	Myanmar drained fen 2	20.6498	96.8915	A	mountain valley	grasses	pasture	1	MMg06	6.55	0.304	5	0.311887	2.28947	0.714057	7.057	1.727	66.15	95.3	8053.5	1636.8	0.4498	1.39	24.49	-21.5	13.6	13.6	13.8	14	32.4	0.419753	0.419753	0.425926	0.432099	-2.51304
874	2016-01-22	MM	32	Myanmar drained fen 2	20.6498	96.8915	A	mountain valley	grasses	pasture	1	MMg08	6.81	0.3177	5	0.343635	2.14762	0.737999	10.735	2.141	100.19	88.4	7968.7	1378.5	0.4027	1.39	24.49	-21.5	13.6	13.6	13.8	14	32.4	0.419753	0.419753	0.425926	0.432099	0
875	2016-01-22	MM	32	Myanmar drained fen 2	20.6498	96.8915	A	mountain valley	grasses	pasture	1	MMg09	7.47	0.4368	5	0.550554	1.28938	0.709872	16.976	1.122	148	77.2	5889.7	912.3	0.2288	1.25	18.65	-60	17.9	17.6	18.5	19.1	32.4	0.552469	0.54321	0.570988	0.589506	32.6935
876	2016-01-22	MM	32	Myanmar drained fen 2	20.6498	96.8915	A	mountain valley	grasses	pasture	1	MMg10	7.33	0.3946	5	0.523715	1.53421	0.80349	21.098	1.381	180.39	440.4	5821.4	808	0.2436	1.28	19.44	-60	17.9	17.6	18.5	19.1	32.4	0.552469	0.54321	0.570988	0.589506	65.2053
877	2016-01-22	MM	32	Myanmar drained fen 2	20.6498	96.8915	A	mountain valley	grasses	pasture	1	MMg12	7.28	0.5136	5	0.589107	0.94704	0.557908	23.587	1.081	199.31	92.3	5656.2	592.9	0.2099	1.17	17.25	-60	17.9	17.6	18.5	19.1	32.4	0.552469	0.54321	0.570988	0.589506	48.7665
878	2016-01-22	MM	32	Myanmar drained fen 2	20.6498	96.8915	A	mountain valley	grasses	pasture	1	MMg09	7.47	0.4368	5	0.550554	1.28938	0.709872	16.976	1.122	148	77.2	5889.7	912.3	0.2288	1.17	17.25	-60	18.2	17.8	18.7	19.2	32.4	0.561728	0.549383	0.57716	0.592593	60.8902
879	2016-01-22	MM	32	Myanmar drained fen 2	20.6498	96.8915	A	mountain valley	grasses	pasture	1	MMg10	7.33	0.3946	5	0.523715	1.53421	0.80349	21.098	1.381	180.39	440.4	5821.4	808	0.2436	1.28	19.44	-60	18.2	17.8	18.7	19.2	32.4	0.561728	0.549383	0.57716	0.592593	193.246
880	2016-01-22	MM	32	Myanmar drained fen 2	20.6498	96.8915	A	mountain valley	grasses	pasture	1	MMg11	7.29	0.5224	5	0.546204	0.914242	0.499363	105.508	1.933	236.13	778.4	5761.4	655.1	0.2311	1.25	18.7	-60	18.2	17.8	18.7	19.2	32.4	0.561728	0.549383	0.57716	0.592593	30.8517
881	2016-01-22	MM	32	Myanmar drained fen 2	20.6498	96.8915	A	mountain valley	grasses	pasture	1	MMg12	7.28	0.5136	5	0.589107	0.94704	0.557908	23.587	1.081	199.31	92.3	5656.2	592.9	0.2099	1.17	17.25	-60	18.2	17.8	18.7	19.2	32.4	0.561728	0.549383	0.57716	0.592593	58.0596
882	2016-01-23	MM	32	Myanmar drained fen 2	20.6498	96.8915	A	mountain valley	grasses	pasture	1	MMg09	7.47	0.4368	5	0.550554	1.28938	0.709872	16.976	1.122	148	77.2	5889.7	912.3	0.2288	1.17	17.25	-60	18.2	17.6	18.7	19.2	32.4	0.561728	0.54321	0.57716	0.592593	56.7966
883	2016-01-23	MM	32	Myanmar drained fen 2	20.6498	96.8915	A	mountain valley	grasses	pasture	1	MMg10	7.33	0.3946	5	0.523715	1.53421	0.80349	21.098	1.381	180.39	440.4	5821.4	808	0.2436	1.28	19.44	-60	18.2	17.6	18.7	19.2	32.4	0.561728	0.54321	0.57716	0.592593	125.606
884	2016-01-23	MM	32	Myanmar drained fen 2	20.6498	96.8915	A	mountain valley	grasses	pasture	1	MMg11	7.29	0.5224	5	0.546204	0.914242	0.499363	105.508	1.933	236.13	778.4	5761.4	655.1	0.2311	1.25	18.7	-60	18.2	17.6	18.7	19.2	32.4	0.561728	0.54321	0.57716	0.592593	20.9753
885	2016-01-23	MM	32	Myanmar drained fen 2	20.6498	96.8915	A	mountain valley	grasses	pasture	1	MMg12	7.28	0.5136	5	0.589107	0.94704	0.557908	23.587	1.081	199.31	92.3	5656.2	592.9	0.2099	1.17	17.25	-60	18.2	17.6	18.7	19.2	32.4	0.561728	0.54321	0.57716	0.592593	47.0835
886	2016-01-22	MM	33	Myanmar fen	20.6192	96.9342	A	mountain valley	grasses	natural fen	1	MMf01	6.56	0.099	1	0.101755	9.10101	0.926076	4.188	31.635	273.42	1416.2	6176.5	1895.1	0.6692	2.11	44.18	0	15.6	15.3	15.8	16.4	32.4	0.481481	0.472222	0.487654	0.506173	0
887	2016-01-22	MM	33	Myanmar fen	20.6192	96.9342	A	mountain valley	grasses	natural fen	1	MMf02	7.18	0.1209	1	0.147339	7.2713	1.07135	6.693	55.547	279.92	781.5	6713.3	1325.4	0.4436	2.17	35.46	0	15.6	15.3	15.8	16.4	32.4	0.481481	0.472222	0.487654	0.506173	0
888	2016-01-22	MM	33	Myanmar fen	20.6192	96.9342	A	mountain valley	grasses	natural fen	1	MMf04	7.49	0.1145	1	0.110812	7.73362	0.856982	0.868	38.13	116.89	209.7	7512.3	1218.8	0.6096	1.82	29.93	0	15.6	15.3	15.8	16.4	32.4	0.481481	0.472222	0.487654	0.506173	0
889	2016-01-22	MM	33	Myanmar fen	20.6192	96.9342	A	mountain valley	grasses	natural fen	1	MMf05	6.82	0.0991	1	0.0903776	9.09082	0.821606	4.143	113.979	267.35	511.3	6943.8	1348.5	0.761	2.24	36.36	0	15.6	15.3	15.8	16.4	32.4	0.481481	0.472222	0.487654	0.506173	0
890	2016-01-22	MM	33	Myanmar fen	20.6192	96.9342	A	mountain valley	grasses	natural fen	1	MMf02	7.18	0.1209	1	0.147339	7.2713	1.07135	6.693	55.547	279.92	781.5	6713.3	1325.4	0.4436	2.17	35.46	0	16	15.6	15.8	16.4	32.4	0.493827	0.481481	0.487654	0.506173	0
891	2016-01-22	MM	33	Myanmar fen	20.6192	96.9342	A	mountain valley	grasses	natural fen	1	MMf03	6.83	0.1023	1	0.113926	8.77517	0.99972	2.837	37.323	234.29	416.9	8273	1756.8	0.5913	2.46	35.08	0	16	15.6	15.8	16.4	32.4	0.493827	0.481481	0.487654	0.506173	0
892	2016-01-22	MM	33	Myanmar fen	20.6192	96.9342	A	mountain valley	grasses	natural fen	1	MMf04	7.49	0.1145	1	0.110812	7.73362	0.856982	0.868	38.13	116.89	209.7	7512.3	1218.8	0.6096	1.82	29.93	0	16	15.6	15.8	16.4	32.4	0.493827	0.481481	0.487654	0.506173	0
893	2016-01-22	MM	33	Myanmar fen	20.6192	96.9342	A	mountain valley	grasses	natural fen	1	MMf05	6.82	0.0991	1	0.0903776	9.09082	0.821606	4.143	113.979	267.35	511.3	6943.8	1348.5	0.761	2.24	36.36	0	16	15.6	15.8	16.4	32.4	0.493827	0.481481	0.487654	0.506173	0
894	2016-01-23	MM	33	Myanmar fen	20.6192	96.9342	A	mountain valley	grasses	natural fen	1	MMf01	6.56	0.099	1	0.101755	9.10101	0.926076	4.188	31.635	273.42	1416.2	6176.5	1895.1	0.6692	2.11	44.18	0	15.4	15.2	15.9	16.2	32.4	0.475309	0.469136	0.490741	0.5	0
895	2016-01-23	MM	33	Myanmar fen	20.6192	96.9342	A	mountain valley	grasses	natural fen	1	MMf02	7.18	0.1209	1	0.147339	7.2713	1.07135	6.693	55.547	279.92	781.5	6713.3	1325.4	0.4436	2.17	35.46	0	15.4	15.2	15.9	16.2	32.4	0.475309	0.469136	0.490741	0.5	0
896	2016-01-23	MM	33	Myanmar fen	20.6192	96.9342	A	mountain valley	grasses	natural fen	1	MMf03	6.83	0.1023	1	0.113926	8.77517	0.99972	2.837	37.323	234.29	416.9	8273	1756.8	0.5913	2.46	35.08	0	15.4	15.2	15.9	16.2	32.4	0.475309	0.469136	0.490741	0.5	0
897	2016-01-23	MM	33	Myanmar fen	20.6192	96.9342	A	mountain valley	grasses	natural fen	1	MMf05	6.82	0.0991	1	0.0903776	9.09082	0.821606	4.143	113.979	267.35	511.3	6943.8	1348.5	0.761	2.24	36.36	0	15.4	15.2	15.9	16.2	32.4	0.475309	0.469136	0.490741	0.5	0
898	2016-01-24	MM	33	Myanmar fen	20.6192	96.9342	A	mountain valley	grasses	natural fen	1	MMf07	6.5	0.1261	1	0.102941	6.93021	0.713404	0.606	69.016	177.42	460.9	8615.4	712.6	0.6608	2.31	35.75	-7	12.3	12.3	12.3	12.3	32.4	0.37963	0.37963	0.37963	0.37963	12.6896
899	2016-01-24	MM	33	Myanmar fen	20.6192	96.9342	A	mountain valley	grasses	natural fen	1	MMf08	6.69	0.1073	1	0.110697	8.31966	0.920959	2.351	6.725	79.66	181.1	9628.1	753.5	0.6103	2.47	31.89	-7	12.3	12.3	12.3	12.3	32.4	0.37963	0.37963	0.37963	0.37963	7.51549
900	2016-01-24	MM	33	Myanmar fen	20.6192	96.9342	A	mountain valley	grasses	natural fen	1	MMf09	6.26	0.1063	1	0.103805	8.40734	0.872726	7.931	20.701	85.8	511.5	9915.1	833.6	0.6548	2.5	29.29	-7	12.3	12.3	12.3	12.3	32.4	0.37963	0.37963	0.37963	0.37963	0
901	2016-01-24	MM	33	Myanmar fen	20.6192	96.9342	A	mountain valley	grasses	natural fen	1	MMf10	6.82	0.1087	1	0.108116	8.19963	0.886511	0.69	7.587	81.64	148.4	10672	801.1	0.6263	2.64	28.87	-7	12.3	12.3	12.3	12.3	32.4	0.37963	0.37963	0.37963	0.37963	0
902	2016-01-24	MM	33	Myanmar fen	20.6192	96.9342	A	mountain valley	grasses	natural fen	1	MMf06	6.82	0.1965	1	0.121044	4.08906	0.494956	0.69	7.587	81.64	148.4	10672	801.1	0.553	2.64	28.87	-7	12.5	12.5	12.5	12.5	32.4	0.385802	0.385802	0.385802	0.385802	0
903	2016-01-24	MM	33	Myanmar fen	20.6192	96.9342	A	mountain valley	grasses	natural fen	1	MMf07	6.5	0.1261	1	0.102941	6.93021	0.713404	0.606	69.016	177.42	460.9	8615.4	712.6	0.6608	2.31	35.75	-7	12.5	12.5	12.5	12.5	32.4	0.385802	0.385802	0.385802	0.385802	14.8656
904	2016-01-24	MM	33	Myanmar fen	20.6192	96.9342	A	mountain valley	grasses	natural fen	1	MMf08	6.69	0.1073	1	0.110697	8.31966	0.920959	2.351	6.725	79.66	181.1	9628.1	753.5	0.6103	2.47	31.89	-7	12.5	12.5	12.5	12.5	32.4	0.385802	0.385802	0.385802	0.385802	12.1508
905	2016-01-24	MM	33	Myanmar fen	20.6192	96.9342	A	mountain valley	grasses	natural fen	1	MMf09	6.26	0.1063	1	0.103805	8.40734	0.872726	7.931	20.701	85.8	511.5	9915.1	833.6	0.6548	2.5	29.29	-7	12.5	12.5	12.5	12.5	32.4	0.385802	0.385802	0.385802	0.385802	0
906	2016-01-24	MM	33	Myanmar fen	20.6192	96.9342	A	mountain valley	grasses	natural fen	1	MMf10	6.82	0.1087	1	0.108116	8.19963	0.886511	0.69	7.587	81.64	148.4	10672	801.1	0.6263	2.64	28.87	-7	12.5	12.5	12.5	12.5	32.4	0.385802	0.385802	0.385802	0.385802	0
907	2016-01-24	MM	33	Myanmar fen	20.6192	96.9342	A	mountain valley	grasses	natural fen	1	MMf06	6.82	0.1965	1	0.121044	4.08906	0.494956	0.69	7.587	81.64	148.4	10672	801.1	0.553	2.64	28.87	-7	13	13	13	13	32.4	0.401235	0.401235	0.401235	0.401235	0
908	2016-01-24	MM	33	Myanmar fen	20.6192	96.9342	A	mountain valley	grasses	natural fen	1	MMf07	6.5	0.1261	1	0.102941	6.93021	0.713404	0.606	69.016	177.42	460.9	8615.4	712.6	0.6608	2.31	35.75	-7	13	13	13	13	32.4	0.401235	0.401235	0.401235	0.401235	15.3766
909	2016-01-24	MM	33	Myanmar fen	20.6192	96.9342	A	mountain valley	grasses	natural fen	1	MMf10	6.82	0.1087	1	0.108116	8.19963	0.886511	0.69	7.587	81.64	148.4	10672	801.1	0.6263	2.64	28.87	-7	13	13	13	13	32.4	0.401235	0.401235	0.401235	0.401235	0
910	2014-02-15	NZ	34	New Zealand drained fen 1	-37.4333	175.55	C	lowland	sedges	pasture	1	Kopu 2 0-10	3.36	0.4203	5	0.310123	1.37925	0.427738	30.071	85.359	61.91	149.69	999.1	222.89	0.4527	1.26	27.3	-65	20.7	20.4	20.5	20.3	21	0.985714	0.971429	0.97619	0.966667	160.686
911	2014-02-15	NZ	34	New Zealand drained fen 1	-37.4333	175.55	C	lowland	sedges	pasture	1	Kopu 3 0-10	4.71	0.64	5	0.223127	0.5625	0.125509	17.577	37.349	198.26	347.31	4194.1	633.22	0.6526	2.25	34.9	-65	20.7	20.4	20.5	20.3	21	0.985714	0.971429	0.97619	0.966667	68.6107
912	2014-02-15	NZ	34	New Zealand drained fen 1	-37.4333	175.55	C	lowland	sedges	pasture	1	Kopu 1 0-10	4.64	0.6019	5	0.24394	0.661406	0.161343	26.236	8.515	111.2	317.24	4209	410	0.5918	2.11	30.8	-34.5	24.4	20.4	20.4	20.2	21	1.1619	0.971429	0.971429	0.961905	23.5748
913	2014-02-15	NZ	34	New Zealand drained fen 1	-37.4333	175.55	C	lowland	sedges	pasture	1	Kopu 2 0-10	3.36	0.4203	5	0.310123	1.37925	0.427738	30.071	85.359	61.91	149.69	999.1	222.89	0.4527	1.26	27.3	-34.5	24.4	20.4	20.4	20.2	21	1.1619	0.971429	0.971429	0.961905	168.46
914	2014-02-15	NZ	34	New Zealand drained fen 1	-37.4333	175.55	C	lowland	sedges	pasture	1	Kopu 3 0-10	4.71	0.64	5	0.223127	0.5625	0.125509	17.577	37.349	198.26	347.31	4194.1	633.22	0.6526	2.25	34.9	-34.5	24.4	20.4	20.4	20.2	21	1.1619	0.971429	0.971429	0.961905	78.1891
915	2014-02-16	NZ	34	New Zealand drained fen 1	-37.4333	175.55	C	lowland	sedges	pasture	1	Kopu 1 0-10	4.64	0.6019	5	0.24394	0.661406	0.161343	26.236	8.515	111.2	317.24	4209	410	0.5918	2.11	30.8	-71	20.4	20.1	19.7	20.2	21	0.971429	0.957143	0.938095	0.961905	9.19646
916	2014-02-16	NZ	34	New Zealand drained fen 1	-37.4333	175.55	C	lowland	sedges	pasture	1	Kopu 2 0-10	3.36	0.4203	5	0.310123	1.37925	0.427738	30.071	85.359	61.91	149.69	999.1	222.89	0.4527	1.26	27.3	-71	20.4	20.1	19.7	20.2	21	0.971429	0.957143	0.938095	0.961905	163.177
917	2014-02-16	NZ	34	New Zealand drained fen 1	-37.4333	175.55	C	lowland	sedges	pasture	1	Kopu 3 0-10	4.71	0.64	5	0.223127	0.5625	0.125509	17.577	37.349	198.26	347.31	4194.1	633.22	0.6526	2.25	34.9	-71	20.4	20.1	19.7	20.2	21	0.971429	0.957143	0.938095	0.961905	61.9915
918	2014-02-16	NZ	34	New Zealand drained fen 1	-37.4333	175.55	C	lowland	sedges	pasture	1	Kopu 2 0-10	3.36	0.4203	5	0.310123	1.37925	0.427738	30.071	85.359	61.91	149.69	999.1	222.89	0.4527	1.26	27.3	-34.5	20.2	20.1	23.8	20.2	21	0.961905	0.957143	1.13333	0.961905	133.389
919	2014-02-16	NZ	34	New Zealand drained fen 1	-37.4333	175.55	C	lowland	sedges	pasture	1	Kopu 3 0-10	4.71	0.64	5	0.223127	0.5625	0.125509	17.577	37.349	198.26	347.31	4194.1	633.22	0.6526	2.25	34.9	-34.5	20.2	20.1	23.8	20.2	21	0.961905	0.957143	1.13333	0.961905	40.8863
920	2014-02-17	NZ	34	New Zealand drained fen 1	-37.4333	175.55	C	lowland	sedges	pasture	1	Kopu 2 0-10	3.36	0.4203	5	0.310123	1.37925	0.427738	30.071	85.359	61.91	149.69	999.1	222.89	0.4527	1.26	27.3	-36	19.8	19.6	20.1	20	21	0.942857	0.933333	0.957143	0.952381	128.438
921	2014-02-17	NZ	34	New Zealand drained fen 1	-37.4333	175.55	C	lowland	sedges	pasture	1	Kopu 3 0-10	4.71	0.64	5	0.223127	0.5625	0.125509	17.577	37.349	198.26	347.31	4194.1	633.22	0.6526	2.25	34.9	-36	19.8	19.6	20.1	20	21	0.942857	0.933333	0.957143	0.952381	33.0987
922	2014-02-22	NZ	35	New Zealand drained fen 2	-46.5356	168.433	C	lowland	sedges	pasture	1	Awarua 1 0-10	5.78	0.2349	5	0.301593	3.25713	0.982329	21.707	9.024	104.92	169.33	5607	476.76	0.4672	1.22	24.8	-43	16.6	16.3	14.8	16.2	15	1.10667	1.08667	0.986667	1.08	0
923	2014-02-22	NZ	35	New Zealand drained fen 2	-46.5356	168.433	C	lowland	sedges	pasture	1	Awarua2 0-10	4.57	0.3518	5	0.328716	1.84252	0.605667	13.574	69.492	80.12	157.09	2446.7	376.23	0.4237	1.15	21.9	-43	16.6	16.3	14.8	16.2	15	1.10667	1.08667	0.986667	1.08	0
924	2014-02-22	NZ	35	New Zealand drained fen 2	-46.5356	168.433	C	lowland	sedges	pasture	1	Awarua 3 0-10	5.13	0.3252	5	0.279192	2.07503	0.579333	44.201	272.003	162.39	324.56	3197	699.27	0.5095	1.84	30.5	-43	16.6	16.3	14.8	16.2	15	1.10667	1.08667	0.986667	1.08	20.3817
925	2014-02-22	NZ	35	New Zealand drained fen 2	-46.5356	168.433	C	lowland	sedges	pasture	1	Awarua 1 0-10	5.78	0.2349	5	0.301593	3.25713	0.982329	21.707	9.024	104.92	169.33	5607	476.76	0.4672	1.22	24.8	-43	15.8	16	13	14.9	15	1.05333	1.06667	0.866667	0.993333	0
926	2014-02-22	NZ	35	New Zealand drained fen 2	-46.5356	168.433	C	lowland	sedges	pasture	1	Awarua2 0-10	4.57	0.3518	5	0.328716	1.84252	0.605667	13.574	69.492	80.12	157.09	2446.7	376.23	0.4237	1.15	21.9	-43	15.8	16	13	14.9	15	1.05333	1.06667	0.866667	0.993333	0
927	2014-02-22	NZ	35	New Zealand drained fen 2	-46.5356	168.433	C	lowland	sedges	pasture	1	Awarua 3 0-10	5.13	0.3252	5	0.279192	2.07503	0.579333	44.201	272.003	162.39	324.56	3197	699.27	0.5095	1.84	30.5	-43	15.8	16	13	14.9	15	1.05333	1.06667	0.866667	0.993333	13.5
928	2014-02-23	NZ	35	New Zealand drained fen 2	-46.5356	168.433	C	lowland	sedges	pasture	1	Awarua 1 0-10	5.78	0.2349	5	0.301593	3.25713	0.982329	21.707	9.024	104.92	169.33	5607	476.76	0.4672	1.22	24.8	-43	15.7	16	14.1	15	15	1.04667	1.06667	0.94	1	-3.78881
929	2014-02-23	NZ	35	New Zealand drained fen 2	-46.5356	168.433	C	lowland	sedges	pasture	1	Awarua2 0-10	4.57	0.3518	5	0.328716	1.84252	0.605667	13.574	69.492	80.12	157.09	2446.7	376.23	0.4237	1.15	21.9	-43	15.7	16	14.1	15	15	1.04667	1.06667	0.94	1	4.3277
930	2014-02-23	NZ	35	New Zealand drained fen 2	-46.5356	168.433	C	lowland	sedges	pasture	1	Awarua 1 0-10	5.78	0.2349	5	0.301593	3.25713	0.982329	21.707	9.024	104.92	169.33	5607	476.76	0.4672	1.22	24.8	-43	15.5	15.7	13.3	14.7	15	1.03333	1.04667	0.886667	0.98	0
931	2014-02-23	NZ	35	New Zealand drained fen 2	-46.5356	168.433	C	lowland	sedges	pasture	1	Awarua2 0-10	4.57	0.3518	5	0.328716	1.84252	0.605667	13.574	69.492	80.12	157.09	2446.7	376.23	0.4237	1.15	21.9	-43	15.5	15.7	13.3	14.7	15	1.03333	1.04667	0.886667	0.98	0
932	2014-02-23	NZ	35	New Zealand drained fen 2	-46.5356	168.433	C	lowland	sedges	pasture	1	Awarua 3 0-10	5.13	0.3252	5	0.279192	2.07503	0.579333	44.201	272.003	162.39	324.56	3197	699.27	0.5095	1.84	30.5	-43	15.5	15.7	13.3	14.7	15	1.03333	1.04667	0.886667	0.98	15.3955
933	2014-02-24	NZ	35	New Zealand drained fen 2	-46.5356	168.433	C	lowland	sedges	pasture	1	Awarua 1 0-10	5.78	0.2349	5	0.301593	3.25713	0.982329	21.707	9.024	104.92	169.33	5607	476.76	0.4672	1.22	24.8	-43	15.4	15.6	14.5	14.8	15	1.02667	1.04	0.966667	0.986667	0
934	2014-02-24	NZ	35	New Zealand drained fen 2	-46.5356	168.433	C	lowland	sedges	pasture	1	Awarua2 0-10	4.57	0.3518	5	0.328716	1.84252	0.605667	13.574	69.492	80.12	157.09	2446.7	376.23	0.4237	1.15	21.9	-43	15.4	15.6	14.5	14.8	15	1.02667	1.04	0.966667	0.986667	0
935	2014-02-24	NZ	35	New Zealand drained fen 2	-46.5356	168.433	C	lowland	sedges	pasture	1	Awarua 3 0-10	5.13	0.3252	5	0.279192	2.07503	0.579333	44.201	272.003	162.39	324.56	3197	699.27	0.5095	1.84	30.5	-43	15.4	15.6	14.5	14.8	15	1.02667	1.04	0.966667	0.986667	19.2427
936	2014-02-15	NZ	36	New Zealand fen 1	-37.4333	175.55	C	lowland	sedges	natural fen	0	Kopu 4 0-10	3.7	0.118	2	0.106906	7.47458	0.799078	0.975	7.5	49.72	1012.76	909.3	534.5	0.8363	0.72	44.3	-34.5	15	15.4	15.3	15.1	21	0.714286	0.733333	0.728571	0.719048	0
937	2014-02-15	NZ	36	New Zealand fen 1	-37.4333	175.55	C	lowland	sedges	natural fen	0	Kopu 5 0-10	3.74	0.115	2	0.104684	7.69565	0.805611	1.348	18.605	46.98	618.48	469.6	447.57	0.8548	0.72	42.9	-34.5	15	15.4	15.3	15.1	21	0.714286	0.733333	0.728571	0.719048	0
938	2014-02-15	NZ	36	New Zealand fen 1	-37.4333	175.55	C	lowland	sedges	natural fen	0	Kopu 6 0-10	3.39	0.1249	2	0.111246	7.00641	0.779438	1.361	27.531	47.92	304.86	482.8	508.06	0.8023	1.02	44.1	-34.5	15	15.4	15.3	15.1	21	0.714286	0.733333	0.728571	0.719048	0
939	2014-02-15	NZ	36	New Zealand fen 1	-37.4333	175.55	C	lowland	sedges	natural fen	0	Kopu 4 0-10	3.7	0.118	2	0.106906	7.47458	0.799078	0.975	7.5	49.72	1012.76	909.3	534.5	0.8363	0.72	44.3	-49	15.8	15.2	15.1	14.9	21	0.752381	0.72381	0.719048	0.709524	0
940	2014-02-15	NZ	36	New Zealand fen 1	-37.4333	175.55	C	lowland	sedges	natural fen	0	Kopu 5 0-10	3.74	0.115	2	0.104684	7.69565	0.805611	1.348	18.605	46.98	618.48	469.6	447.57	0.8548	0.72	42.9	-49	15.8	15.2	15.1	14.9	21	0.752381	0.72381	0.719048	0.709524	0
941	2014-02-16	NZ	36	New Zealand fen 1	-37.4333	175.55	C	lowland	sedges	natural fen	0	Kopu 4 0-10	3.7	0.118	2	0.106906	7.47458	0.799078	0.975	7.5	49.72	1012.76	909.3	534.5	0.8363	0.72	44.3	-36	15.1	14.9	14.3	15.2	21	0.719048	0.709524	0.680952	0.72381	0
942	2014-02-16	NZ	36	New Zealand fen 1	-37.4333	175.55	C	lowland	sedges	natural fen	0	Kopu 5 0-10	3.74	0.115	2	0.104684	7.69565	0.805611	1.348	18.605	46.98	618.48	469.6	447.57	0.8548	0.72	42.9	-36	15.1	14.9	14.3	15.2	21	0.719048	0.709524	0.680952	0.72381	12.184
943	2014-02-16	NZ	36	New Zealand fen 1	-37.4333	175.55	C	lowland	sedges	natural fen	0	Kopu 6 0-10	3.39	0.1249	2	0.111246	7.00641	0.779438	1.361	27.531	47.92	304.86	482.8	508.06	0.8023	1.02	44.1	-36	15.1	14.9	14.3	15.2	21	0.719048	0.709524	0.680952	0.72381	0
944	2014-02-16	NZ	36	New Zealand fen 1	-37.4333	175.55	C	lowland	sedges	natural fen	0	Kopu 4 0-10	3.7	0.118	2	0.106906	7.47458	0.799078	0.975	7.5	49.72	1012.76	909.3	534.5	0.8363	0.72	44.3	-53	15.3	14.8	15	14.9	21	0.728571	0.704762	0.714286	0.709524	0
945	2014-02-16	NZ	36	New Zealand fen 1	-37.4333	175.55	C	lowland	sedges	natural fen	0	Kopu 6 0-10	3.39	0.1249	2	0.111246	7.00641	0.779438	1.361	27.531	47.92	304.86	482.8	508.06	0.8023	1.02	44.1	-53	15.3	14.8	15	14.9	21	0.728571	0.704762	0.714286	0.709524	0
946	2014-02-17	NZ	36	New Zealand fen 1	-37.4333	175.55	C	lowland	sedges	natural fen	0	Kopu 5 0-10	3.74	0.115	2	0.104684	7.69565	0.805611	1.348	18.605	46.98	618.48	469.6	447.57	0.8548	0.72	42.9	0	14.9	14.8	14.8	15.1	21	0.709524	0.704762	0.704762	0.719048	0
947	2014-02-17	NZ	36	New Zealand fen 1	-37.4333	175.55	C	lowland	sedges	natural fen	0	Kopu 6 0-10	3.39	0.1249	2	0.111246	7.00641	0.779438	1.361	27.531	47.92	304.86	482.8	508.06	0.8023	1.02	44.1	0	14.9	14.8	14.8	15.1	21	0.709524	0.704762	0.704762	0.719048	0
948	2014-02-22	NZ	37	New Zealand fen 2	-46.5356	168.433	C	lowland	sedges	natural fen	0	Awarua 4 0-10	3.49	0.0842	1	0.0809187	10.8765	0.880111	0.475	49.75	247.75	1263.55	814.2	722.51	0.7606	1.34	42.7	-4	13.1	13.3	13.1	12.8	15	0.873333	0.886667	0.873333	0.853333	0
949	2014-02-22	NZ	37	New Zealand fen 2	-46.5356	168.433	C	lowland	sedges	natural fen	0	Awarua 5 0-10	3.37	0.0836	1	0.080929	10.9617	0.887122	0.778	16.874	222.43	1151.67	694.5	519.41	0.7605	1.53	42.1	-4	13.1	13.3	13.1	12.8	15	0.873333	0.886667	0.873333	0.853333	0
950	2014-02-22	NZ	37	New Zealand fen 2	-46.5356	168.433	C	lowland	sedges	natural fen	0	Awarua 6 0-10	3.17	0.0857	1	0.0836371	10.6686	0.892292	1.925	24.03	234.13	1116.03	427.9	548.32	0.7351	2.36	42.4	-4	13.1	13.3	13.1	12.8	15	0.873333	0.886667	0.873333	0.853333	5.72733
951	2014-02-22	NZ	37	New Zealand fen 2	-46.5356	168.433	C	lowland	sedges	natural fen	0	Awarua 4 0-10	3.49	0.0842	1	0.0809187	10.8765	0.880111	0.475	49.75	247.75	1263.55	814.2	722.51	0.7606	1.34	42.7	-4	12.8	12.7	11.7	12.5	15	0.853333	0.846667	0.78	0.833333	0
952	2014-02-22	NZ	37	New Zealand fen 2	-46.5356	168.433	C	lowland	sedges	natural fen	0	Awarua 5 0-10	3.37	0.0836	1	0.080929	10.9617	0.887122	0.778	16.874	222.43	1151.67	694.5	519.41	0.7605	1.53	42.1	-4	12.8	12.7	11.7	12.5	15	0.853333	0.846667	0.78	0.833333	0
953	2014-02-22	NZ	37	New Zealand fen 2	-46.5356	168.433	C	lowland	sedges	natural fen	0	Awarua 6 0-10	3.17	0.0857	1	0.0836371	10.6686	0.892292	1.925	24.03	234.13	1116.03	427.9	548.32	0.7351	2.36	42.4	-4	12.8	12.7	11.7	12.5	15	0.853333	0.846667	0.78	0.833333	0
954	2014-02-23	NZ	37	New Zealand fen 2	-46.5356	168.433	C	lowland	sedges	natural fen	0	Awarua 4 0-10	3.49	0.0842	1	0.0809187	10.8765	0.880111	0.475	49.75	247.75	1263.55	814.2	722.51	0.7606	1.34	42.7	-4	13.1	13.1	12.3	12.9	15	0.873333	0.873333	0.82	0.86	-4.09184
955	2014-02-23	NZ	37	New Zealand fen 2	-46.5356	168.433	C	lowland	sedges	natural fen	0	Awarua 5 0-10	3.37	0.0836	1	0.080929	10.9617	0.887122	0.778	16.874	222.43	1151.67	694.5	519.41	0.7605	1.53	42.1	-4	13.1	13.1	12.3	12.9	15	0.873333	0.873333	0.82	0.86	0
956	2014-02-23	NZ	37	New Zealand fen 2	-46.5356	168.433	C	lowland	sedges	natural fen	0	Awarua 6 0-10	3.17	0.0857	1	0.0836371	10.6686	0.892292	1.925	24.03	234.13	1116.03	427.9	548.32	0.7351	2.36	42.4	-4	13.1	13.1	12.3	12.9	15	0.873333	0.873333	0.82	0.86	0
957	2014-02-23	NZ	37	New Zealand fen 2	-46.5356	168.433	C	lowland	sedges	natural fen	0	Awarua 4 0-10	3.49	0.0842	1	0.0809187	10.8765	0.880111	0.475	49.75	247.75	1263.55	814.2	722.51	0.7606	1.34	42.7	-4	12.9	12.9	12.3	12.9	15	0.86	0.86	0.82	0.86	0
958	2014-02-23	NZ	37	New Zealand fen 2	-46.5356	168.433	C	lowland	sedges	natural fen	0	Awarua 5 0-10	3.37	0.0836	1	0.080929	10.9617	0.887122	0.778	16.874	222.43	1151.67	694.5	519.41	0.7605	1.53	42.1	-4	12.9	12.9	12.3	12.9	15	0.86	0.86	0.82	0.86	0
959	2014-02-23	NZ	37	New Zealand fen 2	-46.5356	168.433	C	lowland	sedges	natural fen	0	Awarua 6 0-10	3.17	0.0857	1	0.0836371	10.6686	0.892292	1.925	24.03	234.13	1116.03	427.9	548.32	0.7351	2.36	42.4	-4	12.9	12.9	12.3	12.9	15	0.86	0.86	0.82	0.86	0
960	2014-02-24	NZ	37	New Zealand fen 2	-46.5356	168.433	C	lowland	sedges	natural fen	0	Awarua 4 0-10	3.49	0.0842	1	0.0809187	10.8765	0.880111	0.475	49.75	247.75	1263.55	814.2	722.51	0.7606	1.34	42.7	-4	13	13	12.8	12.9	15	0.866667	0.866667	0.853333	0.86	0
961	2014-02-24	NZ	37	New Zealand fen 2	-46.5356	168.433	C	lowland	sedges	natural fen	0	Awarua 5 0-10	3.37	0.0836	1	0.080929	10.9617	0.887122	0.778	16.874	222.43	1151.67	694.5	519.41	0.7605	1.53	42.1	-4	13	13	12.8	12.9	15	0.866667	0.866667	0.853333	0.86	0
962	2014-02-24	NZ	37	New Zealand fen 2	-46.5356	168.433	C	lowland	sedges	natural fen	0	Awarua 6 0-10	3.17	0.0857	1	0.0836371	10.6686	0.892292	1.925	24.03	234.13	1116.03	427.9	548.32	0.7351	2.36	42.4	-4	13	13	12.8	12.9	15	0.866667	0.866667	0.853333	0.86	0
963	2012-07-22	CA-QC	38	Quebec drained bog	45.1189	-74.2039	D	river valley	herbs	fallow	2	H I 2 0-10	5.35	0.2769	5	0.232997	2.61141	0.608452	22.122	39.17	82.96	144.88	11081.6	1741	0.622412	1.41	34.6	-100	21.7	21.2	20.5	19.9	20.3	1.06897	1.04433	1.00985	0.980296	25.9949
964	2012-07-22	CA-QC	38	Quebec drained bog	45.1189	-74.2039	D	river valley	herbs	fallow	2	H I 3 0-10	5.35	0.5792	5	0.356549	0.726519	0.25904	7.355	8.909	77.53	144.88	8311.2	1741	0.385942	1.11	21.7	-100	21.7	21.2	20.5	19.9	20.3	1.06897	1.04433	1.00985	0.980296	29.5664
965	2012-07-22	CA-QC	38	Quebec drained bog	45.1189	-74.2039	D	river valley	herbs	fallow	2	H II 1 0-10	5	0.1979	5	0.191784	4.05306	0.77731	0.48	21.375	48.32	161.36	9234.2	2343.2	0.76906	1.82	42.6	-20	22	21.2	20.8	19.9	20.3	1.08374	1.04433	1.02463	0.980296	0
966	2012-07-22	CA-QC	38	Quebec drained bog	45.1189	-74.2039	D	river valley	herbs	fallow	2	H II 2 0-10	5	0.2448	5	0.211417	3.08497	0.652213	0.409	83.584	63.23	161.36	8933.9	2343.2	0.692069	1.63	38.4	-20	22	21.2	20.8	19.9	20.3	1.08374	1.04433	1.02463	0.980296	293.495
967	2012-07-22	CA-QC	38	Quebec drained bog	45.1189	-74.2039	D	river valley	herbs	fallow	2	H II 3 0-10	5	0.3457	5	0.261046	1.89268	0.494077	35.697	28.191	56.4	161.36	9079.3	2343.2	0.549088	1.48	30.6	-20	22	21.2	20.8	19.9	20.3	1.08374	1.04433	1.02463	0.980296	40.694
968	2012-07-22	CA-QC	38	Quebec drained bog	45.1189	-74.2039	D	river valley	herbs	fallow	2	H III 3 0-10	4.68	0.3071	5	0.209375	2.25627	0.472407	28.428	31.734	70.05	139.86	10327.4	2759.3	0.699402	1.73	38.8	-48	19.3	18.8	18.7	18.5	20.3	0.950739	0.926108	0.921182	0.91133	7.43635
969	2012-07-22	CA-QC	38	Quebec drained bog	45.1189	-74.2039	D	river valley	herbs	fallow	2	H I 1 0-10	5.35	0.2737	5	0.241428	2.65364	0.640662	0.694	30.305	37.19	144.88	8513.5	1741	0.598581	1.47	33.3	-100	22.3	21.3	20.7	19.9	20.3	1.09852	1.04926	1.0197	0.980296	4.90949
970	2012-07-22	CA-QC	38	Quebec drained bog	45.1189	-74.2039	D	river valley	herbs	fallow	2	H I 2 0-10	5.35	0.2769	5	0.232997	2.61141	0.608452	22.122	39.17	82.96	144.88	11081.6	1741	0.622412	1.41	34.6	-100	22.3	21.3	20.7	19.9	20.3	1.09852	1.04926	1.0197	0.980296	21.1015
971	2012-07-22	CA-QC	38	Quebec drained bog	45.1189	-74.2039	D	river valley	herbs	fallow	2	H II 1 0-10	5	0.1979	5	0.191784	4.05306	0.77731	0.48	21.375	48.32	161.36	9234.2	2343.2	0.76906	1.82	42.6	-20	23	21.3	20.8	19.7	20.3	1.133	1.04926	1.02463	0.970443	16.0392
972	2012-07-22	CA-QC	38	Quebec drained bog	45.1189	-74.2039	D	river valley	herbs	fallow	2	H II 2 0-10	5	0.2448	5	0.211417	3.08497	0.652213	0.409	83.584	63.23	161.36	8933.9	2343.2	0.692069	1.63	38.4	-20	23	21.3	20.8	19.7	20.3	1.133	1.04926	1.02463	0.970443	293.962
973	2012-07-22	CA-QC	38	Quebec drained bog	45.1189	-74.2039	D	river valley	herbs	fallow	2	H II 3 0-10	5	0.3457	5	0.261046	1.89268	0.494077	35.697	28.191	56.4	161.36	9079.3	2343.2	0.549088	1.48	30.6	-20	23	21.3	20.8	19.7	20.3	1.133	1.04926	1.02463	0.970443	52.3813
974	2012-07-22	CA-QC	38	Quebec drained bog	45.1189	-74.2039	D	river valley	herbs	fallow	2	H III 1 0-10	4.68	0.2732	5	0.246225	2.66032	0.655039	17.334	19.549	38.65	139.86	8974.7	2759.3	0.58575	1.53	32.6	-48	19.6	18.7	18.5	18.2	20.3	0.965517	0.921182	0.91133	0.896552	43.7731
975	2012-07-22	CA-QC	38	Quebec drained bog	45.1189	-74.2039	D	river valley	herbs	fallow	2	H III 2 0-10	4.68	0.2725	5	0.234256	2.66972	0.625398	19.044	22.347	38.07	139.86	7718.8	2759.3	0.618745	1.66	34.4	-48	19.6	18.7	18.5	18.2	20.3	0.965517	0.921182	0.91133	0.896552	94.4254
976	2012-07-22	CA-QC	38	Quebec drained bog	45.1189	-74.2039	D	river valley	herbs	fallow	2	H III 3 0-10	4.68	0.3071	5	0.209375	2.25627	0.472407	28.428	31.734	70.05	139.86	10327.4	2759.3	0.699402	1.73	38.8	-48	19.6	18.7	18.5	18.2	20.3	0.965517	0.921182	0.91133	0.896552	11.1582
977	2012-07-23	CA-QC	38	Quebec drained bog	45.1189	-74.2039	D	river valley	herbs	fallow	2	H I 1 0-10	5.35	0.2737	5	0.241428	2.65364	0.640662	0.694	30.305	37.19	144.88	8513.5	1741	0.598581	1.47	33.3	-100	21.9	21.5	20.7	20.1	20.3	1.07882	1.05911	1.0197	0.990148	16.2807
978	2012-07-23	CA-QC	38	Quebec drained bog	45.1189	-74.2039	D	river valley	herbs	fallow	2	H I 2 0-10	5.35	0.2769	5	0.232997	2.61141	0.608452	22.122	39.17	82.96	144.88	11081.6	1741	0.622412	1.41	34.6	-100	21.9	21.5	20.7	20.1	20.3	1.07882	1.05911	1.0197	0.990148	19.1098
979	2012-07-23	CA-QC	38	Quebec drained bog	45.1189	-74.2039	D	river valley	herbs	fallow	2	H I 3 0-10	5.35	0.5792	5	0.356549	0.726519	0.25904	7.355	8.909	77.53	144.88	8311.2	1741	0.385942	1.11	21.7	-100	21.9	21.5	20.7	20.1	20.3	1.07882	1.05911	1.0197	0.990148	19.3492
980	2012-07-23	CA-QC	38	Quebec drained bog	45.1189	-74.2039	D	river valley	herbs	fallow	2	H II 1 0-10	5	0.1979	5	0.191784	4.05306	0.77731	0.48	21.375	48.32	161.36	9234.2	2343.2	0.76906	1.82	42.6	-8	22.1	21.8	20.4	19.9	20.3	1.08867	1.07389	1.00493	0.980296	0
981	2012-07-23	CA-QC	38	Quebec drained bog	45.1189	-74.2039	D	river valley	herbs	fallow	2	H II 2 0-10	5	0.2448	5	0.211417	3.08497	0.652213	0.409	83.584	63.23	161.36	8933.9	2343.2	0.692069	1.63	38.4	-8	22.1	21.8	20.4	19.9	20.3	1.08867	1.07389	1.00493	0.980296	277.353
982	2012-07-23	CA-QC	38	Quebec drained bog	45.1189	-74.2039	D	river valley	herbs	fallow	2	H II 3 0-10	5	0.3457	5	0.261046	1.89268	0.494077	35.697	28.191	56.4	161.36	9079.3	2343.2	0.549088	1.48	30.6	-8	22.1	21.8	20.4	19.9	20.3	1.08867	1.07389	1.00493	0.980296	40.041
983	2012-07-23	CA-QC	38	Quebec drained bog	45.1189	-74.2039	D	river valley	herbs	fallow	2	H III 1 0-10	4.68	0.2732	5	0.246225	2.66032	0.655039	17.334	19.549	38.65	139.86	8974.7	2759.3	0.58575	1.53	32.6	-22	19.9	19.7	19.1	18.5	20.3	0.980296	0.970443	0.940887	0.91133	22.5468
984	2012-07-23	CA-QC	38	Quebec drained bog	45.1189	-74.2039	D	river valley	herbs	fallow	2	H III 3 0-10	4.68	0.3071	5	0.209375	2.25627	0.472407	28.428	31.734	70.05	139.86	10327.4	2759.3	0.699402	1.73	38.8	-22	19.9	19.7	19.1	18.5	20.3	0.980296	0.970443	0.940887	0.91133	8.54306
985	2012-07-23	CA-QC	38	Quebec drained bog	45.1189	-74.2039	D	river valley	herbs	fallow	2	H I 3 0-10	5.35	0.5792	5	0.356549	0.726519	0.25904	7.355	8.909	77.53	144.88	8311.2	1741	0.385942	1.11	21.7	-100	23.9	21.4	21	20	20.3	1.17734	1.05419	1.03448	0.985222	22.4767
986	2012-07-23	CA-QC	38	Quebec drained bog	45.1189	-74.2039	D	river valley	herbs	fallow	2	H II 2 0-10	5	0.2448	5	0.211417	3.08497	0.652213	0.409	83.584	63.23	161.36	8933.9	2343.2	0.692069	1.63	38.4	-8	23.9	21.7	21.2	19.8	20.3	1.17734	1.06897	1.04433	0.975369	475.364
987	2012-07-23	CA-QC	38	Quebec drained bog	45.1189	-74.2039	D	river valley	herbs	fallow	2	H II 3 0-10	5	0.3457	5	0.261046	1.89268	0.494077	35.697	28.191	56.4	161.36	9079.3	2343.2	0.549088	1.48	30.6	-8	23.9	21.7	21.2	19.8	20.3	1.17734	1.06897	1.04433	0.975369	0
988	2012-07-23	CA-QC	38	Quebec drained bog	45.1189	-74.2039	D	river valley	herbs	fallow	2	H III 2 0-10	4.68	0.2725	5	0.234256	2.66972	0.625398	19.044	22.347	38.07	139.86	7718.8	2759.3	0.618745	1.66	34.4	-22	19.9	21.7	18.6	19.1	20.3	0.980296	1.06897	0.916256	0.940887	141.323
989	2012-07-23	CA-QC	38	Quebec drained bog	45.1189	-74.2039	D	river valley	herbs	fallow	2	H III 3 0-10	4.68	0.3071	5	0.209375	2.25627	0.472407	28.428	31.734	70.05	139.86	10327.4	2759.3	0.699402	1.73	38.8	-22	19.9	21.7	18.6	19.1	20.3	0.980296	1.06897	0.916256	0.940887	62.9548
990	2012-07-24	CA-QC	38	Quebec drained bog	45.1189	-74.2039	D	river valley	herbs	fallow	2	H I 1 0-10	5.35	0.2737	5	0.241428	2.65364	0.640662	0.694	30.305	37.19	144.88	8513.5	1741	0.598581	1.47	33.3	-100	22.2	21.8	21.1	20.1	20.3	1.0936	1.07389	1.03941	0.990148	13.3249
991	2012-07-24	CA-QC	38	Quebec drained bog	45.1189	-74.2039	D	river valley	herbs	fallow	2	H I 2 0-10	5.35	0.2769	5	0.232997	2.61141	0.608452	22.122	39.17	82.96	144.88	11081.6	1741	0.622412	1.41	34.6	-100	22.2	21.8	21.1	20.1	20.3	1.0936	1.07389	1.03941	0.990148	23.6139
992	2012-07-24	CA-QC	38	Quebec drained bog	45.1189	-74.2039	D	river valley	herbs	fallow	2	H I 3 0-10	5.35	0.5792	5	0.356549	0.726519	0.25904	7.355	8.909	77.53	144.88	8311.2	1741	0.385942	1.11	21.7	-100	22.2	21.8	21.1	20.1	20.3	1.0936	1.07389	1.03941	0.990148	30.9938
993	2012-07-24	CA-QC	38	Quebec drained bog	45.1189	-74.2039	D	river valley	herbs	fallow	2	H II 2 0-10	5	0.2448	5	0.211417	3.08497	0.652213	0.409	83.584	63.23	161.36	8933.9	2343.2	0.692069	1.63	38.4	-13	22.5	22.3	21.3	20.7	20.3	1.10837	1.09852	1.04926	1.0197	175.188
994	2012-07-24	CA-QC	38	Quebec drained bog	45.1189	-74.2039	D	river valley	herbs	fallow	2	H II 3 0-10	5	0.3457	5	0.261046	1.89268	0.494077	35.697	28.191	56.4	161.36	9079.3	2343.2	0.549088	1.48	30.6	-13	22.5	22.3	21.3	20.7	20.3	1.10837	1.09852	1.04926	1.0197	83.6467
995	2012-07-24	CA-QC	38	Quebec drained bog	45.1189	-74.2039	D	river valley	herbs	fallow	2	H III 1 0-10	4.68	0.2732	5	0.246225	2.66032	0.655039	17.334	19.549	38.65	139.86	8974.7	2759.3	0.58575	1.53	32.6	-32	20.9	20.5	19.5	19	20.3	1.02956	1.00985	0.960591	0.935961	18.7733
996	2012-07-24	CA-QC	38	Quebec drained bog	45.1189	-74.2039	D	river valley	herbs	fallow	2	H III 2 0-10	4.68	0.2725	5	0.234256	2.66972	0.625398	19.044	22.347	38.07	139.86	7718.8	2759.3	0.618745	1.66	34.4	-32	20.9	20.5	19.5	19	20.3	1.02956	1.00985	0.960591	0.935961	92.8102
997	2012-07-24	CA-QC	38	Quebec drained bog	45.1189	-74.2039	D	river valley	herbs	fallow	2	H III 3 0-10	4.68	0.3071	5	0.209375	2.25627	0.472407	28.428	31.734	70.05	139.86	10327.4	2759.3	0.699402	1.73	38.8	-32	20.9	20.5	19.5	19	20.3	1.02956	1.00985	0.960591	0.935961	47.9304
998	2012-07-24	CA-QC	38	Quebec drained bog	45.1189	-74.2039	D	river valley	herbs	fallow	2	H I 2 0-10	5.35	0.2769	5	0.232997	2.61141	0.608452	22.122	39.17	82.96	144.88	11081.6	1741	0.622412	1.41	34.6	-100	22.4	21.7	21.1	20.2	20.3	1.10345	1.06897	1.03941	0.995074	17.9644
999	2012-07-24	CA-QC	38	Quebec drained bog	45.1189	-74.2039	D	river valley	herbs	fallow	2	H I 3 0-10	5.35	0.5792	5	0.356549	0.726519	0.25904	7.355	8.909	77.53	144.88	8311.2	1741	0.385942	1.11	21.7	-100	22.4	21.7	21.1	20.2	20.3	1.10345	1.06897	1.03941	0.995074	28.9418
1000	2012-07-24	CA-QC	38	Quebec drained bog	45.1189	-74.2039	D	river valley	herbs	fallow	2	H II 2 0-10	5	0.2448	5	0.211417	3.08497	0.652213	0.409	83.584	63.23	161.36	8933.9	2343.2	0.692069	1.63	38.4	-13	22.6	21.7	20.9	20.1	20.3	1.1133	1.06897	1.02956	0.990148	161.221
1001	2012-07-24	CA-QC	38	Quebec drained bog	45.1189	-74.2039	D	river valley	herbs	fallow	2	H II 3 0-10	5	0.3457	5	0.261046	1.89268	0.494077	35.697	28.191	56.4	161.36	9079.3	2343.2	0.549088	1.48	30.6	-13	22.6	21.7	20.9	20.1	20.3	1.1133	1.06897	1.02956	0.990148	96.3991
1002	2012-07-24	CA-QC	38	Quebec drained bog	45.1189	-74.2039	D	river valley	herbs	fallow	2	H III 1 0-10	4.68	0.2732	5	0.246225	2.66032	0.655039	17.334	19.549	38.65	139.86	8974.7	2759.3	0.58575	1.53	32.6	-32	21.5	20	19.5	18.7	20.3	1.05911	0.985222	0.960591	0.921182	32.8839
1003	2012-07-24	CA-QC	38	Quebec drained bog	45.1189	-74.2039	D	river valley	herbs	fallow	2	H III 2 0-10	4.68	0.2725	5	0.234256	2.66972	0.625398	19.044	22.347	38.07	139.86	7718.8	2759.3	0.618745	1.66	34.4	-32	21.5	20	19.5	18.7	20.3	1.05911	0.985222	0.960591	0.921182	131.531
1004	2012-07-24	CA-QC	38	Quebec drained bog	45.1189	-74.2039	D	river valley	herbs	fallow	2	H III 3 0-10	4.68	0.3071	5	0.209375	2.25627	0.472407	28.428	31.734	70.05	139.86	10327.4	2759.3	0.699402	1.73	38.8	-32	21.5	20	19.5	18.7	20.3	1.05911	0.985222	0.960591	0.921182	52.0473
1005	2012-07-19	CA-QC	39	Quebec transitional bog	45.1273	-74.2191	D	river valley	Sphagnum spp.	natural transitional bog	0	L I 1 0-10	2.63	0.1704	3	0.155673	4.86854	0.757902	0.294	1.262	47.52	189.24	724.5	176	0.693902	1.49	38.5	-65	19.9	17.3	15.5	13.8	20.3	0.980296	0.852217	0.763547	0.679803	0
1006	2012-07-19	CA-QC	39	Quebec transitional bog	45.1273	-74.2191	D	river valley	Sphagnum spp.	natural transitional bog	0	L I 2 0-10	2.63	0.1439	3	0.153385	5.94927	0.912528	0.313	0.069	37.52	189.24	656.8	176	0.704901	1.29	39.1	-65	19.9	17.3	15.5	13.8	20.3	0.980296	0.852217	0.763547	0.679803	0
1007	2012-07-19	CA-QC	39	Quebec transitional bog	45.1273	-74.2191	D	river valley	Sphagnum spp.	natural transitional bog	0	L I 3 0-10	2.63	0.1344	3	0.154521	6.44048	0.995186	0.335	2.604	39.08	189.24	733.6	176	0.699402	1.44	38.8	-65	19.9	17.3	15.5	13.8	20.3	0.980296	0.852217	0.763547	0.679803	0
1008	2012-07-19	CA-QC	39	Quebec transitional bog	45.1273	-74.2191	D	river valley	Sphagnum spp.	natural transitional bog	0	L II 1 0-10	2.63	0.159	3	0.147252	5.28931	0.77886	0.377	4.593	69.03	191.77	709.9	146.5	0.736064	1.4	40.8	-70	19.6	16	15.4	13.3	20.3	0.965517	0.788177	0.758621	0.655172	0
1009	2012-07-19	CA-QC	39	Quebec transitional bog	45.1273	-74.2191	D	river valley	Sphagnum spp.	natural transitional bog	0	L II 2 0-10	2.63	0.1497	3	0.127206	5.68003	0.722533	0.367	0.935	47.92	191.77	693.4	146.5	0.858881	1.46	47.5	-70	19.6	16	15.4	13.3	20.3	0.965517	0.788177	0.758621	0.655172	0
1010	2012-07-19	CA-QC	39	Quebec transitional bog	45.1273	-74.2191	D	river valley	Sphagnum spp.	natural transitional bog	0	L II 3 0-10	2.63	0.156	3	0.16382	5.41026	0.886309	0.192	2.98	59.6	191.77	671.2	146.5	0.65724	1.44	36.5	-70	19.6	16	15.4	13.3	20.3	0.965517	0.788177	0.758621	0.655172	0
1011	2012-07-19	CA-QC	39	Quebec transitional bog	45.1273	-74.2191	D	river valley	Sphagnum spp.	natural transitional bog	0	L III 1 0-10	2.55	0.1525	3	0.153762	5.55738	0.854511	0.361	9.934	64.02	153.97	716.5	128.1	0.703068	1.41	39	-79	22.2	16.2	16.3	13.4	20.3	1.0936	0.79803	0.802956	0.660099	0
1012	2012-07-19	CA-QC	39	Quebec transitional bog	45.1273	-74.2191	D	river valley	Sphagnum spp.	natural transitional bog	0	L III 2 0-10	2.55	0.1631	3	0.157237	5.13121	0.806816	0.307	3.924	67.69	153.97	644.8	128.1	0.68657	1.53	38.1	-79	22.2	16.2	16.3	13.4	20.3	1.0936	0.79803	0.802956	0.660099	0
1013	2012-07-19	CA-QC	39	Quebec transitional bog	45.1273	-74.2191	D	river valley	Sphagnum spp.	natural transitional bog	0	L III 3 0-10	2.55	0.1772	3	0.150436	4.64334	0.698527	0.564	0.423	63.23	153.97	786.3	128.1	0.719566	1.37	39.9	-79	22.2	16.2	16.3	13.4	20.3	1.0936	0.79803	0.802956	0.660099	-3.19338
1014	2012-07-20	CA-QC	39	Quebec transitional bog	45.1273	-74.2191	D	river valley	Sphagnum spp.	natural transitional bog	0	L I 1 0-10	2.63	0.1704	3	0.155673	4.86854	0.757902	0.294	1.262	47.52	189.24	724.5	176	0.693902	1.49	38.5	-65	17.4	15.8	10.3	9.1	20.3	0.857143	0.778325	0.507389	0.448276	0
1015	2012-07-20	CA-QC	39	Quebec transitional bog	45.1273	-74.2191	D	river valley	Sphagnum spp.	natural transitional bog	0	L I 2 0-10	2.63	0.1439	3	0.153385	5.94927	0.912528	0.313	0.069	37.52	189.24	656.8	176	0.704901	1.29	39.1	-65	17.4	15.8	10.3	9.1	20.3	0.857143	0.778325	0.507389	0.448276	0
1016	2012-07-20	CA-QC	39	Quebec transitional bog	45.1273	-74.2191	D	river valley	Sphagnum spp.	natural transitional bog	0	L II 3 0-10	2.63	0.156	3	0.16382	5.41026	0.886309	0.192	2.98	59.6	191.77	671.2	146.5	0.65724	1.44	36.5	-70	13.8	15.3	12.9	13.2	20.3	0.679803	0.753695	0.635468	0.650246	0
1017	2012-07-20	CA-QC	39	Quebec transitional bog	45.1273	-74.2191	D	river valley	Sphagnum spp.	natural transitional bog	0	L III 1 0-10	2.55	0.1525	3	0.153762	5.55738	0.854511	0.361	9.934	64.02	153.97	716.5	128.1	0.703068	1.41	39	-79	14.3	13.7	13.5	12.7	20.3	0.704433	0.674877	0.665025	0.625616	0
1018	2012-07-20	CA-QC	39	Quebec transitional bog	45.1273	-74.2191	D	river valley	Sphagnum spp.	natural transitional bog	0	L III 3 0-10	2.55	0.1772	3	0.150436	4.64334	0.698527	0.564	0.423	63.23	153.97	786.3	128.1	0.719566	1.37	39.9	-79	14.3	13.7	13.5	12.7	20.3	0.704433	0.674877	0.665025	0.625616	0
1019	2012-07-20	CA-QC	39	Quebec transitional bog	45.1273	-74.2191	D	river valley	Sphagnum spp.	natural transitional bog	0	L I 1 0-10	2.63	0.1704	3	0.155673	4.86854	0.757902	0.294	1.262	47.52	189.24	724.5	176	0.693902	1.49	38.5	-65	25.5	21.2	18.5	14.3	20.3	1.25616	1.04433	0.91133	0.704433	0
1020	2012-07-20	CA-QC	39	Quebec transitional bog	45.1273	-74.2191	D	river valley	Sphagnum spp.	natural transitional bog	0	L I 2 0-10	2.63	0.1439	3	0.153385	5.94927	0.912528	0.313	0.069	37.52	189.24	656.8	176	0.704901	1.29	39.1	-65	25.5	21.2	18.5	14.3	20.3	1.25616	1.04433	0.91133	0.704433	0
1021	2012-07-20	CA-QC	39	Quebec transitional bog	45.1273	-74.2191	D	river valley	Sphagnum spp.	natural transitional bog	0	L III 3 0-10	2.55	0.1772	3	0.150436	4.64334	0.698527	0.564	0.423	63.23	153.97	786.3	128.1	0.719566	1.37	39.9	-79	20.4	14.8	14.6	13	20.3	1.00493	0.729064	0.719212	0.640394	0
1022	2012-07-21	CA-QC	39	Quebec transitional bog	45.1273	-74.2191	D	river valley	Sphagnum spp.	natural transitional bog	0	L II 1 0-10	2.63	0.159	3	0.147252	5.28931	0.77886	0.377	4.593	69.03	191.77	709.9	146.5	0.736064	1.4	40.8	-79	13.3	13.5	13.2	12.7	20.3	0.655172	0.665025	0.650246	0.625616	0
1023	2012-07-21	CA-QC	39	Quebec transitional bog	45.1273	-74.2191	D	river valley	Sphagnum spp.	natural transitional bog	0	L II 3 0-10	2.63	0.156	3	0.16382	5.41026	0.886309	0.192	2.98	59.6	191.77	671.2	146.5	0.65724	1.44	36.5	-79	13.3	13.5	13.2	12.7	20.3	0.655172	0.665025	0.650246	0.625616	0
1024	2012-07-21	CA-QC	39	Quebec transitional bog	45.1273	-74.2191	D	river valley	Sphagnum spp.	natural transitional bog	0	L III 3 0-10	2.55	0.1772	3	0.150436	4.64334	0.698527	0.564	0.423	63.23	153.97	786.3	128.1	0.719566	1.37	39.9	-73	11.1	13.9	12.8	13.3	20.3	0.546798	0.684729	0.630542	0.655172	0
1025	2012-07-21	CA-QC	39	Quebec transitional bog	45.1273	-74.2191	D	river valley	Sphagnum spp.	natural transitional bog	0	L I 1 0-10	2.63	0.1704	3	0.155673	4.86854	0.757902	0.294	1.262	47.52	189.24	724.5	176	0.693902	1.49	38.5	-68	26.2	24.1	16.7	14.8	20.3	1.29064	1.18719	0.82266	0.729064	0
1026	2012-07-21	CA-QC	39	Quebec transitional bog	45.1273	-74.2191	D	river valley	Sphagnum spp.	natural transitional bog	0	L I 2 0-10	2.63	0.1439	3	0.153385	5.94927	0.912528	0.313	0.069	37.52	189.24	656.8	176	0.704901	1.29	39.1	-68	26.2	24.1	16.7	14.8	20.3	1.29064	1.18719	0.82266	0.729064	0
1027	2012-07-21	CA-QC	39	Quebec transitional bog	45.1273	-74.2191	D	river valley	Sphagnum spp.	natural transitional bog	0	L I 3 0-10	2.63	0.1344	3	0.154521	6.44048	0.995186	0.335	2.604	39.08	189.24	733.6	176	0.699402	1.44	38.8	-68	26.2	24.1	16.7	14.8	20.3	1.29064	1.18719	0.82266	0.729064	0
1028	2012-07-21	CA-QC	39	Quebec transitional bog	45.1273	-74.2191	D	river valley	Sphagnum spp.	natural transitional bog	0	L II 1 0-10	2.63	0.159	3	0.147252	5.28931	0.77886	0.377	4.593	69.03	191.77	709.9	146.5	0.736064	1.4	40.8	-79	23.7	16.3	16	12.9	20.3	1.16749	0.802956	0.788177	0.635468	0
1029	2012-07-21	CA-QC	39	Quebec transitional bog	45.1273	-74.2191	D	river valley	Sphagnum spp.	natural transitional bog	0	L II 3 0-10	2.63	0.156	3	0.16382	5.41026	0.886309	0.192	2.98	59.6	191.77	671.2	146.5	0.65724	1.44	36.5	-79	23.7	16.3	16	12.9	20.3	1.16749	0.802956	0.788177	0.635468	0
1030	2012-07-21	CA-QC	39	Quebec transitional bog	45.1273	-74.2191	D	river valley	Sphagnum spp.	natural transitional bog	0	L III 2 0-10	2.55	0.1631	3	0.157237	5.13121	0.806816	0.307	3.924	67.69	153.97	644.8	128.1	0.68657	1.53	38.1	-73	23.2	21.9	17.8	14.4	20.3	1.14286	1.07882	0.876847	0.70936	0
1031	2012-07-22	CA-QC	39	Quebec transitional bog	45.1273	-74.2191	D	river valley	Sphagnum spp.	natural transitional bog	0	L II 1 0-10	2.63	0.159	3	0.147252	5.28931	0.77886	0.377	4.593	69.03	191.77	709.9	146.5	0.736064	1.4	40.8	-74	16.9	15.3	14.7	12.7	20.3	0.832512	0.753695	0.724138	0.625616	0
1032	2012-07-22	CA-QC	39	Quebec transitional bog	45.1273	-74.2191	D	river valley	Sphagnum spp.	natural transitional bog	0	L III 2 0-10	2.55	0.1631	3	0.157237	5.13121	0.806816	0.307	3.924	67.69	153.97	644.8	128.1	0.68657	1.53	38.1	-70	16.8	15.4	14.8	13.8	20.3	0.827586	0.758621	0.729064	0.679803	0
1033	2012-07-22	CA-QC	39	Quebec transitional bog	45.1273	-74.2191	D	river valley	Sphagnum spp.	natural transitional bog	0	L III 3 0-10	2.55	0.1772	3	0.150436	4.64334	0.698527	0.564	0.423	63.23	153.97	786.3	128.1	0.719566	1.37	39.9	-70	16.8	15.4	14.8	13.8	20.3	0.827586	0.758621	0.729064	0.679803	0
1034	2012-04-22	RO	40	Romania bog 1	47.2591	25.3574	D	mountain valley	Sphagnum spp.	natural bog	0	Looduslik 1 0-10	2.58	0.0995	1	0.0934228	9.05025	0.845499	2.061	10.051	182.6	683.81	648.4	271.33	0.74248	0.9	41.15	-7	4.7	1	0.2	0.5	20.7	0.227053	0.0483092	0.00966184	0.0241546	0
1035	2012-04-22	RO	40	Romania bog 1	47.2591	25.3574	D	mountain valley	Sphagnum spp.	natural bog	0	Looduslik 1 0-10	2.58	0.0995	1	0.0934228	9.05025	0.845499	2.061	10.051	182.6	683.81	648.4	271.33	0.74248	0.9	41.15	-7	4.7	1	0.2	0.5	20.7	0.227053	0.0483092	0.00966184	0.0241546	0
1036	2012-04-22	RO	40	Romania bog 1	47.2591	25.3574	D	mountain valley	Sphagnum spp.	natural bog	0	Looduslik 2 0-10	2.6	0.0935	1	0.0863668	9.69519	0.837342	1.016	6.307	146.92	798.33	685	353.14	0.805355	1.1	44.58	-8	0.4	0.2	0.3	0.5	20.7	0.0193237	0.00966184	0.0144928	0.0241546	0
1037	2012-04-22	RO	40	Romania bog 1	47.2591	25.3574	D	mountain valley	Sphagnum spp.	natural bog	0	Looduslik 2 0-10	2.6	0.0935	1	0.0863668	9.69519	0.837342	1.016	6.307	146.92	798.33	685	353.14	0.805355	1.1	44.58	-8	0.4	0.2	0.3	0.5	20.7	0.0193237	0.00966184	0.0144928	0.0241546	0
1038	2012-04-22	RO	40	Romania bog 1	47.2591	25.3574	D	mountain valley	Sphagnum spp.	natural bog	0	Looduslik 2 0-10	2.6	0.0935	1	0.0863668	9.69519	0.837342	1.016	6.307	146.92	798.33	685	353.14	0.805355	1.1	44.58	-8	0.4	0.2	0.3	0.5	20.7	0.0193237	0.00966184	0.0144928	0.0241546	2.10257
1039	2012-04-22	RO	40	Romania bog 1	47.2591	25.3574	D	mountain valley	Sphagnum spp.	natural bog	0	Looduslik 3 0-10	2.46	0.0795	1	0.0888314	11.5786	1.02854	1.069	18.044	134.26	386.64	621.8	247.52	0.782258	1.07	43.32	-15	6.6	4.1	3	0.1	20.7	0.318841	0.198068	0.144928	0.00483092	0
1040	2012-04-22	RO	40	Romania bog 1	47.2591	25.3574	D	mountain valley	Sphagnum spp.	natural bog	0	Looduslik 3 0-10	2.46	0.0795	1	0.0888314	11.5786	1.02854	1.069	18.044	134.26	386.64	621.8	247.52	0.782258	1.07	43.32	-15	6.6	4.1	3	0.1	20.7	0.318841	0.198068	0.144928	0.00483092	0
1041	2012-04-22	RO	40	Romania bog 1	47.2591	25.3574	D	mountain valley	Sphagnum spp.	natural bog	0	Looduslik 3 0-10	2.46	0.0795	1	0.0888314	11.5786	1.02854	1.069	18.044	134.26	386.64	621.8	247.52	0.782258	1.07	43.32	-15	6.6	4.1	3	0.1	20.7	0.318841	0.198068	0.144928	0.00483092	0
1042	2012-04-22	RO	40	Romania bog 1	47.2591	25.3574	D	mountain valley	Sphagnum spp.	natural bog	0	Looduslik 1 0-10	2.58	0.0995	1	0.0934228	9.05025	0.845499	2.061	10.051	182.6	683.81	648.4	271.33	0.74248	0.9	41.15	-7	9.8	2.1	0	0.3	20.7	0.47343	0.101449	0	0.0144928	0
1043	2012-04-22	RO	40	Romania bog 1	47.2591	25.3574	D	mountain valley	Sphagnum spp.	natural bog	0	Looduslik 2 0-10	2.6	0.0935	1	0.0863668	9.69519	0.837342	1.016	6.307	146.92	798.33	685	353.14	0.805355	1.1	44.58	-8	5	0.1	0.1	0.5	20.7	0.241546	0.00483092	0.00483092	0.0241546	0
1044	2012-04-22	RO	40	Romania bog 1	47.2591	25.3574	D	mountain valley	Sphagnum spp.	natural bog	0	Looduslik 2 0-10	2.6	0.0935	1	0.0863668	9.69519	0.837342	1.016	6.307	146.92	798.33	685	353.14	0.805355	1.1	44.58	-8	5	0.1	0.1	0.5	20.7	0.241546	0.00483092	0.00483092	0.0241546	0
1045	2012-04-22	RO	40	Romania bog 1	47.2591	25.3574	D	mountain valley	Sphagnum spp.	natural bog	0	Looduslik 2 0-10	2.6	0.0935	1	0.0863668	9.69519	0.837342	1.016	6.307	146.92	798.33	685	353.14	0.805355	1.1	44.58	-8	5	0.1	0.1	0.5	20.7	0.241546	0.00483092	0.00483092	0.0241546	0
1046	2012-04-22	RO	40	Romania bog 1	47.2591	25.3574	D	mountain valley	Sphagnum spp.	natural bog	0	Looduslik 3 0-10	2.46	0.0795	1	0.0888314	11.5786	1.02854	1.069	18.044	134.26	386.64	621.8	247.52	0.782258	1.07	43.32	-15	8.6	6.7	7.2	2	20.7	0.415459	0.323671	0.347826	0.0966184	-6.76707
1047	2012-04-22	RO	40	Romania bog 1	47.2591	25.3574	D	mountain valley	Sphagnum spp.	natural bog	0	Looduslik 3 0-10	2.46	0.0795	1	0.0888314	11.5786	1.02854	1.069	18.044	134.26	386.64	621.8	247.52	0.782258	1.07	43.32	-15	8.6	6.7	7.2	2	20.7	0.415459	0.323671	0.347826	0.0966184	0
1048	2012-04-22	RO	40	Romania bog 1	47.2591	25.3574	D	mountain valley	Sphagnum spp.	natural bog	0	Looduslik 3 0-10	2.46	0.0795	1	0.0888314	11.5786	1.02854	1.069	18.044	134.26	386.64	621.8	247.52	0.782258	1.07	43.32	-15	8.6	6.7	7.2	2	20.7	0.415459	0.323671	0.347826	0.0966184	0
1049	2012-04-23	RO	40	Romania bog 1	47.2591	25.3574	D	mountain valley	Sphagnum spp.	natural bog	0	Looduslik 1 0-10	2.58	0.0995	1	0.0934228	9.05025	0.845499	2.061	10.051	182.6	683.81	648.4	271.33	0.74248	0.9	41.15	-7	2.2	1.5	0.8	0.7	20.7	0.10628	0.0724638	0.0386473	0.0338164	0
1050	2012-04-23	RO	40	Romania bog 1	47.2591	25.3574	D	mountain valley	Sphagnum spp.	natural bog	0	Looduslik 2 0-10	2.6	0.0935	1	0.0863668	9.69519	0.837342	1.016	6.307	146.92	798.33	685	353.14	0.805355	1.1	44.58	-9	0.9	0.8	0.2	0.2	20.7	0.0434783	0.0386473	0.00966184	0.00966184	0
1051	2012-04-23	RO	40	Romania bog 1	47.2591	25.3574	D	mountain valley	Sphagnum spp.	natural bog	0	Looduslik 2 0-10	2.6	0.0935	1	0.0863668	9.69519	0.837342	1.016	6.307	146.92	798.33	685	353.14	0.805355	1.1	44.58	-9	0.9	0.8	0.2	0.2	20.7	0.0434783	0.0386473	0.00966184	0.00966184	0
1052	2012-04-23	RO	40	Romania bog 1	47.2591	25.3574	D	mountain valley	Sphagnum spp.	natural bog	0	Looduslik 2 0-10	2.6	0.0935	1	0.0863668	9.69519	0.837342	1.016	6.307	146.92	798.33	685	353.14	0.805355	1.1	44.58	-9	0.9	0.8	0.2	0.2	20.7	0.0434783	0.0386473	0.00966184	0.00966184	0
1053	2012-04-23	RO	40	Romania bog 1	47.2591	25.3574	D	mountain valley	Sphagnum spp.	natural bog	0	Looduslik 3 0-10	2.46	0.0795	1	0.0888314	11.5786	1.02854	1.069	18.044	134.26	386.64	621.8	247.52	0.782258	1.07	43.32	-17	0.6	0.5	0.8	1	20.7	0.0289855	0.0241546	0.0386473	0.0483092	0
1054	2012-04-23	RO	40	Romania bog 1	47.2591	25.3574	D	mountain valley	Sphagnum spp.	natural bog	0	Looduslik 3 0-10	2.46	0.0795	1	0.0888314	11.5786	1.02854	1.069	18.044	134.26	386.64	621.8	247.52	0.782258	1.07	43.32	-17	0.6	0.5	0.8	1	20.7	0.0289855	0.0241546	0.0386473	0.0483092	9.23872
1055	2012-04-23	RO	40	Romania bog 1	47.2591	25.3574	D	mountain valley	Sphagnum spp.	natural bog	0	Looduslik 1 0-10	2.58	0.0995	1	0.0934228	9.05025	0.845499	2.061	10.051	182.6	683.81	648.4	271.33	0.74248	0.9	41.15	-7	6.3	5.3	0.9	0.7	20.7	0.304348	0.256039	0.0434783	0.0338164	0
1056	2012-04-23	RO	40	Romania bog 1	47.2591	25.3574	D	mountain valley	Sphagnum spp.	natural bog	0	Looduslik 1 0-10	2.58	0.0995	1	0.0934228	9.05025	0.845499	2.061	10.051	182.6	683.81	648.4	271.33	0.74248	0.9	41.15	-7	6.3	5.3	0.9	0.7	20.7	0.304348	0.256039	0.0434783	0.0338164	0
1057	2012-04-23	RO	40	Romania bog 1	47.2591	25.3574	D	mountain valley	Sphagnum spp.	natural bog	0	Looduslik 2 0-10	2.6	0.0935	1	0.0863668	9.69519	0.837342	1.016	6.307	146.92	798.33	685	353.14	0.805355	1.1	44.58	-9	5.8	0.9	0.1	0.4	20.7	0.280193	0.0434783	0.00483092	0.0193237	0
1058	2012-04-23	RO	40	Romania bog 1	47.2591	25.3574	D	mountain valley	Sphagnum spp.	natural bog	0	Looduslik 3 0-10	2.46	0.0795	1	0.0888314	11.5786	1.02854	1.069	18.044	134.26	386.64	621.8	247.52	0.782258	1.07	43.32	-17	7.9	0.9	0.6	0.8	20.7	0.381643	0.0434783	0.0289855	0.0386473	0
1059	2012-04-24	RO	40	Romania bog 1	47.2591	25.3574	D	mountain valley	Sphagnum spp.	natural bog	0	Looduslik 1 0-10	2.58	0.0995	1	0.0934228	9.05025	0.845499	2.061	10.051	182.6	683.81	648.4	271.33	0.74248	0.9	41.15	-8	1.1	0.1	0.2	0.5	20.7	0.0531401	0.00483092	0.00966184	0.0241546	0
1060	2012-04-24	RO	40	Romania bog 1	47.2591	25.3574	D	mountain valley	Sphagnum spp.	natural bog	0	Looduslik 1 0-10	2.58	0.0995	1	0.0934228	9.05025	0.845499	2.061	10.051	182.6	683.81	648.4	271.33	0.74248	0.9	41.15	-8	1.1	0.1	0.2	0.5	20.7	0.0531401	0.00483092	0.00966184	0.0241546	0
1061	2012-04-24	RO	40	Romania bog 1	47.2591	25.3574	D	mountain valley	Sphagnum spp.	natural bog	0	Looduslik 2 0-10	2.6	0.0935	1	0.0863668	9.69519	0.837342	1.016	6.307	146.92	798.33	685	353.14	0.805355	1.1	44.58	-11	1.5	0.8	0.2	0.4	20.7	0.0724638	0.0386473	0.00966184	0.0193237	0
1062	2012-04-24	RO	40	Romania bog 1	47.2591	25.3574	D	mountain valley	Sphagnum spp.	natural bog	0	Looduslik 2 0-10	2.6	0.0935	1	0.0863668	9.69519	0.837342	1.016	6.307	146.92	798.33	685	353.14	0.805355	1.1	44.58	-11	1.5	0.8	0.2	0.4	20.7	0.0724638	0.0386473	0.00966184	0.0193237	0
1063	2012-04-24	RO	40	Romania bog 1	47.2591	25.3574	D	mountain valley	Sphagnum spp.	natural bog	0	Looduslik 2 0-10	2.6	0.0935	1	0.0863668	9.69519	0.837342	1.016	6.307	146.92	798.33	685	353.14	0.805355	1.1	44.58	-11	1.5	0.8	0.2	0.4	20.7	0.0724638	0.0386473	0.00966184	0.0193237	0
1064	2012-04-24	RO	40	Romania bog 1	47.2591	25.3574	D	mountain valley	Sphagnum spp.	natural bog	0	Looduslik 3 0-10	2.46	0.0795	1	0.0888314	11.5786	1.02854	1.069	18.044	134.26	386.64	621.8	247.52	0.782258	1.07	43.32	-17	1.1	0.3	0.5	0.8	20.7	0.0531401	0.0144928	0.0241546	0.0386473	0
1065	2012-04-24	RO	40	Romania bog 1	47.2591	25.3574	D	mountain valley	Sphagnum spp.	natural bog	0	Looduslik 3 0-10	2.46	0.0795	1	0.0888314	11.5786	1.02854	1.069	18.044	134.26	386.64	621.8	247.52	0.782258	1.07	43.32	-17	1.1	0.3	0.5	0.8	20.7	0.0531401	0.0144928	0.0241546	0.0386473	0
1066	2012-04-24	RO	40	Romania bog 1	47.2591	25.3574	D	mountain valley	Sphagnum spp.	natural bog	0	Looduslik 1 0-10	2.58	0.0995	1	0.0934228	9.05025	0.845499	2.061	10.051	182.6	683.81	648.4	271.33	0.74248	0.9	41.15	-8	6.8	3.2	2	1.3	20.7	0.328502	0.154589	0.0966184	0.0628019	0
1067	2012-04-24	RO	40	Romania bog 1	47.2591	25.3574	D	mountain valley	Sphagnum spp.	natural bog	0	Looduslik 1 0-10	2.58	0.0995	1	0.0934228	9.05025	0.845499	2.061	10.051	182.6	683.81	648.4	271.33	0.74248	0.9	41.15	-8	6.8	3.2	2	1.3	20.7	0.328502	0.154589	0.0966184	0.0628019	0
1068	2012-04-24	RO	40	Romania bog 1	47.2591	25.3574	D	mountain valley	Sphagnum spp.	natural bog	0	Looduslik 2 0-10	2.6	0.0935	1	0.0863668	9.69519	0.837342	1.016	6.307	146.92	798.33	685	353.14	0.805355	1.1	44.58	-11	0.6	0.2	0.2	0.4	20.7	0.0289855	0.00966184	0.00966184	0.0193237	0
1069	2012-04-24	RO	40	Romania bog 1	47.2591	25.3574	D	mountain valley	Sphagnum spp.	natural bog	0	Looduslik 2 0-10	2.6	0.0935	1	0.0863668	9.69519	0.837342	1.016	6.307	146.92	798.33	685	353.14	0.805355	1.1	44.58	-11	0.6	0.2	0.2	0.4	20.7	0.0289855	0.00966184	0.00966184	0.0193237	-2.33425
1070	2012-04-24	RO	40	Romania bog 1	47.2591	25.3574	D	mountain valley	Sphagnum spp.	natural bog	0	Looduslik 2 0-10	2.6	0.0935	1	0.0863668	9.69519	0.837342	1.016	6.307	146.92	798.33	685	353.14	0.805355	1.1	44.58	-11	0.6	0.2	0.2	0.4	20.7	0.0289855	0.00966184	0.00966184	0.0193237	0
1071	2012-04-24	RO	40	Romania bog 1	47.2591	25.3574	D	mountain valley	Sphagnum spp.	natural bog	0	Looduslik 3 0-10	2.46	0.0795	1	0.0888314	11.5786	1.02854	1.069	18.044	134.26	386.64	621.8	247.52	0.782258	1.07	43.32	-17	7.3	0.4	0.5	0.7	20.7	0.352657	0.0193237	0.0241546	0.0338164	0
1072	2012-04-24	RO	40	Romania bog 1	47.2591	25.3574	D	mountain valley	Sphagnum spp.	natural bog	0	Looduslik 3 0-10	2.46	0.0795	1	0.0888314	11.5786	1.02854	1.069	18.044	134.26	386.64	621.8	247.52	0.782258	1.07	43.32	-17	7.3	0.4	0.5	0.7	20.7	0.352657	0.0193237	0.0241546	0.0338164	0
1073	2012-04-24	RO	40	Romania bog 1	47.2591	25.3574	D	mountain valley	Sphagnum spp.	natural bog	0	Looduslik 3 0-10	2.46	0.0795	1	0.0888314	11.5786	1.02854	1.069	18.044	134.26	386.64	621.8	247.52	0.782258	1.07	43.32	-17	7.3	0.4	0.5	0.7	20.7	0.352657	0.0193237	0.0241546	0.0338164	0
1074	2014-07-16	RO	41	Romania bog 2	47.2591	25.3574	D	mountain valley	Sphagnum spp.	natural bog	0	RL 1.1 0-10	2.59	0.0929	1	0.0826018	9.76426	0.806546	0.108	7.107	117.51	394.94	476.22	84.78	0.8433	1.011	44.8496	-16	12	11.7	11	10.9	24.3	0.493827	0.481481	0.452675	0.44856	0
1075	2014-07-16	RO	41	Romania bog 2	47.2591	25.3574	D	mountain valley	Sphagnum spp.	natural bog	0	RL 1.2 0-10	2.55	0.08	1	0.0818216	11.5	0.940948	0.125	9.938	67.03	148.52	505.69	60.41	0.8516	0.978	45.252	-16	12	11.7	11	10.9	24.3	0.493827	0.481481	0.452675	0.44856	9.17316
1076	2014-07-16	RO	41	Romania bog 2	47.2591	25.3574	D	mountain valley	Sphagnum spp.	natural bog	0	RL 2.1 0-10	2.66	0.0679	1	0.0813679	13.7275	1.11698	0.147	5.522	47.75	169.72	622.79	37.66	0.8565	0.893	45.4895	-18	14.1	12.7	11.5	11.2	24.3	0.580247	0.522634	0.473251	0.460905	0
1077	2014-07-16	RO	41	Romania bog 2	47.2591	25.3574	D	mountain valley	Sphagnum spp.	natural bog	0	RL 2.2 0-10	2.54	0.1044	1	0.0822522	8.57854	0.705604	0.144	8.762	33.76	108.5	491.92	64.33	0.847	1.064	45.029	-18	14.1	12.7	11.5	11.2	24.3	0.580247	0.522634	0.473251	0.460905	0
1078	2014-07-16	RO	41	Romania bog 2	47.2591	25.3574	D	mountain valley	Sphagnum spp.	natural bog	0	RL 2.3 0-10	2.56	0.1085	1	0.0828397	8.21659	0.68066	0.138	5.345	75.83	157.71	493.41	75.71	0.8408	0.912	44.7284	-18	14.1	12.7	11.5	11.2	24.3	0.580247	0.522634	0.473251	0.460905	0
1079	2014-07-16	RO	41	Romania bog 2	47.2591	25.3574	D	mountain valley	Sphagnum spp.	natural bog	0	RL 3.1 0-10	2.52	0.098	1	0.0830215	9.20408	0.764136	0.255	4.337	66.42	188.14	490.73	84.5	0.8389	1.028	44.6363	-23	13.2	12.1	11.3	11	24.3	0.54321	0.497942	0.465021	0.452675	0
1080	2014-07-16	RO	41	Romania bog 2	47.2591	25.3574	D	mountain valley	Sphagnum spp.	natural bog	0	RL 3.2 0-10	2.51	0.1013	1	0.0836104	8.87167	0.741764	0.049	3.406	42.9	115.26	480.14	76.49	0.8328	0.987	44.3405	-23	13.2	12.1	11.3	11	24.3	0.54321	0.497942	0.465021	0.452675	-2.59882
1081	2014-07-16	RO	41	Romania bog 2	47.2591	25.3574	D	mountain valley	Sphagnum spp.	natural bog	0	RL 3.3 0-10	2.5	0.1455	1	0.0845643	5.87285	0.496633	0.103	6.562	44.21	119.37	356.73	136.05	0.8231	1.116	43.8703	-23	13.2	12.1	11.3	11	24.3	0.54321	0.497942	0.465021	0.452675	0
1082	2014-07-17	RO	41	Romania bog 2	47.2591	25.3574	D	mountain valley	Sphagnum spp.	natural bog	0	RL 1.1 0-10	2.59	0.0929	1	0.0826018	9.76426	0.806546	0.108	7.107	117.51	394.94	476.22	84.78	0.8433	1.011	44.8496	-18	12.3	11.6	11.2	10.8	24.3	0.506173	0.477366	0.460905	0.444444	0
1083	2014-07-17	RO	41	Romania bog 2	47.2591	25.3574	D	mountain valley	Sphagnum spp.	natural bog	0	RL 1.2 0-10	2.55	0.08	1	0.0818216	11.5	0.940948	0.125	9.938	67.03	148.52	505.69	60.41	0.8516	0.978	45.252	-18	12.3	11.6	11.2	10.8	24.3	0.506173	0.477366	0.460905	0.444444	0
1084	2014-07-17	RO	41	Romania bog 2	47.2591	25.3574	D	mountain valley	Sphagnum spp.	natural bog	0	RL 1.3 0-10	2.56	0.0909	1	0.083079	10.0011	0.830882	0.055	5.722	73.29	296.96	427.12	70.48	0.8383	1.193	44.6072	-18	12.3	11.6	11.2	10.8	24.3	0.506173	0.477366	0.460905	0.444444	0
1085	2014-07-17	RO	41	Romania bog 2	47.2591	25.3574	D	mountain valley	Sphagnum spp.	natural bog	0	RL 2.1 0-10	2.66	0.0679	1	0.0813679	13.7275	1.11698	0.147	5.522	47.75	169.72	622.79	37.66	0.8565	0.893	45.4895	-18	13.2	12.7	12.1	11.6	24.3	0.54321	0.522634	0.497942	0.477366	0
1086	2014-07-17	RO	41	Romania bog 2	47.2591	25.3574	D	mountain valley	Sphagnum spp.	natural bog	0	RL 2.2 0-10	2.54	0.1044	1	0.0822522	8.57854	0.705604	0.144	8.762	33.76	108.5	491.92	64.33	0.847	1.064	45.029	-18	13.2	12.7	12.1	11.6	24.3	0.54321	0.522634	0.497942	0.477366	0
1087	2014-07-17	RO	41	Romania bog 2	47.2591	25.3574	D	mountain valley	Sphagnum spp.	natural bog	0	RL 2.3 0-10	2.56	0.1085	1	0.0828397	8.21659	0.68066	0.138	5.345	75.83	157.71	493.41	75.71	0.8408	0.912	44.7284	-18	13.2	12.7	12.1	11.6	24.3	0.54321	0.522634	0.497942	0.477366	0
1088	2014-07-17	RO	41	Romania bog 2	47.2591	25.3574	D	mountain valley	Sphagnum spp.	natural bog	0	RL 3.1 0-10	2.52	0.098	1	0.0830215	9.20408	0.764136	0.255	4.337	66.42	188.14	490.73	84.5	0.8389	1.028	44.6363	-24	12.9	12.3	11.8	11.4	24.3	0.530864	0.506173	0.485597	0.469136	0
1089	2014-07-17	RO	41	Romania bog 2	47.2591	25.3574	D	mountain valley	Sphagnum spp.	natural bog	0	RL 3.2 0-10	2.51	0.1013	1	0.0836104	8.87167	0.741764	0.049	3.406	42.9	115.26	480.14	76.49	0.8328	0.987	44.3405	-24	12.9	12.3	11.8	11.4	24.3	0.530864	0.506173	0.485597	0.469136	0
1090	2014-07-17	RO	41	Romania bog 2	47.2591	25.3574	D	mountain valley	Sphagnum spp.	natural bog	0	RL 3.3 0-10	2.5	0.1455	1	0.0845643	5.87285	0.496633	0.103	6.562	44.21	119.37	356.73	136.05	0.8231	1.116	43.8703	-24	12.9	12.3	11.8	11.4	24.3	0.530864	0.506173	0.485597	0.469136	0
1091	2014-07-17	RO	41	Romania bog 2	47.2591	25.3574	D	mountain valley	Sphagnum spp.	natural bog	0	RL 1.1 0-10	2.59	0.0929	1	0.0826018	9.76426	0.806546	0.108	7.107	117.51	394.94	476.22	84.78	0.8433	1.011	44.8496	-18	12.9	12.1	11.4	10.8	24.3	0.530864	0.497942	0.469136	0.444444	0
1092	2014-07-17	RO	41	Romania bog 2	47.2591	25.3574	D	mountain valley	Sphagnum spp.	natural bog	0	RL 1.2 0-10	2.55	0.08	1	0.0818216	11.5	0.940948	0.125	9.938	67.03	148.52	505.69	60.41	0.8516	0.978	45.252	-18	12.9	12.1	11.4	10.8	24.3	0.530864	0.497942	0.469136	0.444444	0
1093	2014-07-17	RO	41	Romania bog 2	47.2591	25.3574	D	mountain valley	Sphagnum spp.	natural bog	0	RL 1.3 0-10	2.56	0.0909	1	0.083079	10.0011	0.830882	0.055	5.722	73.29	296.96	427.12	70.48	0.8383	1.193	44.6072	-18	12.9	12.1	11.4	10.8	24.3	0.530864	0.497942	0.469136	0.444444	-1.32391
1094	2014-07-17	RO	41	Romania bog 2	47.2591	25.3574	D	mountain valley	Sphagnum spp.	natural bog	0	RL 2.1 0-10	2.66	0.0679	1	0.0813679	13.7275	1.11698	0.147	5.522	47.75	169.72	622.79	37.66	0.8565	0.893	45.4895	-19	14.4	12.9	12.2	11.4	24.3	0.592593	0.530864	0.502058	0.469136	0
1095	2014-07-17	RO	41	Romania bog 2	47.2591	25.3574	D	mountain valley	Sphagnum spp.	natural bog	0	RL 2.2 0-10	2.54	0.1044	1	0.0822522	8.57854	0.705604	0.144	8.762	33.76	108.5	491.92	64.33	0.847	1.064	45.029	-19	14.4	12.9	12.2	11.4	24.3	0.592593	0.530864	0.502058	0.469136	-2.90063
1096	2014-07-17	RO	41	Romania bog 2	47.2591	25.3574	D	mountain valley	Sphagnum spp.	natural bog	0	RL 2.3 0-10	2.56	0.1085	1	0.0828397	8.21659	0.68066	0.138	5.345	75.83	157.71	493.41	75.71	0.8408	0.912	44.7284	-19	14.4	12.9	12.2	11.4	24.3	0.592593	0.530864	0.502058	0.469136	0
1097	2014-07-17	RO	41	Romania bog 2	47.2591	25.3574	D	mountain valley	Sphagnum spp.	natural bog	0	RL 3.1 0-10	2.52	0.098	1	0.0830215	9.20408	0.764136	0.255	4.337	66.42	188.14	490.73	84.5	0.8389	1.028	44.6363	-23	14.3	12.2	11.4	11.1	24.3	0.588477	0.502058	0.469136	0.45679	0
1098	2014-07-17	RO	41	Romania bog 2	47.2591	25.3574	D	mountain valley	Sphagnum spp.	natural bog	0	RL 3.2 0-10	2.51	0.1013	1	0.0836104	8.87167	0.741764	0.049	3.406	42.9	115.26	480.14	76.49	0.8328	0.987	44.3405	-23	14.3	12.2	11.4	11.1	24.3	0.588477	0.502058	0.469136	0.45679	0
1099	2014-07-17	RO	41	Romania bog 2	47.2591	25.3574	D	mountain valley	Sphagnum spp.	natural bog	0	RL 3.3 0-10	2.5	0.1455	1	0.0845643	5.87285	0.496633	0.103	6.562	44.21	119.37	356.73	136.05	0.8231	1.116	43.8703	-23	14.3	12.2	11.4	11.1	24.3	0.588477	0.502058	0.469136	0.45679	0
1100	2014-07-18	RO	41	Romania bog 2	47.2591	25.3574	D	mountain valley	Sphagnum spp.	natural bog	0	RL 1.1 0-10	2.59	0.0929	1	0.0826018	9.76426	0.806546	0.108	7.107	117.51	394.94	476.22	84.78	0.8433	1.011	44.8496	-18	12.6	12.1	11.2	10.9	24.3	0.518519	0.497942	0.460905	0.44856	0
1101	2014-07-18	RO	41	Romania bog 2	47.2591	25.3574	D	mountain valley	Sphagnum spp.	natural bog	0	RL 1.2 0-10	2.55	0.08	1	0.0818216	11.5	0.940948	0.125	9.938	67.03	148.52	505.69	60.41	0.8516	0.978	45.252	-18	12.6	12.1	11.2	10.9	24.3	0.518519	0.497942	0.460905	0.44856	0
1102	2014-07-18	RO	41	Romania bog 2	47.2591	25.3574	D	mountain valley	Sphagnum spp.	natural bog	0	RL 1.3 0-10	2.56	0.0909	1	0.083079	10.0011	0.830882	0.055	5.722	73.29	296.96	427.12	70.48	0.8383	1.193	44.6072	-18	12.6	12.1	11.2	10.9	24.3	0.518519	0.497942	0.460905	0.44856	0
1103	2014-07-18	RO	41	Romania bog 2	47.2591	25.3574	D	mountain valley	Sphagnum spp.	natural bog	0	RL 2.1 0-10	2.66	0.0679	1	0.0813679	13.7275	1.11698	0.147	5.522	47.75	169.72	622.79	37.66	0.8565	0.893	45.4895	-19	14.6	12.7	12.1	11.6	24.3	0.600823	0.522634	0.497942	0.477366	2.85768
1104	2014-07-18	RO	41	Romania bog 2	47.2591	25.3574	D	mountain valley	Sphagnum spp.	natural bog	0	RL 2.2 0-10	2.54	0.1044	1	0.0822522	8.57854	0.705604	0.144	8.762	33.76	108.5	491.92	64.33	0.847	1.064	45.029	-19	14.6	12.7	12.1	11.6	24.3	0.600823	0.522634	0.497942	0.477366	0
1105	2014-07-18	RO	41	Romania bog 2	47.2591	25.3574	D	mountain valley	Sphagnum spp.	natural bog	0	RL 2.3 0-10	2.56	0.1085	1	0.0828397	8.21659	0.68066	0.138	5.345	75.83	157.71	493.41	75.71	0.8408	0.912	44.7284	-19	14.6	12.7	12.1	11.6	24.3	0.600823	0.522634	0.497942	0.477366	0
1106	2014-07-18	RO	41	Romania bog 2	47.2591	25.3574	D	mountain valley	Sphagnum spp.	natural bog	0	RL 3.1 0-10	2.52	0.098	1	0.0830215	9.20408	0.764136	0.255	4.337	66.42	188.14	490.73	84.5	0.8389	1.028	44.6363	-19	14.5	12.7	11.9	11.4	24.3	0.596708	0.522634	0.489712	0.469136	0
1107	2014-07-18	RO	41	Romania bog 2	47.2591	25.3574	D	mountain valley	Sphagnum spp.	natural bog	0	RL 3.2 0-10	2.51	0.1013	1	0.0836104	8.87167	0.741764	0.049	3.406	42.9	115.26	480.14	76.49	0.8328	0.987	44.3405	-19	14.5	12.7	11.9	11.4	24.3	0.596708	0.522634	0.489712	0.469136	0
1108	2014-07-18	RO	41	Romania bog 2	47.2591	25.3574	D	mountain valley	Sphagnum spp.	natural bog	0	RL 3.3 0-10	2.5	0.1455	1	0.0845643	5.87285	0.496633	0.103	6.562	44.21	119.37	356.73	136.05	0.8231	1.116	43.8703	-19	14.5	12.7	11.9	11.4	24.3	0.596708	0.522634	0.489712	0.469136	0
1109	2014-07-18	RO	41	Romania bog 2	47.2591	25.3574	D	mountain valley	Sphagnum spp.	natural bog	0	RL 1.1 0-10	2.59	0.0929	1	0.0826018	9.76426	0.806546	0.108	7.107	117.51	394.94	476.22	84.78	0.8433	1.011	44.8496	-18	12.9	12.3	11.2	10.9	24.3	0.530864	0.506173	0.460905	0.44856	0
1110	2014-07-18	RO	41	Romania bog 2	47.2591	25.3574	D	mountain valley	Sphagnum spp.	natural bog	0	RL 1.2 0-10	2.55	0.08	1	0.0818216	11.5	0.940948	0.125	9.938	67.03	148.52	505.69	60.41	0.8516	0.978	45.252	-18	12.9	12.3	11.2	10.9	24.3	0.530864	0.506173	0.460905	0.44856	0
1111	2014-07-18	RO	41	Romania bog 2	47.2591	25.3574	D	mountain valley	Sphagnum spp.	natural bog	0	RL 1.3 0-10	2.56	0.0909	1	0.083079	10.0011	0.830882	0.055	5.722	73.29	296.96	427.12	70.48	0.8383	1.193	44.6072	-18	12.9	12.3	11.2	10.9	24.3	0.530864	0.506173	0.460905	0.44856	0
1112	2014-07-18	RO	41	Romania bog 2	47.2591	25.3574	D	mountain valley	Sphagnum spp.	natural bog	0	RL 2.1 0-10	2.66	0.0679	1	0.0813679	13.7275	1.11698	0.147	5.522	47.75	169.72	622.79	37.66	0.8565	0.893	45.4895	-16	14.4	13	12	11.7	24.3	0.592593	0.534979	0.493827	0.481481	-4.79456
1113	2014-07-18	RO	41	Romania bog 2	47.2591	25.3574	D	mountain valley	Sphagnum spp.	natural bog	0	RL 2.2 0-10	2.54	0.1044	1	0.0822522	8.57854	0.705604	0.144	8.762	33.76	108.5	491.92	64.33	0.847	1.064	45.029	-16	14.4	13	12	11.7	24.3	0.592593	0.534979	0.493827	0.481481	0
1114	2014-07-18	RO	41	Romania bog 2	47.2591	25.3574	D	mountain valley	Sphagnum spp.	natural bog	0	RL 2.3 0-10	2.56	0.1085	1	0.0828397	8.21659	0.68066	0.138	5.345	75.83	157.71	493.41	75.71	0.8408	0.912	44.7284	-16	14.4	13	12	11.7	24.3	0.592593	0.534979	0.493827	0.481481	0.880203
1115	2014-07-18	RO	41	Romania bog 2	47.2591	25.3574	D	mountain valley	Sphagnum spp.	natural bog	0	RL 3.1 0-10	2.52	0.098	1	0.0830215	9.20408	0.764136	0.255	4.337	66.42	188.14	490.73	84.5	0.8389	1.028	44.6363	-18	15.6	12.8	12	11.4	24.3	0.641975	0.526749	0.493827	0.469136	0
1116	2014-07-18	RO	41	Romania bog 2	47.2591	25.3574	D	mountain valley	Sphagnum spp.	natural bog	0	RL 3.2 0-10	2.51	0.1013	1	0.0836104	8.87167	0.741764	0.049	3.406	42.9	115.26	480.14	76.49	0.8328	0.987	44.3405	-18	15.6	12.8	12	11.4	24.3	0.641975	0.526749	0.493827	0.469136	0
1117	2014-07-18	RO	41	Romania bog 2	47.2591	25.3574	D	mountain valley	Sphagnum spp.	natural bog	0	RL 3.3 0-10	2.5	0.1455	1	0.0845643	5.87285	0.496633	0.103	6.562	44.21	119.37	356.73	136.05	0.8231	1.116	43.8703	-18	15.6	12.8	12	11.4	24.3	0.641975	0.526749	0.493827	0.469136	0
1118	2014-07-19	RO	41	Romania bog 2	47.2591	25.3574	D	mountain valley	Sphagnum spp.	natural bog	0	RL 1.1 0-10	2.59	0.0929	1	0.0826018	9.76426	0.806546	0.108	7.107	117.51	394.94	476.22	84.78	0.8433	1.011	44.8496	-17	12.7	12	11.3	10.8	24.3	0.522634	0.493827	0.465021	0.444444	0
1119	2014-07-19	RO	41	Romania bog 2	47.2591	25.3574	D	mountain valley	Sphagnum spp.	natural bog	0	RL 1.2 0-10	2.55	0.08	1	0.0818216	11.5	0.940948	0.125	9.938	67.03	148.52	505.69	60.41	0.8516	0.978	45.252	-17	12.7	12	11.3	10.8	24.3	0.522634	0.493827	0.465021	0.444444	0
1120	2014-07-19	RO	41	Romania bog 2	47.2591	25.3574	D	mountain valley	Sphagnum spp.	natural bog	0	RL 1.3 0-10	2.56	0.0909	1	0.083079	10.0011	0.830882	0.055	5.722	73.29	296.96	427.12	70.48	0.8383	1.193	44.6072	-17	12.7	12	11.3	10.8	24.3	0.522634	0.493827	0.465021	0.444444	0
1121	2014-07-19	RO	41	Romania bog 2	47.2591	25.3574	D	mountain valley	Sphagnum spp.	natural bog	0	RL 2.1 0-10	2.66	0.0679	1	0.0813679	13.7275	1.11698	0.147	5.522	47.75	169.72	622.79	37.66	0.8565	0.893	45.4895	-16	14.7	13.7	12.5	11.7	24.3	0.604938	0.563786	0.514403	0.481481	0
1122	2014-07-19	RO	41	Romania bog 2	47.2591	25.3574	D	mountain valley	Sphagnum spp.	natural bog	0	RL 2.2 0-10	2.54	0.1044	1	0.0822522	8.57854	0.705604	0.144	8.762	33.76	108.5	491.92	64.33	0.847	1.064	45.029	-16	14.7	13.7	12.5	11.7	24.3	0.604938	0.563786	0.514403	0.481481	0
1123	2014-07-19	RO	41	Romania bog 2	47.2591	25.3574	D	mountain valley	Sphagnum spp.	natural bog	0	RL 2.3 0-10	2.56	0.1085	1	0.0828397	8.21659	0.68066	0.138	5.345	75.83	157.71	493.41	75.71	0.8408	0.912	44.7284	-16	14.7	13.7	12.5	11.7	24.3	0.604938	0.563786	0.514403	0.481481	0
1124	2014-07-19	RO	41	Romania bog 2	47.2591	25.3574	D	mountain valley	Sphagnum spp.	natural bog	0	RL 3.1 0-10	2.52	0.098	1	0.0830215	9.20408	0.764136	0.255	4.337	66.42	188.14	490.73	84.5	0.8389	1.028	44.6363	-18	15.8	13.1	12.5	11.8	24.3	0.650206	0.539095	0.514403	0.485597	0
1125	2014-07-19	RO	41	Romania bog 2	47.2591	25.3574	D	mountain valley	Sphagnum spp.	natural bog	0	RL 3.2 0-10	2.51	0.1013	1	0.0836104	8.87167	0.741764	0.049	3.406	42.9	115.26	480.14	76.49	0.8328	0.987	44.3405	-18	15.8	13.1	12.5	11.8	24.3	0.650206	0.539095	0.514403	0.485597	0
1126	2014-07-19	RO	41	Romania bog 2	47.2591	25.3574	D	mountain valley	Sphagnum spp.	natural bog	0	RL 3.3 0-10	2.5	0.1455	1	0.0845643	5.87285	0.496633	0.103	6.562	44.21	119.37	356.73	136.05	0.8231	1.116	43.8703	-18	15.8	13.1	12.5	11.8	24.3	0.650206	0.539095	0.514403	0.485597	0
1127	2012-04-22	RO	42	Romania bog forest 1	47.2591	25.3574	D	mountain valley	Sphagnum spp.	natural forest	1	Mets 0-10	3.02	0.1261	3	0.136646	6.93021	0.946985	22.728	17.532	145.78	664.59	1017.9	410.65	0.796556	1.82	44.1	-11	0.1	0	0.3	0.6	20.7	0.00483092	0	0.0144928	0.0289855	10.6733
1128	2012-04-22	RO	42	Romania bog forest 1	47.2591	25.3574	D	mountain valley	Sphagnum spp.	natural forest	1	Mets 0-12	3.02	0.1261	3	0.136646	6.93021	0.946985	22.728	17.532	145.78	664.59	1017.9	410.65	0.796556	1.82	44.1	-11	0.1	0	0.3	0.6	20.7	0.00483092	0	0.0144928	0.0289855	3.59303
1129	2012-04-22	RO	42	Romania bog forest 1	47.2591	25.3574	D	mountain valley	Sphagnum spp.	natural forest	1	Heinamaa 0-10	3.7	0.1311	3	0.152488	6.62777	1.01066	0.61	70.804	168.66	393.69	1521.2	630.65	0.709301	2.23	39.34	0	7.4	6.1	5.4	5	20.7	0.357488	0.294686	0.26087	0.241546	0
1130	2012-04-22	RO	42	Romania bog forest 1	47.2591	25.3574	D	mountain valley	Sphagnum spp.	natural forest	1	Heinamaa 0-11	3.7	0.1311	3	0.152488	6.62777	1.01066	0.61	70.804	168.66	393.69	1521.2	630.65	0.709301	2.23	39.34	0	7.4	6.1	5.4	5	20.7	0.357488	0.294686	0.26087	0.241546	0
1131	2012-04-22	RO	42	Romania bog forest 1	47.2591	25.3574	D	mountain valley	Sphagnum spp.	natural forest	1	Heinamaa 0-12	3.7	0.1311	3	0.152488	6.62777	1.01066	0.61	70.804	168.66	393.69	1521.2	630.65	0.709301	2.23	39.34	0	7.4	6.1	5.4	5	20.7	0.357488	0.294686	0.26087	0.241546	0
1132	2012-04-22	RO	42	Romania bog forest 1	47.2591	25.3574	D	mountain valley	Sphagnum spp.	natural forest	1	Serv 0-10	4	0.1385	3	0.146323	6.22022	0.910158	1.444	106.926	170.86	839.42	1967.7	382.93	0.741013	2.17	41.07	-47	2.6	1.3	1.1	1.1	20.7	0.125604	0.0628019	0.0531401	0.0531401	0
1133	2012-04-22	RO	42	Romania bog forest 1	47.2591	25.3574	D	mountain valley	Sphagnum spp.	natural forest	1	Serv 0-11	4	0.1385	3	0.146323	6.22022	0.910158	1.444	106.926	170.86	839.42	1967.7	382.93	0.741013	2.17	41.07	-47	2.6	1.3	1.1	1.1	20.7	0.125604	0.0628019	0.0531401	0.0531401	0
1134	2012-04-22	RO	42	Romania bog forest 1	47.2591	25.3574	D	mountain valley	Sphagnum spp.	natural forest	1	Serv 0-12	4	0.1385	3	0.146323	6.22022	0.910158	1.444	106.926	170.86	839.42	1967.7	382.93	0.741013	2.17	41.07	-47	2.6	1.3	1.1	1.1	20.7	0.125604	0.0628019	0.0531401	0.0531401	0
1135	2012-04-22	RO	42	Romania bog forest 1	47.2591	25.3574	D	mountain valley	Sphagnum spp.	natural forest	1	Mets 0-10	3.02	0.1261	3	0.136646	6.93021	0.946985	22.728	17.532	145.78	664.59	1017.9	410.65	0.796556	1.82	44.1	-11	0.6	0.1	0.2	0.4	20.7	0.0289855	0.00483092	0.00966184	0.0193237	0
1136	2012-04-22	RO	42	Romania bog forest 1	47.2591	25.3574	D	mountain valley	Sphagnum spp.	natural forest	1	Mets 0-11	3.02	0.1261	3	0.136646	6.93021	0.946985	22.728	17.532	145.78	664.59	1017.9	410.65	0.796556	1.82	44.1	-11	0.6	0.1	0.2	0.4	20.7	0.0289855	0.00483092	0.00966184	0.0193237	0
1137	2012-04-22	RO	42	Romania bog forest 1	47.2591	25.3574	D	mountain valley	Sphagnum spp.	natural forest	1	Heinamaa 0-10	3.7	0.1311	3	0.152488	6.62777	1.01066	0.61	70.804	168.66	393.69	1521.2	630.65	0.709301	2.23	39.34	0	6.5	5.3	5	4.1	20.7	0.31401	0.256039	0.241546	0.198068	1.90316
1138	2012-04-22	RO	42	Romania bog forest 1	47.2591	25.3574	D	mountain valley	Sphagnum spp.	natural forest	1	Heinamaa 0-11	3.7	0.1311	3	0.152488	6.62777	1.01066	0.61	70.804	168.66	393.69	1521.2	630.65	0.709301	2.23	39.34	0	6.5	5.3	5	4.1	20.7	0.31401	0.256039	0.241546	0.198068	0
1139	2012-04-22	RO	42	Romania bog forest 1	47.2591	25.3574	D	mountain valley	Sphagnum spp.	natural forest	1	Serv 0-10	4	0.1385	3	0.146323	6.22022	0.910158	1.444	106.926	170.86	839.42	1967.7	382.93	0.741013	2.17	41.07	-47	2.5	2	1	0.9	20.7	0.120773	0.0966184	0.0483092	0.0434783	0
1140	2012-04-22	RO	42	Romania bog forest 1	47.2591	25.3574	D	mountain valley	Sphagnum spp.	natural forest	1	Serv 0-10	4	0.1385	3	0.146323	6.22022	0.910158	1.444	106.926	170.86	839.42	1967.7	382.93	0.741013	2.17	41.07	-47	2.5	2	1	0.9	20.7	0.120773	0.0966184	0.0483092	0.0434783	-1.84077
1141	2012-04-23	RO	42	Romania bog forest 1	47.2591	25.3574	D	mountain valley	Sphagnum spp.	natural forest	1	Mets 0-10	3.02	0.1261	3	0.136646	6.93021	0.946985	22.728	17.532	145.78	664.59	1017.9	410.65	0.796556	1.82	44.1	-14	1	0	0.2	0.6	20.7	0.0483092	0	0.00966184	0.0289855	-4.78233
1142	2012-04-23	RO	42	Romania bog forest 1	47.2591	25.3574	D	mountain valley	Sphagnum spp.	natural forest	1	Mets 0-11	3.02	0.1261	3	0.136646	6.93021	0.946985	22.728	17.532	145.78	664.59	1017.9	410.65	0.796556	1.82	44.1	-14	1	0	0.2	0.6	20.7	0.0483092	0	0.00966184	0.0289855	0
1143	2012-04-23	RO	42	Romania bog forest 1	47.2591	25.3574	D	mountain valley	Sphagnum spp.	natural forest	1	Mets 0-12	3.02	0.1261	3	0.136646	6.93021	0.946985	22.728	17.532	145.78	664.59	1017.9	410.65	0.796556	1.82	44.1	-14	1	0	0.2	0.6	20.7	0.0483092	0	0.00966184	0.0289855	0
1144	2012-04-23	RO	42	Romania bog forest 1	47.2591	25.3574	D	mountain valley	Sphagnum spp.	natural forest	1	Serv 0-10	4	0.1385	3	0.152488	6.22022	0.94851	1.444	106.926	170.86	839.42	1967.7	382.93	0.709301	2.23	39.34	0	6.5	6.3	5.6	5.1	20.7	0.31401	0.304348	0.270531	0.246377	0
1145	2012-04-23	RO	42	Romania bog forest 1	47.2591	25.3574	D	mountain valley	Sphagnum spp.	natural forest	1	Serv 0-11	4	0.1385	3	0.152488	6.22022	0.94851	1.444	106.926	170.86	839.42	1967.7	382.93	0.709301	2.23	39.34	0	6.5	6.3	5.6	5.1	20.7	0.31401	0.304348	0.270531	0.246377	0
1146	2012-04-23	RO	42	Romania bog forest 1	47.2591	25.3574	D	mountain valley	Sphagnum spp.	natural forest	1	Heinamaa 0-11	3.7	0.1311	3	0.146323	6.62777	0.969792	0.61	70.804	168.66	393.69	1521.2	630.65	0.741013	2.17	41.07	-5	0.5	0.6	0.7	0.9	20.7	0.0241546	0.0289855	0.0338164	0.0434783	0
1147	2012-04-23	RO	42	Romania bog forest 1	47.2591	25.3574	D	mountain valley	Sphagnum spp.	natural forest	1	Heinamaa 0-12	3.7	0.1311	3	0.146323	6.62777	0.969792	0.61	70.804	168.66	393.69	1521.2	630.65	0.741013	2.17	41.07	-5	0.5	0.6	0.7	0.9	20.7	0.0241546	0.0289855	0.0338164	0.0434783	0
1148	2012-04-23	RO	42	Romania bog forest 1	47.2591	25.3574	D	mountain valley	Sphagnum spp.	natural forest	1	Mets 0-10	3.02	0.1261	3	0.136646	6.93021	0.946985	22.728	17.532	145.78	664.59	1017.9	410.65	0.796556	1.82	44.1	-14	1	0	0.2	0.6	20.7	0.0483092	0	0.00966184	0.0289855	-1.98342
1149	2012-04-23	RO	42	Romania bog forest 1	47.2591	25.3574	D	mountain valley	Sphagnum spp.	natural forest	1	Mets 0-12	3.02	0.1261	3	0.136646	6.93021	0.946985	22.728	17.532	145.78	664.59	1017.9	410.65	0.796556	1.82	44.1	-14	1	0	0.2	0.6	20.7	0.0483092	0	0.00966184	0.0289855	-6.52402
1150	2012-04-23	RO	42	Romania bog forest 1	47.2591	25.3574	D	mountain valley	Sphagnum spp.	natural forest	1	Heinamaa 0-10	3.7	0.1311	3	0.152488	6.62777	1.01066	0.61	70.804	168.66	393.69	1521.2	630.65	0.709301	2.23	39.34	0	9	6.9	4.8	4.6	20.7	0.434783	0.333333	0.231884	0.222222	0
1151	2012-04-23	RO	42	Romania bog forest 1	47.2591	25.3574	D	mountain valley	Sphagnum spp.	natural forest	1	Heinamaa 0-11	3.7	0.1311	3	0.152488	6.62777	1.01066	0.61	70.804	168.66	393.69	1521.2	630.65	0.709301	2.23	39.34	0	9	6.9	4.8	4.6	20.7	0.434783	0.333333	0.231884	0.222222	0
1152	2012-04-23	RO	42	Romania bog forest 1	47.2591	25.3574	D	mountain valley	Sphagnum spp.	natural forest	1	Heinamaa 0-12	3.7	0.1311	3	0.152488	6.62777	1.01066	0.61	70.804	168.66	393.69	1521.2	630.65	0.709301	2.23	39.34	0	9	6.9	4.8	4.6	20.7	0.434783	0.333333	0.231884	0.222222	0
1153	2012-04-23	RO	42	Romania bog forest 1	47.2591	25.3574	D	mountain valley	Sphagnum spp.	natural forest	1	Serv 0-11	4	0.1385	3	0.146323	6.22022	0.910158	1.444	106.926	170.86	839.42	1967.7	382.93	0.741013	2.17	41.07	-5	1.9	1.1	0.7	0.9	20.7	0.0917874	0.0531401	0.0338164	0.0434783	0
1154	2012-04-23	RO	42	Romania bog forest 1	47.2591	25.3574	D	mountain valley	Sphagnum spp.	natural forest	1	Serv 0-12	4	0.1385	3	0.146323	6.22022	0.910158	1.444	106.926	170.86	839.42	1967.7	382.93	0.741013	2.17	41.07	-5	1.9	1.1	0.7	0.9	20.7	0.0917874	0.0531401	0.0338164	0.0434783	4.09658
1155	2012-04-24	RO	42	Romania bog forest 1	47.2591	25.3574	D	mountain valley	Sphagnum spp.	natural forest	1	Mets 0-10	3.02	0.1261	3	0.136646	6.93021	0.946985	22.728	17.532	145.78	664.59	1017.9	410.65	0.796556	1.82	44.1	-21	0.5	0.1	0.2	0.6	20.7	0.0241546	0.00483092	0.00966184	0.0289855	-3.15962
1156	2012-04-24	RO	42	Romania bog forest 1	47.2591	25.3574	D	mountain valley	Sphagnum spp.	natural forest	1	Mets 0-11	3.02	0.1261	3	0.136646	6.93021	0.946985	22.728	17.532	145.78	664.59	1017.9	410.65	0.796556	1.82	44.1	-21	0.5	0.1	0.2	0.6	20.7	0.0241546	0.00483092	0.00966184	0.0289855	0
1157	2012-04-24	RO	42	Romania bog forest 1	47.2591	25.3574	D	mountain valley	Sphagnum spp.	natural forest	1	Mets 0-12	3.02	0.1261	3	0.136646	6.93021	0.946985	22.728	17.532	145.78	664.59	1017.9	410.65	0.796556	1.82	44.1	-21	0.5	0.1	0.2	0.6	20.7	0.0241546	0.00483092	0.00966184	0.0289855	0
1158	2012-04-24	RO	42	Romania bog forest 1	47.2591	25.3574	D	mountain valley	Sphagnum spp.	natural forest	1	Heinamaa 0-10	3.7	0.1311	3	0.152488	6.62777	1.01066	0.61	70.804	168.66	393.69	1521.2	630.65	0.709301	2.23	39.34	-2	6.1	5.8	5.2	4.5	20.7	0.294686	0.280193	0.251208	0.217391	0
1159	2012-04-24	RO	42	Romania bog forest 1	47.2591	25.3574	D	mountain valley	Sphagnum spp.	natural forest	1	Heinamaa 0-12	3.7	0.1311	3	0.152488	6.62777	1.01066	0.61	70.804	168.66	393.69	1521.2	630.65	0.709301	2.23	39.34	-2	6.1	5.8	5.2	4.5	20.7	0.294686	0.280193	0.251208	0.217391	0
1160	2012-04-24	RO	42	Romania bog forest 1	47.2591	25.3574	D	mountain valley	Sphagnum spp.	natural forest	1	Serv 0-10	4	0.1385	3	0.146323	6.22022	0.910158	1.444	106.926	170.86	839.42	1967.7	382.93	0.741013	2.17	41.07	-4	1.2	1.3	1.3	1.3	20.7	0.057971	0.0628019	0.0628019	0.0628019	0
1161	2012-04-24	RO	42	Romania bog forest 1	47.2591	25.3574	D	mountain valley	Sphagnum spp.	natural forest	1	Serv 0-11	4	0.1385	3	0.146323	6.22022	0.910158	1.444	106.926	170.86	839.42	1967.7	382.93	0.741013	2.17	41.07	-4	1.2	1.3	1.3	1.3	20.7	0.057971	0.0628019	0.0628019	0.0628019	0
1162	2012-04-24	RO	42	Romania bog forest 1	47.2591	25.3574	D	mountain valley	Sphagnum spp.	natural forest	1	Serv 0-12	4	0.1385	3	0.146323	6.22022	0.910158	1.444	106.926	170.86	839.42	1967.7	382.93	0.741013	2.17	41.07	-4	1.2	1.3	1.3	1.3	20.7	0.057971	0.0628019	0.0628019	0.0628019	1.86584
1163	2012-04-24	RO	42	Romania bog forest 1	47.2591	25.3574	D	mountain valley	Sphagnum spp.	natural forest	1	Mets 0-10	3.02	0.1261	3	0.136646	6.93021	0.946985	22.728	17.532	145.78	664.59	1017.9	410.65	0.796556	1.82	44.1	-21	1.3	0	0.3	0.6	20.7	0.0628019	0	0.0144928	0.0289855	0
1164	2012-04-24	RO	42	Romania bog forest 1	47.2591	25.3574	D	mountain valley	Sphagnum spp.	natural forest	1	Mets 0-11	3.02	0.1261	3	0.136646	6.93021	0.946985	22.728	17.532	145.78	664.59	1017.9	410.65	0.796556	1.82	44.1	-21	1.3	0	0.3	0.6	20.7	0.0628019	0	0.0144928	0.0289855	0
1165	2012-04-24	RO	42	Romania bog forest 1	47.2591	25.3574	D	mountain valley	Sphagnum spp.	natural forest	1	Mets 0-12	3.02	0.1261	3	0.136646	6.93021	0.946985	22.728	17.532	145.78	664.59	1017.9	410.65	0.796556	1.82	44.1	-21	1.3	0	0.3	0.6	20.7	0.0628019	0	0.0144928	0.0289855	0
1166	2012-04-24	RO	42	Romania bog forest 1	47.2591	25.3574	D	mountain valley	Sphagnum spp.	natural forest	1	Heinamaa 0-10	3.7	0.1311	3	0.152488	6.62777	1.01066	0.61	70.804	168.66	393.69	1521.2	630.65	0.709301	2.23	39.34	-2	7.6	6.5	5.6	4.9	20.7	0.36715	0.31401	0.270531	0.236715	4.51161
1167	2012-04-24	RO	42	Romania bog forest 1	47.2591	25.3574	D	mountain valley	Sphagnum spp.	natural forest	1	Heinamaa 0-11	3.7	0.1311	3	0.152488	6.62777	1.01066	0.61	70.804	168.66	393.69	1521.2	630.65	0.709301	2.23	39.34	-2	7.6	6.5	5.6	4.9	20.7	0.36715	0.31401	0.270531	0.236715	0
1168	2012-04-24	RO	42	Romania bog forest 1	47.2591	25.3574	D	mountain valley	Sphagnum spp.	natural forest	1	Heinamaa 0-12	3.7	0.1311	3	0.152488	6.62777	1.01066	0.61	70.804	168.66	393.69	1521.2	630.65	0.709301	2.23	39.34	-2	7.6	6.5	5.6	4.9	20.7	0.36715	0.31401	0.270531	0.236715	0
1169	2012-04-24	RO	42	Romania bog forest 1	47.2591	25.3574	D	mountain valley	Sphagnum spp.	natural forest	1	Serv 0-11	4	0.1385	3	0.146323	6.22022	0.910158	1.444	106.926	170.86	839.42	1967.7	382.93	0.741013	2.17	41.07	-4	2.8	1.4	1.5	1.3	20.7	0.135266	0.0676329	0.0724638	0.0628019	0
1170	2012-04-24	RO	42	Romania bog forest 1	47.2591	25.3574	D	mountain valley	Sphagnum spp.	natural forest	1	Serv 0-12	4	0.1385	3	0.146323	6.22022	0.910158	1.444	106.926	170.86	839.42	1967.7	382.93	0.741013	2.17	41.07	-4	2.8	1.4	1.5	1.3	20.7	0.135266	0.0676329	0.0724638	0.0628019	0
1171	2014-07-16	RO	43	Romania bog forest 2	47.2591	25.3574	D	mountain valley	Sphagnum spp.	natural forest	1	RM 1 0-10	2.59	0.1155	3	0.131745	7.65801	1.0089	0.476	13.114	92.1	273.86	336.02	135.82	0.8278	1.423	44.0981	-38	15.4	14.2	12.8	12.1	24.3	0.633745	0.584362	0.526749	0.497942	0
1172	2014-07-16	RO	43	Romania bog forest 2	47.2591	25.3574	D	mountain valley	Sphagnum spp.	natural forest	1	RM 2 0-10	2.58	0.1192	3	0.131143	7.38926	0.969047	0.294	13.764	85.67	198.04	303.94	124.97	0.8318	1.54	44.2921	-38	15.4	14.2	12.8	12.1	24.3	0.633745	0.584362	0.526749	0.497942	0
1173	2014-07-16	RO	43	Romania bog forest 2	47.2591	25.3574	D	mountain valley	Sphagnum spp.	natural forest	1	RM 3 0-10	2.62	0.1011	2	0.105716	8.8912	0.939941	0.148	10.631	67.36	203.61	391.43	68.48	0.8449	1.316	44.9272	-38	15.4	14.2	12.8	12.1	24.3	0.633745	0.584362	0.526749	0.497942	0
1174	2014-07-16	RO	43	Romania bog forest 2	47.2591	25.3574	D	mountain valley	Sphagnum spp.	natural forest	1	RS 1 0-10	2.65	0.1979	3	0.136249	4.05306	0.552226	0.101	6.898	68.7	350.73	261.83	88.73	0.799	1.885	42.7019	-60	13.6	12.6	11.5	11.3	24.3	0.559671	0.518519	0.473251	0.465021	0
1175	2014-07-16	RO	43	Romania bog forest 2	47.2591	25.3574	D	mountain valley	Sphagnum spp.	natural forest	1	RS 2 0-10	2.73	0.1597	3	0.137903	5.26174	0.725609	0.219	13.522	96.43	442.31	256.64	100.82	0.7889	1.864	42.2123	-60	13.6	12.6	11.5	11.3	24.3	0.559671	0.518519	0.473251	0.465021	0
1176	2014-07-16	RO	43	Romania bog forest 2	47.2591	25.3574	D	mountain valley	Sphagnum spp.	natural forest	1	RS 3 0-10	2.71	0.0862	1	0.0887391	10.6009	0.940717	0.232	29.698	92.85	442.16	222.69	98.84	0.7831	1.837	41.9311	-60	13.6	12.6	11.5	11.3	24.3	0.559671	0.518519	0.473251	0.465021	0
1177	2014-07-16	RO	43	Romania bog forest 2	47.2591	25.3574	D	mountain valley	Sphagnum spp.	natural forest	1	RH 1 0-10	3.23	0.1966	3	0.163247	4.08647	0.667104	0.407	13.122	29.47	207.57	282.17	83.66	0.6597	1.861	35.9487	-41	16.8	15.2	13.9	13	24.3	0.691358	0.625514	0.572016	0.534979	9.95688
1178	2014-07-16	RO	43	Romania bog forest 2	47.2591	25.3574	D	mountain valley	Sphagnum spp.	natural forest	1	RH 2 0-10	3.44	0.259	3	0.219851	2.861	0.628995	0.097	16.854	27	225.24	331.47	86.25	0.4787	1.515	27.1738	-41	16.8	15.2	13.9	13	24.3	0.691358	0.625514	0.572016	0.534979	0
1179	2014-07-16	RO	43	Romania bog forest 2	47.2591	25.3574	D	mountain valley	Sphagnum spp.	natural forest	1	RH 3 0-10	3.44	0.3171	3	0.239737	2.15358	0.516293	1.451	7.095	26.21	238.68	253.89	98.69	0.4354	1.394	25.0746	-41	16.8	15.2	13.9	13	24.3	0.691358	0.625514	0.572016	0.534979	0
1180	2014-07-17	RO	43	Romania bog forest 2	47.2591	25.3574	D	mountain valley	Sphagnum spp.	natural forest	1	RM 1 0-10	2.59	0.1155	3	0.131745	7.65801	1.0089	0.476	13.114	92.1	273.86	336.02	135.82	0.8278	1.423	44.0981	-15	14	13.5	12.9	12.3	24.3	0.576132	0.555556	0.530864	0.506173	-8.9466
1181	2014-07-17	RO	43	Romania bog forest 2	47.2591	25.3574	D	mountain valley	Sphagnum spp.	natural forest	1	RM 2 0-10	2.58	0.1192	3	0.131143	7.38926	0.969047	0.294	13.764	85.67	198.04	303.94	124.97	0.8318	1.54	44.2921	-15	14	13.5	12.9	12.3	24.3	0.576132	0.555556	0.530864	0.506173	0
1182	2014-07-17	RO	43	Romania bog forest 2	47.2591	25.3574	D	mountain valley	Sphagnum spp.	natural forest	1	RM 3 0-10	2.62	0.1011	2	0.105716	8.8912	0.939941	0.148	10.631	67.36	203.61	391.43	68.48	0.8449	1.316	44.9272	-15	14	13.5	12.9	12.3	24.3	0.576132	0.555556	0.530864	0.506173	0
1183	2014-07-17	RO	43	Romania bog forest 2	47.2591	25.3574	D	mountain valley	Sphagnum spp.	natural forest	1	RS 1 0-10	2.65	0.1979	3	0.136249	4.05306	0.552226	0.101	6.898	68.7	350.73	261.83	88.73	0.799	1.885	42.7019	-45	13.2	12.8	12	11.2	24.3	0.54321	0.526749	0.493827	0.460905	0
1184	2014-07-17	RO	43	Romania bog forest 2	47.2591	25.3574	D	mountain valley	Sphagnum spp.	natural forest	1	RS 2 0-10	2.73	0.1597	3	0.137903	5.26174	0.725609	0.219	13.522	96.43	442.31	256.64	100.82	0.7889	1.864	42.2123	-45	13.2	12.8	12	11.2	24.3	0.54321	0.526749	0.493827	0.460905	0
1185	2014-07-17	RO	43	Romania bog forest 2	47.2591	25.3574	D	mountain valley	Sphagnum spp.	natural forest	1	RS 3 0-10	2.71	0.0862	1	0.0887391	10.6009	0.940717	0.232	29.698	92.85	442.16	222.69	98.84	0.7831	1.837	41.9311	-45	13.2	12.8	12	11.2	24.3	0.54321	0.526749	0.493827	0.460905	0
1186	2014-07-17	RO	43	Romania bog forest 2	47.2591	25.3574	D	mountain valley	Sphagnum spp.	natural forest	1	RH 1 0-10	3.23	0.1966	3	0.163247	4.08647	0.667104	0.407	13.122	29.47	207.57	282.17	83.66	0.6597	1.861	35.9487	-37	15	14.5	13.7	13.1	24.3	0.617284	0.596708	0.563786	0.539095	7.41103
1187	2014-07-17	RO	43	Romania bog forest 2	47.2591	25.3574	D	mountain valley	Sphagnum spp.	natural forest	1	RH 2 0-10	3.44	0.259	3	0.219851	2.861	0.628995	0.097	16.854	27	225.24	331.47	86.25	0.4787	1.515	27.1738	-37	15	14.5	13.7	13.1	24.3	0.617284	0.596708	0.563786	0.539095	0
1188	2014-07-17	RO	43	Romania bog forest 2	47.2591	25.3574	D	mountain valley	Sphagnum spp.	natural forest	1	RM 1 0-10	2.59	0.1155	3	0.131745	7.65801	1.0089	0.476	13.114	92.1	273.86	336.02	135.82	0.8278	1.423	44.0981	-22	13.8	12.7	12.1	11.5	24.3	0.567901	0.522634	0.497942	0.473251	-9.99274
1189	2014-07-17	RO	43	Romania bog forest 2	47.2591	25.3574	D	mountain valley	Sphagnum spp.	natural forest	1	RM 2 0-10	2.58	0.1192	3	0.131143	7.38926	0.969047	0.294	13.764	85.67	198.04	303.94	124.97	0.8318	1.54	44.2921	-22	13.8	12.7	12.1	11.5	24.3	0.567901	0.522634	0.497942	0.473251	1.76375
1190	2014-07-17	RO	43	Romania bog forest 2	47.2591	25.3574	D	mountain valley	Sphagnum spp.	natural forest	1	RM 3 0-10	2.62	0.1011	2	0.105716	8.8912	0.939941	0.148	10.631	67.36	203.61	391.43	68.48	0.8449	1.316	44.9272	-22	13.8	12.7	12.1	11.5	24.3	0.567901	0.522634	0.497942	0.473251	0
1191	2014-07-17	RO	43	Romania bog forest 2	47.2591	25.3574	D	mountain valley	Sphagnum spp.	natural forest	1	RS 1 0-10	2.65	0.1979	3	0.136249	4.05306	0.552226	0.101	6.898	68.7	350.73	261.83	88.73	0.799	1.885	42.7019	-55	14	12.5	11.7	10.9	24.3	0.576132	0.514403	0.481481	0.44856	3.36751
1192	2014-07-17	RO	43	Romania bog forest 2	47.2591	25.3574	D	mountain valley	Sphagnum spp.	natural forest	1	RS 2 0-10	2.73	0.1597	3	0.137903	5.26174	0.725609	0.219	13.522	96.43	442.31	256.64	100.82	0.7889	1.864	42.2123	-55	14	12.5	11.7	10.9	24.3	0.576132	0.514403	0.481481	0.44856	0
1193	2014-07-17	RO	43	Romania bog forest 2	47.2591	25.3574	D	mountain valley	Sphagnum spp.	natural forest	1	RS 3 0-10	2.71	0.0862	1	0.0887391	10.6009	0.940717	0.232	29.698	92.85	442.16	222.69	98.84	0.7831	1.837	41.9311	-55	14	12.5	11.7	10.9	24.3	0.576132	0.514403	0.481481	0.44856	3.72551
1194	2014-07-17	RO	43	Romania bog forest 2	47.2591	25.3574	D	mountain valley	Sphagnum spp.	natural forest	1	RH 1 0-10	3.23	0.1966	3	0.163247	4.08647	0.667104	0.407	13.122	29.47	207.57	282.17	83.66	0.6597	1.861	35.9487	-38	16	14.7	13.9	13.1	24.3	0.658436	0.604938	0.572016	0.539095	4.57515
1195	2014-07-17	RO	43	Romania bog forest 2	47.2591	25.3574	D	mountain valley	Sphagnum spp.	natural forest	1	RH 2 0-10	3.44	0.259	3	0.219851	2.861	0.628995	0.097	16.854	27	225.24	331.47	86.25	0.4787	1.515	27.1738	-38	16	14.7	13.9	13.1	24.3	0.658436	0.604938	0.572016	0.539095	8.84958
1196	2014-07-17	RO	43	Romania bog forest 2	47.2591	25.3574	D	mountain valley	Sphagnum spp.	natural forest	1	RH 3 0-10	3.44	0.3171	3	0.239737	2.15358	0.516293	1.451	7.095	26.21	238.68	253.89	98.69	0.4354	1.394	25.0746	-38	16	14.7	13.9	13.1	24.3	0.658436	0.604938	0.572016	0.539095	0
1197	2014-07-18	RO	43	Romania bog forest 2	47.2591	25.3574	D	mountain valley	Sphagnum spp.	natural forest	1	RM 1 0-10	2.59	0.1155	3	0.131745	7.65801	1.0089	0.476	13.114	92.1	273.86	336.02	135.82	0.8278	1.423	44.0981	-8	13.5	12.8	12.2	11.6	24.3	0.555556	0.526749	0.502058	0.477366	0
1198	2014-07-18	RO	43	Romania bog forest 2	47.2591	25.3574	D	mountain valley	Sphagnum spp.	natural forest	1	RM 2 0-10	2.58	0.1192	3	0.131143	7.38926	0.969047	0.294	13.764	85.67	198.04	303.94	124.97	0.8318	1.54	44.2921	-8	13.5	12.8	12.2	11.6	24.3	0.555556	0.526749	0.502058	0.477366	0
1199	2014-07-18	RO	43	Romania bog forest 2	47.2591	25.3574	D	mountain valley	Sphagnum spp.	natural forest	1	RM 3 0-10	2.62	0.1011	2	0.105716	8.8912	0.939941	0.148	10.631	67.36	203.61	391.43	68.48	0.8449	1.316	44.9272	-8	13.5	12.8	12.2	11.6	24.3	0.555556	0.526749	0.502058	0.477366	0
1200	2014-07-18	RO	43	Romania bog forest 2	47.2591	25.3574	D	mountain valley	Sphagnum spp.	natural forest	1	RS 2 0-10	2.73	0.1597	3	0.137903	5.26174	0.725609	0.219	13.522	96.43	442.31	256.64	100.82	0.7889	1.864	42.2123	-7	13.1	12.3	11.7	11.2	24.3	0.539095	0.506173	0.481481	0.460905	0
1201	2014-07-18	RO	43	Romania bog forest 2	47.2591	25.3574	D	mountain valley	Sphagnum spp.	natural forest	1	RS 3 0-10	2.71	0.0862	1	0.0887391	10.6009	0.940717	0.232	29.698	92.85	442.16	222.69	98.84	0.7831	1.837	41.9311	-7	13.1	12.3	11.7	11.2	24.3	0.539095	0.506173	0.481481	0.460905	0
1202	2014-07-18	RO	43	Romania bog forest 2	47.2591	25.3574	D	mountain valley	Sphagnum spp.	natural forest	1	RH 1 0-10	3.23	0.1966	3	0.163247	4.08647	0.667104	0.407	13.122	29.47	207.57	282.17	83.66	0.6597	1.861	35.9487	-7	15.8	14.9	14.1	13.2	24.3	0.650206	0.613169	0.580247	0.54321	42.4014
1203	2014-07-18	RO	43	Romania bog forest 2	47.2591	25.3574	D	mountain valley	Sphagnum spp.	natural forest	1	RH 3 0-10	3.44	0.3171	3	0.239737	2.15358	0.516293	1.451	7.095	26.21	238.68	253.89	98.69	0.4354	1.394	25.0746	-7	15.8	14.9	14.1	13.2	24.3	0.650206	0.613169	0.580247	0.54321	12.6365
1204	2014-07-18	RO	43	Romania bog forest 2	47.2591	25.3574	D	mountain valley	Sphagnum spp.	natural forest	1	RM 1 0-10	2.59	0.1155	3	0.131745	7.65801	1.0089	0.476	13.114	92.1	273.86	336.02	135.82	0.8278	1.423	44.0981	-9	14.2	13	12.2	11.7	24.3	0.584362	0.534979	0.502058	0.481481	0
1205	2014-07-18	RO	43	Romania bog forest 2	47.2591	25.3574	D	mountain valley	Sphagnum spp.	natural forest	1	RM 2 0-10	2.58	0.1192	3	0.131143	7.38926	0.969047	0.294	13.764	85.67	198.04	303.94	124.97	0.8318	1.54	44.2921	-9	14.2	13	12.2	11.7	24.3	0.584362	0.534979	0.502058	0.481481	0
1206	2014-07-18	RO	43	Romania bog forest 2	47.2591	25.3574	D	mountain valley	Sphagnum spp.	natural forest	1	RM 3 0-10	2.62	0.1011	2	0.105716	8.8912	0.939941	0.148	10.631	67.36	203.61	391.43	68.48	0.8449	1.316	44.9272	-9	14.2	13	12.2	11.7	24.3	0.584362	0.534979	0.502058	0.481481	0
1207	2014-07-18	RO	43	Romania bog forest 2	47.2591	25.3574	D	mountain valley	Sphagnum spp.	natural forest	1	RS 2 0-10	2.73	0.1597	3	0.137903	5.26174	0.725609	0.219	13.522	96.43	442.31	256.64	100.82	0.7889	1.864	42.2123	-8	14	12.5	11.6	11.2	24.3	0.576132	0.514403	0.477366	0.460905	0
1208	2014-07-18	RO	43	Romania bog forest 2	47.2591	25.3574	D	mountain valley	Sphagnum spp.	natural forest	1	RS 3 0-10	2.71	0.0862	1	0.0887391	10.6009	0.940717	0.232	29.698	92.85	442.16	222.69	98.84	0.7831	1.837	41.9311	-8	14	12.5	11.6	11.2	24.3	0.576132	0.514403	0.477366	0.460905	0
1209	2014-07-18	RO	43	Romania bog forest 2	47.2591	25.3574	D	mountain valley	Sphagnum spp.	natural forest	1	RH 1 0-10	3.23	0.1966	3	0.163247	4.08647	0.667104	0.407	13.122	29.47	207.57	282.17	83.66	0.6597	1.861	35.9487	-15	17.3	15.2	14.1	13.3	24.3	0.711934	0.625514	0.580247	0.547325	39.5487
1210	2014-07-18	RO	43	Romania bog forest 2	47.2591	25.3574	D	mountain valley	Sphagnum spp.	natural forest	1	RH 2 0-10	3.44	0.259	3	0.219851	2.861	0.628995	0.097	16.854	27	225.24	331.47	86.25	0.4787	1.515	27.1738	-15	17.3	15.2	14.1	13.3	24.3	0.711934	0.625514	0.580247	0.547325	0
1211	2014-07-18	RO	43	Romania bog forest 2	47.2591	25.3574	D	mountain valley	Sphagnum spp.	natural forest	1	RH 3 0-10	3.44	0.3171	3	0.239737	2.15358	0.516293	1.451	7.095	26.21	238.68	253.89	98.69	0.4354	1.394	25.0746	-15	17.3	15.2	14.1	13.3	24.3	0.711934	0.625514	0.580247	0.547325	13.2358
1212	2014-07-19	RO	43	Romania bog forest 2	47.2591	25.3574	D	mountain valley	Sphagnum spp.	natural forest	1	RM 1 0-10	2.59	0.1155	3	0.131745	7.65801	1.0089	0.476	13.114	92.1	273.86	336.02	135.82	0.8278	1.423	44.0981	-8	13.2	12.5	11.9	11.4	24.3	0.54321	0.514403	0.489712	0.469136	0
1213	2014-07-19	RO	43	Romania bog forest 2	47.2591	25.3574	D	mountain valley	Sphagnum spp.	natural forest	1	RM 2 0-10	2.58	0.1192	3	0.131143	7.38926	0.969047	0.294	13.764	85.67	198.04	303.94	124.97	0.8318	1.54	44.2921	-8	13.2	12.5	11.9	11.4	24.3	0.54321	0.514403	0.489712	0.469136	0
1214	2014-07-19	RO	43	Romania bog forest 2	47.2591	25.3574	D	mountain valley	Sphagnum spp.	natural forest	1	RM 3 0-10	2.62	0.1011	2	0.105716	8.8912	0.939941	0.148	10.631	67.36	203.61	391.43	68.48	0.8449	1.316	44.9272	-8	13.2	12.5	11.9	11.4	24.3	0.54321	0.514403	0.489712	0.469136	0
1215	2014-07-19	RO	43	Romania bog forest 2	47.2591	25.3574	D	mountain valley	Sphagnum spp.	natural forest	1	RS 1 0-10	2.65	0.1979	3	0.136249	4.05306	0.552226	0.101	6.898	68.7	350.73	261.83	88.73	0.799	1.885	42.7019	-6	14	12.9	11.9	11.2	24.3	0.576132	0.530864	0.489712	0.460905	0
1216	2014-07-19	RO	43	Romania bog forest 2	47.2591	25.3574	D	mountain valley	Sphagnum spp.	natural forest	1	RS 2 0-10	2.73	0.1597	3	0.137903	5.26174	0.725609	0.219	13.522	96.43	442.31	256.64	100.82	0.7889	1.864	42.2123	-6	14	12.9	11.9	11.2	24.3	0.576132	0.530864	0.489712	0.460905	0
1217	2014-07-19	RO	43	Romania bog forest 2	47.2591	25.3574	D	mountain valley	Sphagnum spp.	natural forest	1	RS 3 0-10	2.71	0.0862	1	0.0887391	10.6009	0.940717	0.232	29.698	92.85	442.16	222.69	98.84	0.7831	1.837	41.9311	-6	14	12.9	11.9	11.2	24.3	0.576132	0.530864	0.489712	0.460905	0
1218	2014-07-19	RO	43	Romania bog forest 2	47.2591	25.3574	D	mountain valley	Sphagnum spp.	natural forest	1	RH 1 0-10	3.23	0.1966	3	0.163247	4.08647	0.667104	0.407	13.122	29.47	207.57	282.17	83.66	0.6597	1.861	35.9487	-3	17.1	15.9	14.5	13.5	24.3	0.703704	0.654321	0.596708	0.555556	45.7597
1219	2014-07-19	RO	43	Romania bog forest 2	47.2591	25.3574	D	mountain valley	Sphagnum spp.	natural forest	1	RH 2 0-10	3.44	0.259	3	0.219851	2.861	0.628995	0.097	16.854	27	225.24	331.47	86.25	0.4787	1.515	27.1738	-3	17.1	15.9	14.5	13.5	24.3	0.703704	0.654321	0.596708	0.555556	0
1220	2013-08-02	RU-KHM	44	Siberia bog	60.88	68.7	D	lowland	Sphagnum spp.	natural bog	0	V1-10	2.58	0.138	3	0.138123	6.24638	0.862768	0.072	0.036	60.04	296.64	430.77	159.09	0.787574	0.67	43.61	-5	19.3	17.1	15.6	14.7	20.1	0.960199	0.850746	0.776119	0.731343	0
1221	2013-08-02	RU-KHM	44	Siberia bog	60.88	68.7	D	lowland	Sphagnum spp.	natural bog	0	V2-10	2.57	0.1083	3	0.117424	8.23361	0.966821	0.185	0.092	83	197.54	467.07	169.2	0.758244	0.57	42.01	-5	19.3	17.1	15.6	14.7	20.1	0.960199	0.850746	0.776119	0.731343	0
1222	2013-08-02	RU-KHM	44	Siberia bog	60.88	68.7	D	lowland	Sphagnum spp.	natural bog	0	V3-10	2.61	0.1205	3	0.138797	7.29876	1.01304	0	0.125	106.89	246.45	399.66	146.58	0.783541	0.95	43.39	-5	19.3	17.1	15.6	14.7	20.1	0.960199	0.850746	0.776119	0.731343	0
1223	2013-08-03	RU-KHM	44	Siberia bog	60.88	68.7	D	lowland	Sphagnum spp.	natural bog	0	V1-10	2.58	0.138	3	0.138123	6.24638	0.862768	0.072	0.036	60.04	296.64	430.77	159.09	0.787574	0.67	43.61	-4	19	17.1	16.4	15.5	20.1	0.945274	0.850746	0.81592	0.771144	0
1224	2013-08-03	RU-KHM	44	Siberia bog	60.88	68.7	D	lowland	Sphagnum spp.	natural bog	0	V2-10	2.57	0.1083	3	0.117424	8.23361	0.966821	0.185	0.092	83	197.54	467.07	169.2	0.758244	0.57	42.01	-4	19	17.1	16.4	15.5	20.1	0.945274	0.850746	0.81592	0.771144	0
1225	2013-08-03	RU-KHM	44	Siberia bog	60.88	68.7	D	lowland	Sphagnum spp.	natural bog	0	V3-10	2.61	0.1205	3	0.138797	7.29876	1.01304	0	0.125	106.89	246.45	399.66	146.58	0.783541	0.95	43.39	-4	19	17.1	16.4	15.5	20.1	0.945274	0.850746	0.81592	0.771144	0.900745
1226	2013-08-03	RU-KHM	44	Siberia bog	60.88	68.7	D	lowland	Sphagnum spp.	natural bog	0	V1-10	2.58	0.138	3	0.138123	6.24638	0.862768	0.072	0.036	60.04	296.64	430.77	159.09	0.787574	0.67	43.61	-19	20.4	19.2	17.1	16	20.1	1.01493	0.955224	0.850746	0.79602	0
1227	2013-08-03	RU-KHM	44	Siberia bog	60.88	68.7	D	lowland	Sphagnum spp.	natural bog	0	V2-10	2.57	0.1083	3	0.117424	8.23361	0.966821	0.185	0.092	83	197.54	467.07	169.2	0.758244	0.57	42.01	-19	20.4	19.2	17.1	16	20.1	1.01493	0.955224	0.850746	0.79602	0
1228	2013-08-03	RU-KHM	44	Siberia bog	60.88	68.7	D	lowland	Sphagnum spp.	natural bog	0	V3-10	2.61	0.1205	3	0.138797	7.29876	1.01304	0	0.125	106.89	246.45	399.66	146.58	0.783541	0.95	43.39	-19	20.4	19.2	17.1	16	20.1	1.01493	0.955224	0.850746	0.79602	0
1229	2013-08-04	RU-KHM	44	Siberia bog	60.88	68.7	D	lowland	Sphagnum spp.	natural bog	0	Ä1-1-10	2.87	0.1365	1	0.112411	6.32601	0.711114	0.33	0.22	71.47	1581.77	614.37	337.21	0.793623	0.55	43.94	-6	19.1	17.8	17.4	16.3	20.1	0.950249	0.885572	0.865672	0.810945	-6.29624
1230	2013-08-04	RU-KHM	44	Siberia bog	60.88	68.7	D	lowland	Sphagnum spp.	natural bog	0	Ä1-2-10	2.86	0.1292	1	0.116723	6.73994	0.786703	0.387	0	72.86	1469.88	741.09	278.99	0.76301	0.63	42.27	-6	19.1	17.8	17.4	16.3	20.1	0.950249	0.885572	0.865672	0.810945	0
1231	2013-08-04	RU-KHM	44	Siberia bog	60.88	68.7	D	lowland	Sphagnum spp.	natural bog	0	Ä1-3-10	2.93	0.1113	1	0.115555	7.98473	0.922674	0.719	0.449	73.18	2022.95	838.15	339.85	0.771076	0.77	42.71	-6	19.1	17.8	17.4	16.3	20.1	0.950249	0.885572	0.865672	0.810945	0
1232	2013-08-04	RU-KHM	44	Siberia bog	60.88	68.7	D	lowland	Sphagnum spp.	natural bog	0	Ä1-1-10	2.87	0.1365	1	0.112411	6.32601	0.711114	0.33	0.22	71.47	1581.77	614.37	337.21	0.793623	0.55	43.94	-5.5	19.2	17.8	17.2	16.5	20.1	0.955224	0.885572	0.855721	0.820896	-1.60604
1233	2013-08-04	RU-KHM	44	Siberia bog	60.88	68.7	D	lowland	Sphagnum spp.	natural bog	0	Ä1-2-10	2.86	0.1292	1	0.116723	6.73994	0.786703	0.387	0	72.86	1469.88	741.09	278.99	0.76301	0.63	42.27	-5.5	19.2	17.8	17.2	16.5	20.1	0.955224	0.885572	0.855721	0.820896	-0.507307
1234	2013-08-04	RU-KHM	44	Siberia bog	60.88	68.7	D	lowland	Sphagnum spp.	natural bog	0	Ä1-3-10	2.93	0.1113	1	0.115555	7.98473	0.922674	0.719	0.449	73.18	2022.95	838.15	339.85	0.771076	0.77	42.71	-5.5	19.2	17.8	17.2	16.5	20.1	0.955224	0.885572	0.855721	0.820896	0
1235	2013-08-05	RU-KHM	44	Siberia bog	60.88	68.7	D	lowland	Sphagnum spp.	natural bog	0	Ä2-1-10	2.71	0.1173	1	0.118796	7.52515	0.893958	0.298	0.128	83.54	1250.01	583.48	250.45	0.749079	0.55	41.51	-7	19.9	18.7	17.9	17.2	20.1	0.99005	0.930348	0.890547	0.855721	0
1236	2013-08-05	RU-KHM	44	Siberia bog	60.88	68.7	D	lowland	Sphagnum spp.	natural bog	0	Ä2-2-10	2.69	0.114	1	0.116937	7.77193	0.908829	0	0.088	87.75	483.63	578.92	260.4	0.761544	0.53	42.19	-7	19.9	18.7	17.9	17.2	20.1	0.99005	0.930348	0.890547	0.855721	0
1237	2013-08-05	RU-KHM	44	Siberia bog	60.88	68.7	D	lowland	Sphagnum spp.	natural bog	0	Ä2-3-10	2.69	0.129	1	0.117288	6.75194	0.791923	0.388	0	76.41	612.51	576.43	241.91	0.759161	0.56	42.06	-7	19.9	18.7	17.9	17.2	20.1	0.99005	0.930348	0.890547	0.855721	0
1238	2013-08-05	RU-KHM	44	Siberia bog	60.88	68.7	D	lowland	Sphagnum spp.	natural bog	0	Ä1-1-10	2.87	0.1365	1	0.112411	6.32601	0.711114	0.33	0.22	71.47	1581.77	614.37	337.21	0.793623	0.55	43.94	-6	18.6	17.2	17	16.3	20.1	0.925373	0.855721	0.845771	0.810945	0
1239	2013-08-05	RU-KHM	44	Siberia bog	60.88	68.7	D	lowland	Sphagnum spp.	natural bog	0	Ä1-2-10	2.86	0.1292	1	0.116723	6.73994	0.786703	0.387	0	72.86	1469.88	741.09	278.99	0.76301	0.63	42.27	-6	18.6	17.2	17	16.3	20.1	0.925373	0.855721	0.845771	0.810945	0
1240	2013-08-05	RU-KHM	44	Siberia bog	60.88	68.7	D	lowland	Sphagnum spp.	natural bog	0	Ä1-3-10	2.93	0.1113	1	0.115555	7.98473	0.922674	0.719	0.449	73.18	2022.95	838.15	339.85	0.771076	0.77	42.71	-6	18.6	17.2	17	16.3	20.1	0.925373	0.855721	0.845771	0.810945	0
1241	2013-08-06	RU-KHM	44	Siberia bog	60.88	68.7	D	lowland	Sphagnum spp.	natural bog	0	Ä2-1-10	2.71	0.1173	1	0.118796	7.52515	0.893958	0.298	0.128	83.54	1250.01	583.48	250.45	0.749079	0.55	41.51	-7.5	19.9	17.9	17.6	17.2	20.1	0.99005	0.890547	0.875622	0.855721	0
1242	2013-08-06	RU-KHM	44	Siberia bog	60.88	68.7	D	lowland	Sphagnum spp.	natural bog	0	Ä2-2-10	2.69	0.114	1	0.116937	7.77193	0.908829	0	0.088	87.75	483.63	578.92	260.4	0.761544	0.53	42.19	-7.5	19.9	17.9	17.6	17.2	20.1	0.99005	0.890547	0.875622	0.855721	0
1243	2013-08-06	RU-KHM	44	Siberia bog	60.88	68.7	D	lowland	Sphagnum spp.	natural bog	0	Ä2-3-10	2.69	0.129	1	0.117288	6.75194	0.791923	0.388	0	76.41	612.51	576.43	241.91	0.759161	0.56	42.06	-7.5	19.9	17.9	17.6	17.2	20.1	0.99005	0.890547	0.875622	0.855721	0
1244	2013-08-06	RU-KHM	44	Siberia bog	60.88	68.7	D	lowland	Sphagnum spp.	natural bog	0	Ä2-1-10	2.71	0.1173	1	0.118796	7.52515	0.893958	0.298	0.128	83.54	1250.01	583.48	250.45	0.749079	0.55	41.51	-7	18.6	18.1	17.6	17	20.1	0.925373	0.900498	0.875622	0.845771	0
1245	2013-08-06	RU-KHM	44	Siberia bog	60.88	68.7	D	lowland	Sphagnum spp.	natural bog	0	Ä2-2-10	2.69	0.114	1	0.116937	7.77193	0.908829	0	0.088	87.75	483.63	578.92	260.4	0.761544	0.53	42.19	-7	18.6	18.1	17.6	17	20.1	0.925373	0.900498	0.875622	0.845771	0
1246	2013-08-06	RU-KHM	44	Siberia bog	60.88	68.7	D	lowland	Sphagnum spp.	natural bog	0	Ä2-3-10	2.69	0.129	1	0.117288	6.75194	0.791923	0.388	0	76.41	612.51	576.43	241.91	0.759161	0.56	42.06	-7	18.6	18.1	17.6	17	20.1	0.925373	0.900498	0.875622	0.845771	0
1247	2013-08-02	RU-KHM	45	Siberia bog forest	60.88	68.7	D	lowland	Sphagnum spp.	natural forest	0	R1-1-10	2.54	0.1386	3	0.14029	6.21501	0.871901	0.866	3.824	132.55	808.97	617.13	284.33	0.774742	0.62	42.91	-25.5	14.6	9.4	8	6.7	20.1	0.726368	0.467662	0.39801	0.333333	-5.60914
1248	2013-08-02	RU-KHM	45	Siberia bog forest	60.88	68.7	D	lowland	Sphagnum spp.	natural forest	0	R1-2-10	2.57	0.1497	3	0.135757	5.68003	0.771103	0.167	0.969	128.4	650.93	606.42	254.89	0.802055	0.74	44.4	-25.5	14.6	9.4	8	6.7	20.1	0.726368	0.467662	0.39801	0.333333	0
1249	2013-08-02	RU-KHM	45	Siberia bog forest	60.88	68.7	D	lowland	Sphagnum spp.	natural forest	0	R1-3-10	2.46	0.1309	3	0.138704	6.63942	0.920917	0.229	0	75.98	523.94	452.27	292.35	0.784091	0.44	43.42	-25.5	14.6	9.4	8	6.7	20.1	0.726368	0.467662	0.39801	0.333333	0
1250	2013-08-02	RU-KHM	45	Siberia bog forest	60.88	68.7	D	lowland	Sphagnum spp.	natural forest	0	P1-1-10	2.64	0.1733	4	0.15764	4.77034	0.751995	0	0	139.57	834.81	681.59	207.66	0.81562	0.62	45.14	-48	18.6	18.4	16	14.1	20.1	0.925373	0.915423	0.79602	0.701493	0
1251	2013-08-02	RU-KHM	45	Siberia bog forest	60.88	68.7	D	lowland	Sphagnum spp.	natural forest	0	P1-2-10	2.64	0.1363	4	0.15794	6.33676	1.00083	0	0	154.04	805.95	745.3	202.7	0.813971	0.53	45.05	-48	18.6	18.4	16	14.1	20.1	0.925373	0.915423	0.79602	0.701493	0
1252	2013-08-02	RU-KHM	45	Siberia bog forest	60.88	68.7	D	lowland	Sphagnum spp.	natural forest	0	P1-3-10	2.56	0.1334	4	0.161183	6.49625	1.04709	0	0	94.47	696.39	647.33	285.93	0.796556	0.46	44.1	-48	18.6	18.4	16	14.1	20.1	0.925373	0.915423	0.79602	0.701493	0
1253	2013-08-03	RU-KHM	45	Siberia bog forest	60.88	68.7	D	lowland	Sphagnum spp.	natural forest	0	R1-1-10	2.54	0.1386	3	0.14029	6.21501	0.871901	0.866	3.824	132.55	808.97	617.13	284.33	0.774742	0.62	42.91	-26	14.9	10	8.6	7.1	20.1	0.741294	0.497512	0.427861	0.353234	0
1254	2013-08-03	RU-KHM	45	Siberia bog forest	60.88	68.7	D	lowland	Sphagnum spp.	natural forest	0	R1-2-10	2.57	0.1497	3	0.135757	5.68003	0.771103	0.167	0.969	128.4	650.93	606.42	254.89	0.802055	0.74	44.4	-26	14.9	10	8.6	7.1	20.1	0.741294	0.497512	0.427861	0.353234	-5.07826
1255	2013-08-03	RU-KHM	45	Siberia bog forest	60.88	68.7	D	lowland	Sphagnum spp.	natural forest	0	R1-3-10	2.46	0.1309	3	0.138704	6.63942	0.920917	0.229	0	75.98	523.94	452.27	292.35	0.784091	0.44	43.42	-26	14.9	10	8.6	7.1	20.1	0.741294	0.497512	0.427861	0.353234	0
1256	2013-08-03	RU-KHM	45	Siberia bog forest	60.88	68.7	D	lowland	Sphagnum spp.	natural forest	0	P1-3-10	2.56	0.1334	4	0.161183	6.49625	1.04709	0	0	94.47	696.39	647.33	285.93	0.796556	0.46	44.1	-48	20.7	16.2	15.4	13.9	20.1	1.02985	0.80597	0.766169	0.691542	0
1257	2013-08-03	RU-KHM	45	Siberia bog forest	60.88	68.7	D	lowland	Sphagnum spp.	natural forest	0	R1-1-10	2.54	0.1386	3	0.14029	6.21501	0.871901	0.866	3.824	132.55	808.97	617.13	284.33	0.774742	0.62	42.91	-26.5	16.3	10.3	8.2	7	20.1	0.810945	0.512438	0.40796	0.348259	0
1258	2013-08-03	RU-KHM	45	Siberia bog forest	60.88	68.7	D	lowland	Sphagnum spp.	natural forest	0	R1-2-10	2.57	0.1497	3	0.135757	5.68003	0.771103	0.167	0.969	128.4	650.93	606.42	254.89	0.802055	0.74	44.4	-26.5	16.3	10.3	8.2	7	20.1	0.810945	0.512438	0.40796	0.348259	0
1259	2013-08-03	RU-KHM	45	Siberia bog forest	60.88	68.7	D	lowland	Sphagnum spp.	natural forest	0	R1-3-10	2.46	0.1309	3	0.138704	6.63942	0.920917	0.229	0	75.98	523.94	452.27	292.35	0.784091	0.44	43.42	-26.5	16.3	10.3	8.2	7	20.1	0.810945	0.512438	0.40796	0.348259	0
1260	2013-08-03	RU-KHM	45	Siberia bog forest	60.88	68.7	D	lowland	Sphagnum spp.	natural forest	0	P1-1-10	2.64	0.1733	4	0.15764	4.77034	0.751995	0	0	139.57	834.81	681.59	207.66	0.81562	0.62	45.14	-49	19.4	18.3	15.7	14.2	20.1	0.965174	0.910448	0.781095	0.706468	0
1261	2013-08-03	RU-KHM	45	Siberia bog forest	60.88	68.7	D	lowland	Sphagnum spp.	natural forest	0	P1-2-10	2.64	0.1363	4	0.15794	6.33676	1.00083	0	0	154.04	805.95	745.3	202.7	0.813971	0.53	45.05	-49	19.4	18.3	15.7	14.2	20.1	0.965174	0.910448	0.781095	0.706468	0
1262	2013-08-03	RU-KHM	45	Siberia bog forest	60.88	68.7	D	lowland	Sphagnum spp.	natural forest	0	P1-3-10	2.56	0.1334	4	0.161183	6.49625	1.04709	0	0	94.47	696.39	647.33	285.93	0.796556	0.46	44.1	-49	19.4	18.3	15.7	14.2	20.1	0.965174	0.910448	0.781095	0.706468	0
1263	2013-08-05	RU-KHM	45	Siberia bog forest	60.88	68.7	D	lowland	Sphagnum spp.	natural forest	0	R2-1-10	2.48	0.1375	3	0.136437	6.27273	0.855834	0.109	0.109	98.77	584.91	499.73	186.74	0.797839	0.58	44.17	-49.5	17.4	12.3	8	4.5	20.1	0.865672	0.61194	0.39801	0.223881	0
1264	2013-08-05	RU-KHM	45	Siberia bog forest	60.88	68.7	D	lowland	Sphagnum spp.	natural forest	0	R2-2-10	2.52	0.1417	3	0.137305	6.05716	0.831679	0.106	0	137.55	720.51	544.14	182.13	0.792523	0.61	43.88	-49.5	17.4	12.3	8	4.5	20.1	0.865672	0.61194	0.39801	0.223881	0
1265	2013-08-05	RU-KHM	45	Siberia bog forest	60.88	68.7	D	lowland	Sphagnum spp.	natural forest	0	R2-3-10	2.5	0.138	3	0.134938	6.24638	0.842871	0.145	0	99.02	657.27	538.52	148.09	0.807188	0.6	44.68	-49.5	17.4	12.3	8	4.5	20.1	0.865672	0.61194	0.39801	0.223881	0
1266	2013-08-05	RU-KHM	45	Siberia bog forest	60.88	68.7	D	lowland	Sphagnum spp.	natural forest	0	P2-1-10	2.63	0.1432	3	0.158208	5.98324	0.946598	0	0.14	123.37	689.18	602.38	241.06	0.812504	0.56	44.97	-48.5	19.2	17.4	16.4	16.5	20.1	0.955224	0.865672	0.81592	0.820896	0
1267	2013-08-05	RU-KHM	45	Siberia bog forest	60.88	68.7	D	lowland	Sphagnum spp.	natural forest	0	P2-2-10	2.85	0.1626	3	0.148594	5.15006	0.765267	0.062	0	137.11	1007.14	477.19	347.09	0.868414	0.8	48.02	-48.5	19.2	17.4	16.4	16.5	20.1	0.955224	0.865672	0.81592	0.820896	0
1268	2013-08-05	RU-KHM	45	Siberia bog forest	60.88	68.7	D	lowland	Sphagnum spp.	natural forest	0	P2-3-10	2.63	0.1392	3	0.156252	6.18391	0.966251	0.144	0.036	106.99	471.55	608.09	230.31	0.823319	0.7	45.56	-48.5	19.2	17.4	16.4	16.5	20.1	0.955224	0.865672	0.81592	0.820896	0
1269	2013-08-06	RU-KHM	45	Siberia bog forest	60.88	68.7	D	lowland	Sphagnum spp.	natural forest	0	R2-1-10	2.48	0.1375	3	0.16094	6.27273	1.00953	0.109	0.109	98.77	584.91	499.73	186.74	0.797839	0.58	44.17	-50	16.5	11.4	8.1	5.4	20.1	0.820896	0.567164	0.402985	0.268657	0
1270	2013-08-06	RU-KHM	45	Siberia bog forest	60.88	68.7	D	lowland	Sphagnum spp.	natural forest	0	R2-2-10	2.52	0.1417	3	0.161953	6.05716	0.980976	0.106	0	137.55	720.51	544.14	182.13	0.792523	0.61	43.88	-50	16.5	11.4	8.1	5.4	20.1	0.820896	0.567164	0.402985	0.268657	0
1271	2013-08-06	RU-KHM	45	Siberia bog forest	60.88	68.7	D	lowland	Sphagnum spp.	natural forest	0	R2-3-10	2.5	0.138	3	0.159188	6.24638	0.994345	0.145	0	99.02	657.27	538.52	148.09	0.807188	0.6	44.68	-50	16.5	11.4	8.1	5.4	20.1	0.820896	0.567164	0.402985	0.268657	0
1272	2013-08-06	RU-KHM	45	Siberia bog forest	60.88	68.7	D	lowland	Sphagnum spp.	natural forest	0	R2-1-10	2.48	0.1375	3	0.16094	6.27273	1.00953	0.109	0.109	98.77	584.91	499.73	186.74	0.797839	0.58	44.17	-50	16.5	11.6	7.2	4.7	20.1	0.820896	0.577114	0.358209	0.233831	0
1273	2013-08-06	RU-KHM	45	Siberia bog forest	60.88	68.7	D	lowland	Sphagnum spp.	natural forest	0	R2-2-10	2.52	0.1417	3	0.161953	6.05716	0.980976	0.106	0	137.55	720.51	544.14	182.13	0.792523	0.61	43.88	-50	16.5	11.6	7.2	4.7	20.1	0.820896	0.577114	0.358209	0.233831	0
1274	2013-08-06	RU-KHM	45	Siberia bog forest	60.88	68.7	D	lowland	Sphagnum spp.	natural forest	0	R2-3-10	2.5	0.138	3	0.159188	6.24638	0.994345	0.145	0	99.02	657.27	538.52	148.09	0.807188	0.6	44.68	-50	16.5	11.6	7.2	4.7	20.1	0.820896	0.577114	0.358209	0.233831	0
1275	2013-08-07	RU-KHM	46	Siberia fen	60.91	68.75	D	lowland	sedges	natural fen	0	L1-1-10	4.04	0.2067		0.242303	3.83793	0.929941	1.113	0.097	55.2	262.14	2637.03	470.3	0.512609	2.12	28.61	-20.5	12.1	10.3	8.8	7.6	20.1	0.60199	0.512438	0.437811	0.378109	0
1276	2013-08-07	RU-KHM	46	Siberia fen	60.91	68.75	D	lowland	sedges	natural fen	0	L1-2-10	4.06	0.226		0.277461	3.42478	0.950241	0.288	7.391	29.94	267.94	2785.47	457.27	0.441118	1.99	24.71	-20.5	12.1	10.3	8.8	7.6	20.1	0.60199	0.512438	0.437811	0.378109	0
1277	2013-08-07	RU-KHM	46	Siberia fen	60.91	68.75	D	lowland	sedges	natural fen	0	L1-3-10	4.16	0.2345		0.244447	3.26439	0.797972	2.878	3.006	41.74	291.82	2938.39	581.43	0.50766	2.26	28.34	-20.5	12.1	10.3	8.8	7.6	20.1	0.60199	0.512438	0.437811	0.378109	0
1278	2013-08-07	RU-KHM	46	Siberia fen	60.91	68.75	D	lowland	sedges	natural fen	0	L2-3-10	4.05	0.2303	1	0.301385	3.34216	1.00728	0	41.203	30.36	117.43	2318.73	509.04	0.211431	0.92	12.18	0	15	14.4	14.1	13.7	20.1	0.746269	0.716418	0.701493	0.681592	0
1279	2013-08-08	RU-KHM	46	Siberia fen	60.91	68.75	D	lowland	sedges	natural fen	0	L1-1-10	4.04	0.2067		0.242303	3.83793	0.929941	1.113	0.097	55.2	262.14	2637.03	470.3	0.512609	2.12	28.61	-21	12.2	10.7	9.2	8.4	20.1	0.606965	0.532338	0.457711	0.41791	0
1280	2013-08-08	RU-KHM	46	Siberia fen	60.91	68.75	D	lowland	sedges	natural fen	0	L1-2-10	4.06	0.226		0.277461	3.42478	0.950241	0.288	7.391	29.94	267.94	2785.47	457.27	0.441118	1.99	24.71	-21	12.2	10.7	9.2	8.4	20.1	0.606965	0.532338	0.457711	0.41791	0
1281	2013-08-08	RU-KHM	46	Siberia fen	60.91	68.75	D	lowland	sedges	natural fen	0	L1-3-10	4.16	0.2345		0.244447	3.26439	0.797972	2.878	3.006	41.74	291.82	2938.39	581.43	0.50766	2.26	28.34	-21	12.2	10.7	9.2	8.4	20.1	0.606965	0.532338	0.457711	0.41791	0
1282	2013-08-08	RU-KHM	46	Siberia fen	60.91	68.75	D	lowland	sedges	natural fen	0	L2-3-10	4.05	0.2303	1	0.301385	3.34216	1.00728	0	41.203	30.36	117.43	2318.73	509.04	0.211431	0.92	12.18	0	14.7	14.2	13.5	13.2	20.1	0.731343	0.706468	0.671642	0.656716	0
1283	2013-08-08	RU-KHM	46	Siberia fen	60.91	68.75	D	lowland	sedges	natural fen	0	L1-1-10	4.04	0.2067	1	0.242303	3.83793	0.929941	1.113	0.097	55.2	262.14	2637.03	470.3	0.512609	2.12	28.61	-22.5	13.7	10.8	9.4	8.3	20.1	0.681592	0.537313	0.467662	0.412935	0
1284	2013-08-08	RU-KHM	46	Siberia fen	60.91	68.75	D	lowland	sedges	natural fen	0	L1-2-10	4.06	0.226	1	0.277461	3.42478	0.950241	0.288	7.391	29.94	267.94	2785.47	457.27	0.441118	1.99	24.71	-22.5	13.7	10.8	9.4	8.3	20.1	0.681592	0.537313	0.467662	0.412935	1.80347
1285	2014-01-19	AU-TAS	47	Tasmania blanket bog	-42.881	146.38	C	mountain valley	Gymnoschoenus sphaerocephalus	natural blanket bog	2	B1-10	2.88	0.2093	6	0.249165	3.77783	0.941303	0.119	3.369	14.67	275.33	444.8	616.9	0.6605	1.37	43.65		14.6	14.3	14	14.1	17.9	0.815642	0.798883	0.782123	0.787709	3.82946
1286	2014-01-19	AU-TAS	47	Tasmania blanket bog	-42.881	146.38	C	mountain valley	Gymnoschoenus sphaerocephalus	natural blanket bog	2	B1-10	2.88	0.2093	6	0.249165	3.77783	0.941303	0.119	3.369	14.67	275.33	444.8	616.9	0.6605	1.37	43.65		15.3	14.5	14.1	14.1	17.9	0.854749	0.810056	0.787709	0.787709	0
1287	2014-01-19	AU-TAS	47	Tasmania blanket bog	-42.881	146.38	C	mountain valley	Gymnoschoenus sphaerocephalus	natural blanket bog	2	B1-10	2.88	0.2093	6	0.249165	3.77783	0.941303	0.119	3.369	14.67	275.33	444.8	616.9	0.6605	1.37	43.65		15.7	14.3	14	13.9	17.9	0.877095	0.798883	0.782123	0.776536	0
1288	2014-01-19	AU-TAS	47	Tasmania blanket bog	-42.881	146.38	C	mountain valley	Gymnoschoenus sphaerocephalus	natural blanket bog	2	B2-10	2.78	0.1978	6	0.249988	4.05561	1.01385	0.051	3.715	13.81	191.57	632	872.5	0.6581	1.18	41.55		14.6	14.3	14	14.1	17.9	0.815642	0.798883	0.782123	0.787709	0
1289	2014-01-19	AU-TAS	47	Tasmania blanket bog	-42.881	146.38	C	mountain valley	Gymnoschoenus sphaerocephalus	natural blanket bog	2	B2-10	2.78	0.1978	6	0.249988	4.05561	1.01385	0.051	3.715	13.81	191.57	632	872.5	0.6581	1.18	41.55		15.3	14.5	14.1	14.1	17.9	0.854749	0.810056	0.787709	0.787709	4.95262
1290	2014-01-19	AU-TAS	47	Tasmania blanket bog	-42.881	146.38	C	mountain valley	Gymnoschoenus sphaerocephalus	natural blanket bog	2	B2-10	2.78	0.1978	6	0.249988	4.05561	1.01385	0.051	3.715	13.81	191.57	632	872.5	0.6581	1.18	41.55		15.7	14.3	14	13.9	17.9	0.877095	0.798883	0.782123	0.776536	0
1291	2014-01-19	AU-TAS	47	Tasmania blanket bog	-42.881	146.38	C	mountain valley	Gymnoschoenus sphaerocephalus	natural blanket bog	2	B3-10	2.8	0.2243	6	0.250401	3.45831	0.865967	0.067	4.391	14.53	233.32	504.4	736.5	0.6569	1.39	44.9		14.6	14.3	14	14.1	17.9	0.815642	0.798883	0.782123	0.787709	3.16991
1292	2014-01-19	AU-TAS	47	Tasmania blanket bog	-42.881	146.38	C	mountain valley	Gymnoschoenus sphaerocephalus	natural blanket bog	2	B3-10	2.8	0.2243	6	0.250401	3.45831	0.865967	0.067	4.391	14.53	233.32	504.4	736.5	0.6569	1.39	44.9		15.3	14.5	14.1	14.1	17.9	0.854749	0.810056	0.787709	0.787709	0
1293	2014-01-19	AU-TAS	47	Tasmania blanket bog	-42.881	146.38	C	mountain valley	Gymnoschoenus sphaerocephalus	natural blanket bog	2	B3-10	2.8	0.2243	6	0.250401	3.45831	0.865967	0.067	4.391	14.53	233.32	504.4	736.5	0.6569	1.39	44.9		15.7	14.3	14	13.9	17.9	0.877095	0.798883	0.782123	0.776536	0
1294	2014-01-19	AU-TAS	47	Tasmania blanket bog	-42.881	146.38	C	mountain valley	Gymnoschoenus sphaerocephalus	natural blanket bog	2	B6-10	2.64	0.3841	10	0.341254	1.60349	0.547197	0.052	0.078	11.17	250.12	433.4	700.4	0.643	0.94	44.06		17.1	17.2	17.2	17.2	17.9	0.955307	0.960894	0.960894	0.960894	0
1295	2014-01-19	AU-TAS	47	Tasmania blanket bog	-42.881	146.38	C	mountain valley	Gymnoschoenus sphaerocephalus	natural blanket bog	2	B6-10	2.64	0.3841	10	0.341254	1.60349	0.547197	0.052	0.078	11.17	250.12	433.4	700.4	0.643	0.94	44.06		18.1	17.3	17.3	17.3	17.9	1.01117	0.96648	0.96648	0.96648	0
1296	2014-01-19	AU-TAS	47	Tasmania blanket bog	-42.881	146.38	C	mountain valley	Gymnoschoenus sphaerocephalus	natural blanket bog	2	B6-10	2.64	0.3841	10	0.341254	1.60349	0.547197	0.052	0.078	11.17	250.12	433.4	700.4	0.643	0.94	44.06		19.4	17.6	17.6	17.6	17.9	1.0838	0.98324	0.98324	0.98324	0
1297	2014-01-19	AU-TAS	47	Tasmania blanket bog	-42.881	146.38	C	mountain valley	Gymnoschoenus sphaerocephalus	natural blanket bog	2	B7-10	2.95	0.1817	5	0.223001	4.50358	1.0043	0.055	1.073	14.69	189.22	346.5	468.2	0.653	1.12	39.61		16.5	16.5	16.5	16.8	17.9	0.921788	0.921788	0.921788	0.938547	0
1298	2014-01-19	AU-TAS	47	Tasmania blanket bog	-42.881	146.38	C	mountain valley	Gymnoschoenus sphaerocephalus	natural blanket bog	2	B7-10	2.95	0.1817	5	0.223001	4.50358	1.0043	0.055	1.073	14.69	189.22	346.5	468.2	0.653	1.12	39.61		18.2	16.7	16.2	16	17.9	1.01676	0.932961	0.905028	0.893855	0
1299	2014-01-19	AU-TAS	47	Tasmania blanket bog	-42.881	146.38	C	mountain valley	Gymnoschoenus sphaerocephalus	natural blanket bog	2	B7-10	2.95	0.1817	5	0.223001	4.50358	1.0043	0.055	1.073	14.69	189.22	346.5	468.2	0.653	1.12	39.61		18.1	16.4	16.2	16.1	17.9	1.01117	0.916201	0.905028	0.899441	0
1300	2014-01-19	AU-TAS	47	Tasmania blanket bog	-42.881	146.38	C	mountain valley	Gymnoschoenus sphaerocephalus	natural blanket bog	2	B8-10	2.78	0.2077	6	0.24596	3.81464	0.938247	0.048	3.13	15.49	164.89	436.7	792.2	0.67	1.47	44.4		16.5	16.5	16.5	16.8	17.9	0.921788	0.921788	0.921788	0.938547	0
1301	2014-01-19	AU-TAS	47	Tasmania blanket bog	-42.881	146.38	C	mountain valley	Gymnoschoenus sphaerocephalus	natural blanket bog	2	B8-10	2.78	0.2077	6	0.24596	3.81464	0.938247	0.048	3.13	15.49	164.89	436.7	792.2	0.67	1.47	44.4		18.2	16.7	16.2	16	17.9	1.01676	0.932961	0.905028	0.893855	0
1302	2014-01-19	AU-TAS	47	Tasmania blanket bog	-42.881	146.38	C	mountain valley	Gymnoschoenus sphaerocephalus	natural blanket bog	2	B8-10	2.78	0.2077	6	0.24596	3.81464	0.938247	0.048	3.13	15.49	164.89	436.7	792.2	0.67	1.47	44.4		18.1	16.4	16.2	16.1	17.9	1.01117	0.916201	0.905028	0.899441	0
1303	2014-01-19	AU-TAS	47	Tasmania blanket bog	-42.881	146.38	C	mountain valley	Gymnoschoenus sphaerocephalus	natural blanket bog	2	B9-10	2.95	0.3167	6	0.384982	2.15756	0.830623	0.032	6.615	7.55	249.12	332.6	421.5	0.4033	0.88	27.2		16.5	16.5	16.5	16.8	17.9	0.921788	0.921788	0.921788	0.938547	0
1304	2014-01-19	AU-TAS	47	Tasmania blanket bog	-42.881	146.38	C	mountain valley	Gymnoschoenus sphaerocephalus	natural blanket bog	2	B9-10	2.95	0.3167	6	0.384982	2.15756	0.830623	0.032	6.615	7.55	249.12	332.6	421.5	0.4033	0.88	27.2		18.2	16.7	16.2	16	17.9	1.01676	0.932961	0.905028	0.893855	0
1305	2014-01-19	AU-TAS	47	Tasmania blanket bog	-42.881	146.38	C	mountain valley	Gymnoschoenus sphaerocephalus	natural blanket bog	2	B9-10	2.95	0.3167	6	0.384982	2.15756	0.830623	0.032	6.615	7.55	249.12	332.6	421.5	0.4033	0.88	27.2		18.1	16.4	16.2	16.1	17.9	1.01117	0.916201	0.905028	0.899441	0
1306	2014-01-22	AU-TAS	48	Tasmania drained fen 1	-40.9231	144.87	C	lowland	grasses	pasture	2	SM1-10	4.07	0.6729	5	0.335443	0.486105	0.163061	6.91	2.303	7.41	100.72	2183.44	339.1	0.414	1.92	21.17	-93	12.8	14	14	14	17.9	0.715084	0.782123	0.782123	0.782123	17.3031
1307	2014-01-22	AU-TAS	48	Tasmania drained fen 1	-40.9231	144.87	C	lowland	grasses	pasture	2	SM2-10	4.09	0.6929	5	0.356742	0.44321	0.158112	7.44	9.655	5.81	102.61	1912.91	236.9	0.3857	1.67	19.38	-93	12.8	14	14	14	17.9	0.715084	0.782123	0.782123	0.782123	0
1308	2014-01-22	AU-TAS	48	Tasmania drained fen 1	-40.9231	144.87	C	lowland	grasses	pasture	2	SM3-10	4.34	0.6302	5	0.310486	0.586798	0.182193	18.566	7.768	34.31	156.86	2935.68	601.5	0.4521	2.12	21.94	-93	12.8	14	14	14	17.9	0.715084	0.782123	0.782123	0.782123	0
1309	2014-01-22	AU-TAS	48	Tasmania drained fen 1	-40.9231	144.87	C	lowland	grasses	pasture	2	SM1-10	4.07	0.6729	5	0.335443	0.486105	0.163061	6.91	2.303	7.41	100.72	2183.44	339.1	0.414	1.92	21.17	-93	26	18	16	15	17.9	1.45251	1.00559	0.893855	0.837989	0
1310	2014-01-22	AU-TAS	48	Tasmania drained fen 1	-40.9231	144.87	C	lowland	grasses	pasture	2	SM3-10	4.34	0.6302	5	0.310486	0.586798	0.182193	18.566	7.768	34.31	156.86	2935.68	601.5	0.4521	2.12	21.94	-93	26	18	16	15	17.9	1.45251	1.00559	0.893855	0.837989	44.6022
1311	2014-01-22	AU-TAS	48	Tasmania drained fen 1	-40.9231	144.87	C	lowland	grasses	pasture	2	SM1-10	4.07	0.6729	5	0.335443	0.486105	0.163061	6.91	2.303	7.41	100.72	2183.44	339.1	0.414	1.92	21.17	-93	24	18	16	15	17.9	1.34078	1.00559	0.893855	0.837989	7.8188
1312	2014-01-22	AU-TAS	48	Tasmania drained fen 1	-40.9231	144.87	C	lowland	grasses	pasture	2	SM2-10	4.09	0.6929	5	0.356742	0.44321	0.158112	7.44	9.655	5.81	102.61	1912.91	236.9	0.3857	1.67	19.38	-93	24	18	16	15	17.9	1.34078	1.00559	0.893855	0.837989	0
1313	2014-01-22	AU-TAS	48	Tasmania drained fen 1	-40.9231	144.87	C	lowland	grasses	pasture	2	SM3-10	4.34	0.6302	5	0.310486	0.586798	0.182193	18.566	7.768	34.31	156.86	2935.68	601.5	0.4521	2.12	21.94	-93	24	18	16	15	17.9	1.34078	1.00559	0.893855	0.837989	5.05711
1314	2014-01-22	AU-TAS	49	Tasmania drained fen 2	-40.8661	145.067	C	lowland	Brassica rapa	arable	3	SNkesk	5.765	0.54925	5	0.267137	0.820665	0.21923	149.119	13.4755	40.685	330.71	6775.77	456.25	0.5352	2.56	29.49	-98	20	16	15	15	17.9	1.11732	0.893855	0.837989	0.837989	13.0049
1315	2014-01-22	AU-TAS	49	Tasmania drained fen 2	-40.8661	145.067	C	lowland	Brassica rapa	arable	3	SN2-10	5.55	0.5496	5	0.25749	0.819505	0.211014	141.993	2.993	25.58	205.24	7255.57	578.6	0.5575	2.54	27.09	-98	20	16	15	15	17.9	1.11732	0.893855	0.837989	0.837989	12.6979
1316	2014-01-22	AU-TAS	49	Tasmania drained fen 2	-40.8661	145.067	C	lowland	Brassica rapa	arable	3	SN3-10	5.98	0.5489	5	0.277535	0.821825	0.228086	156.245	23.958	55.79	456.18	6295.98	333.9	0.5129	2.58	31.89	-98	20	16	15	15	17.9	1.11732	0.893855	0.837989	0.837989	9.17349
1317	2014-01-22	AU-TAS	49	Tasmania drained fen 2	-40.8661	145.067	C	lowland	Brassica rapa	arable	3	SNkesk	5.765	0.54925	5	0.267137	0.820665	0.21923	149.119	13.4755	40.685	330.71	6775.77	456.25	0.5352	2.56	29.49	-98	24	18	16	15	17.9	1.34078	1.00559	0.893855	0.837989	18.3575
1318	2014-01-22	AU-TAS	49	Tasmania drained fen 2	-40.8661	145.067	C	lowland	Brassica rapa	arable	3	SN2-10	5.55	0.5496	5	0.25749	0.819505	0.211014	141.993	2.993	25.58	205.24	7255.57	578.6	0.5575	2.54	27.09	-98	24	18	16	15	17.9	1.34078	1.00559	0.893855	0.837989	9.98468
1319	2014-01-22	AU-TAS	49	Tasmania drained fen 2	-40.8661	145.067	C	lowland	Brassica rapa	arable	3	SN3-10	5.98	0.5489	5	0.277535	0.821825	0.228086	156.245	23.958	55.79	456.18	6295.98	333.9	0.5129	2.58	31.89	-98	24	18	16	15	17.9	1.34078	1.00559	0.893855	0.837989	10.0777
1320	2014-01-24	AU-TAS	50	Tasmania raised bog	-42.1744	146.576	C	mountain valley	bare soil	peat extraction	3	BM1-10	2.69	0.1936	6	0.230744	4.16529	0.961118	66.466	27.062	10.72	77.05	175.7	90.7	0.7187	1.94	44.23	-50	17	17	16	16	17.9	0.949721	0.949721	0.893855	0.893855	-3.45952
1321	2014-01-25	AU-TAS	50	Tasmania raised bog	-42.1744	146.576	C	mountain valley	bare soil	peat extraction	3	BM1-10	2.69	0.1936	6	0.230744	4.16529	0.961118	66.466	27.062	10.72	77.05	175.7	90.7	0.7187	1.94	44.23	-50	10	11	12	13	17.9	0.558659	0.614525	0.670391	0.726257	0
1322	2014-01-25	AU-TAS	50	Tasmania raised bog	-42.1744	146.576	C	mountain valley	bare soil	peat extraction	3	BM2-10	2.96	0.1191	3	0.136606	7.39631	1.01038	7.223	144.888	5.83	59.81	342.1	311.4	0.7968	1.96	50.18	-50	10	11	12	13	17.9	0.558659	0.614525	0.670391	0.726257	0
1323	2014-01-25	AU-TAS	50	Tasmania raised bog	-42.1744	146.576	C	mountain valley	bare soil	peat extraction	3	BM3-10	3.05	0.1096	3	0.133585	8.12409	1.08526	0.365	215.454	13.58	114.55	359.1	343.3	0.8158	1.74	44.52	-50	10	11	12	13	17.9	0.558659	0.614525	0.670391	0.726257	0
1324	2014-01-25	AU-TAS	50	Tasmania raised bog	-42.1744	146.576	C	mountain valley	bare soil	peat extraction	3	BM1-10	2.69	0.1936	6	0.230744	4.16529	0.961118	66.466	27.062	10.72	77.05	175.7	90.7	0.7187	1.94	44.23	-50	19	17	15	13.5	17.9	1.06145	0.949721	0.837989	0.75419	7.85676
1325	2014-01-25	AU-TAS	50	Tasmania raised bog	-42.1744	146.576	C	mountain valley	bare soil	peat extraction	3	BM2-10	2.96	0.1191	3	0.136606	7.39631	1.01038	7.223	144.888	5.83	59.81	342.1	311.4	0.7968	1.96	50.18	-50	19	17	15	13.5	17.9	1.06145	0.949721	0.837989	0.75419	10.9584
1326	2014-01-25	AU-TAS	50	Tasmania raised bog	-42.1744	146.576	C	mountain valley	bare soil	peat extraction	3	BM3-10	3.05	0.1096	3	0.133585	8.12409	1.08526	0.365	215.454	13.58	114.55	359.1	343.3	0.8158	1.74	44.52	-50	19	17	15	13.5	17.9	1.06145	0.949721	0.837989	0.75419	0
1327	2014-01-24	AU-TAS	50	Tasmania raised bog	-42.1744	146.576	C	mountain valley	bare soil	peat extraction	3	BM4-10	2.93	0.5826	10	0.353467	0.716444	0.253239	0.069	27.791	23.58	101.13	289.5	160.8	0.6175	1.9	34.85	-97	15	15	14	14	17.9	0.837989	0.837989	0.782123	0.782123	-8.56883
1328	2014-01-25	AU-TAS	50	Tasmania raised bog	-42.1744	146.576	C	mountain valley	bare soil	peat extraction	3	BM5-10	2.87	0.5196	10	0.303028	0.924557	0.280167	5.735	27.743	38.33	149.43	372	281.1	0.7361	2.1	42.24	-97	11	11	12	13	17.9	0.614525	0.614525	0.670391	0.726257	0
1329	2014-01-24	AU-TAS	50	Tasmania raised bog	-42.1744	146.576	C	mountain valley	Sphagnum spp.	natural bog	0	SF1-35	4.41	0.1178	1	0.116336	7.48896	0.871235	0	0	1.39	456.82	2662.24	1072.6	0.5909	1.45	31.64	-66	14	14	14	14	17.9	0.782123	0.782123	0.782123	0.782123	0
1330	2014-01-24	AU-TAS	50	Tasmania raised bog	-42.1744	146.576	C	mountain valley	Sphagnum spp.	natural bog	0	SF2-35	4.28	0.1153	1	0.103836	7.67303	0.796735	0	0	1.75	613.5	2703.36	1051.3	0.6653	1.68	34.01	-66	14	14	14	14	17.9	0.782123	0.782123	0.782123	0.782123	0
1331	2014-01-24	AU-TAS	50	Tasmania raised bog	-42.1744	146.576	C	mountain valley	Sphagnum spp.	natural bog	0	SF3-60	4.55	0.115	1	0.106276	7.69565	0.817865	0	3.738	7.64	640.76	2860.11	1176	0.6494	1.86	29.82	-66	14	14	14	14	17.9	0.782123	0.782123	0.782123	0.782123	0
1332	2014-01-25	AU-TAS	50	Tasmania raised bog	-42.1744	146.576	C	mountain valley	Sphagnum spp.	natural bog	0	SF1-35	4.41	0.1178	1	0.116336	7.48896	0.871235	0	0	1.39	456.82	2662.24	1072.6	0.5909	1.45	31.64	-66	12	11	12	13	17.9	0.670391	0.614525	0.670391	0.726257	0
1333	2014-01-25	AU-TAS	50	Tasmania raised bog	-42.1744	146.576	C	mountain valley	Sphagnum spp.	natural bog	0	SF2-35	4.28	0.1153	1	0.103836	7.67303	0.796735	0	0	1.75	613.5	2703.36	1051.3	0.6653	1.68	34.01	-66	12	11	12	13	17.9	0.670391	0.614525	0.670391	0.726257	0
1334	2014-01-25	AU-TAS	50	Tasmania raised bog	-42.1744	146.576	C	mountain valley	Sphagnum spp.	natural bog	0	SF3-60	4.55	0.115	1	0.106276	7.69565	0.817865	0	3.738	7.64	640.76	2860.11	1176	0.6494	1.86	29.82	-66	12	11	12	13	17.9	0.670391	0.614525	0.670391	0.726257	0
1335	2014-01-25	AU-TAS	50	Tasmania raised bog	-42.1744	146.576	C	mountain valley	Sphagnum spp.	natural bog	0	SF1-35	4.41	0.1178	1	0.116336	7.48896	0.871235	0	0	1.39	456.82	2662.24	1072.6	0.5909	1.45	31.64	-66	13.5	13.5	13	13	17.9	0.75419	0.75419	0.726257	0.726257	0
1336	2014-01-25	AU-TAS	50	Tasmania raised bog	-42.1744	146.576	C	mountain valley	Sphagnum spp.	natural bog	0	SF2-35	4.28	0.1153	1	0.103836	7.67303	0.796735	0	0	1.75	613.5	2703.36	1051.3	0.6653	1.68	34.01	-66	13.5	13.5	13	13	17.9	0.75419	0.75419	0.726257	0.726257	0
1337	2014-01-25	AU-TAS	50	Tasmania raised bog	-42.1744	146.576	C	mountain valley	Sphagnum spp.	natural bog	0	SF3-60	4.55	0.115	1	0.106276	7.69565	0.817865	0	3.738	7.64	640.76	2860.11	1176	0.6494	1.86	29.82	-66	13.5	13.5	13	13	17.9	0.75419	0.75419	0.726257	0.726257	0
1338	2014-11-22	AR-V	51	Tierra del Fuego bog	-54.7404	-67.8781	C	mountain valley	Sphagnum spp.	natural bog	0	Haru1A1	3	0.1452	1	0.112022	5.88705	0.659479	0	40.509	210.69	348.2	540.4	340.82	0.6147	1.98	43.08	-30.3	8	6.3	7	5.7	8.4	0.952381	0.75	0.833333	0.678571	0
1339	2014-11-22	AR-V	51	Tierra del Fuego bog	-54.7404	-67.8781	C	mountain valley	Sphagnum spp.	natural bog	0	Haru1C1	2.77	0.154	1	0.108473	5.49351	0.595896	49.087	24.609	204.82	258.11	598.3	337.79	0.6357	0.74	42.85	-30.3	8	6.3	7	5.7	8.4	0.952381	0.75	0.833333	0.678571	0
1340	2014-11-22	AR-V	51	Tierra del Fuego bog	-54.7404	-67.8781	C	mountain valley	Sphagnum spp.	natural bog	0	Haru2B1	2.7	0.0682		0.0649694	13.6628	0.887661	0.147	10.922	108.28	432.62	873.6	761.96	0.8433	0.62	42.97	-31.7	9.6	6.5	7.2	6.1	8.4	1.14286	0.77381	0.857143	0.72619	0
1341	2014-11-22	AR-V	51	Tierra del Fuego bog	-54.7404	-67.8781	C	mountain valley	Sphagnum spp.	natural bog	0	Haru2C1	2.72	0.0766		0.0647671	12.0548	0.780757	0.065	1.631	77.55	418.4	791.4	465.14	0.846	0.87	42.03	-31.7	9.6	6.5	7.2	6.1	8.4	1.14286	0.77381	0.857143	0.72619	0
1342	2014-11-22	AR-V	51	Tierra del Fuego bog	-54.7404	-67.8781	C	mountain valley	Sphagnum spp.	natural bog	0	Haru3B1	2.95	0.0567		0.0594768	16.6367	0.989496	0.088	1.675	48.36	383.98	1600.7	1223.66	0.8376	0.58	40.34	-10.8	8.3	6.7	7.3	6.3	8.4	0.988095	0.797619	0.869048	0.75	0
1343	2014-11-22	AR-V	51	Tierra del Fuego bog	-54.7404	-67.8781	C	mountain valley	Sphagnum spp.	natural bog	0	Haru3C1	3.14	0.0519	1	0.0605869	18.2678	1.10679	0.193	2.41	20.86	111.45	2146.6	1215.69	0.8219	0.93	40.83	-10.8	8.3	6.7	7.3	6.3	8.4	0.988095	0.797619	0.869048	0.75	0
1344	2014-11-22	AR-V	51	Tierra del Fuego bog	-54.7404	-67.8781	C	mountain valley	Sphagnum spp.	natural bog	0	Haru4B1	2.94	0.0616		0.0665159	15.2338	1.01329	0.081	9.329	38.23	179.82	1357.3	1321.03	0.8232	0.83	39.58	-16	10.4	8.3	8.6	7.6	8.4	1.2381	0.988095	1.02381	0.904762	0
1345	2014-11-22	AR-V	51	Tierra del Fuego bog	-54.7404	-67.8781	C	mountain valley	Sphagnum spp.	natural bog	0	Haru4C1	3.1	0.0583		0.0672728	16.1527	1.08663	0.086	4.976	31.78	257.51	1197.1	1181.34	0.8137	0.76	38.97	-16	10.4	8.3	8.6	7.6	8.4	1.2381	0.988095	1.02381	0.904762	6.57389
1346	2014-11-22	AR-V	51	Tierra del Fuego bog	-54.7404	-67.8781	C	mountain valley	Sphagnum spp.	natural bog	0	Haru5B1	3.21	0.0632		0.0701988	14.8228	1.04054	0.316	12.176	50.74	547.62	2600.1	609.08	0.7789	0.7	38.19	-29.7	7.5	4.3	4.9	3.9	8.4	0.892857	0.511905	0.583333	0.464286	0
1347	2014-11-23	AR-V	51	Tierra del Fuego bog	-54.7404	-67.8781	C	mountain valley	Sphagnum spp.	natural bog	0	Haru1A1	3	0.1452	1	0.112022	5.88705	0.659479	0	40.509	210.69	348.2	540.4	340.82	0.6147	1.98	43.08	-25.3	6.7	6.3	6.8	5.9	8.4	0.797619	0.75	0.809524	0.702381	0
1348	2014-11-23	AR-V	51	Tierra del Fuego bog	-54.7404	-67.8781	C	mountain valley	Sphagnum spp.	natural bog	0	Haru1B1	2.68	0.1221	1	0.0946875	7.19001	0.680804	0.082	132.092	283.77	283.6	572.5	355.67	0.7322	1.8	38.92	-25.3	6.7	6.3	6.8	5.9	8.4	0.797619	0.75	0.809524	0.702381	0
1349	2014-11-23	AR-V	51	Tierra del Fuego bog	-54.7404	-67.8781	C	mountain valley	Sphagnum spp.	natural bog	0	Haru1C1	2.77	0.154	1	0.108473	5.49351	0.595896	49.087	24.609	204.82	258.11	598.3	337.79	0.6357	1.81	34.57	-25.3	6.7	6.3	6.8	5.9	8.4	0.797619	0.75	0.809524	0.702381	23.7668
1350	2014-11-23	AR-V	51	Tierra del Fuego bog	-54.7404	-67.8781	C	mountain valley	Sphagnum spp.	natural bog	0	Haru1B1	2.68	0.1221	1	0.0946875	7.19001	0.680804	0.082	132.092	283.77	283.6	572.5	355.67	0.7322	1.8	38.92	-25.6	6.9	6	6.7	5.7	8.4	0.821429	0.714286	0.797619	0.678571	0
1351	2014-11-23	AR-V	51	Tierra del Fuego bog	-54.7404	-67.8781	C	mountain valley	Sphagnum spp.	natural bog	0	Haru1C1	2.77	0.154	1	0.108473	5.49351	0.595896	49.087	24.609	204.82	258.11	598.3	337.79	0.6357	0.74	42.85	-25.6	6.9	6	6.7	5.7	8.4	0.821429	0.714286	0.797619	0.678571	31.0414
1352	2014-11-23	AR-V	51	Tierra del Fuego bog	-54.7404	-67.8781	C	mountain valley	Sphagnum spp.	natural bog	0	Haru2A1	2.78	0.065	1	0.0646627	14.3846	0.930149	0.154	1.231	89.11	272.1	798.5	506.8	0.8474	0.88	42.53	-31.6	6.6	6.6	7	6.2	8.4	0.785714	0.785714	0.833333	0.738095	0
1353	2014-11-23	AR-V	51	Tierra del Fuego bog	-54.7404	-67.8781	C	mountain valley	Sphagnum spp.	natural bog	0	Haru2A1	2.78	0.065	1	0.0646627	14.3846	0.930149	0.154	1.231	89.11	272.1	798.5	506.8	0.8474	0.88	42.53	-32	8.3	6.5	7.2	6.1	8.4	0.988095	0.77381	0.857143	0.72619	0
1354	2014-11-23	AR-V	51	Tierra del Fuego bog	-54.7404	-67.8781	C	mountain valley	Sphagnum spp.	natural bog	0	Haru2B1	2.7	0.0682	1	0.0649694	13.6628	0.887661	0.147	10.922	108.28	432.62	873.6	761.96	0.8433	0.62	42.97	-32	8.3	6.5	7.2	6.1	8.4	0.988095	0.77381	0.857143	0.72619	0
1355	2014-11-23	AR-V	51	Tierra del Fuego bog	-54.7404	-67.8781	C	mountain valley	Sphagnum spp.	natural bog	0	Haru2C1	2.72	0.0766	1	0.0647671	12.0548	0.780757	0.065	1.631	77.55	418.4	791.4	465.14	0.846	0.87	42.03	-32	8.3	6.5	7.2	6.1	8.4	0.988095	0.77381	0.857143	0.72619	0
1356	2014-11-23	AR-V	51	Tierra del Fuego bog	-54.7404	-67.8781	C	mountain valley	Sphagnum spp.	natural bog	0	Haru3A1	2.92	0.0816	1	0.0683286	11.2549	0.769031	0.123	8.208	97.88	301.34	1345.9	958.07	0.8008	0.49	41.09	-11.9	6.6	6.8	6.9	6.3	8.4	0.785714	0.809524	0.821429	0.75	0
1357	2014-11-23	AR-V	51	Tierra del Fuego bog	-54.7404	-67.8781	C	mountain valley	Sphagnum spp.	natural bog	0	Haru3B1	2.95	0.0567	1	0.0654006	16.6367	1.08805	0.088	1.675	48.36	383.98	1600.7	1223.66	0.8376	0.58	40.34	-11.9	6.6	6.8	6.9	6.3	8.4	0.785714	0.809524	0.821429	0.75	0
1358	2014-11-23	AR-V	51	Tierra del Fuego bog	-54.7404	-67.8781	C	mountain valley	Sphagnum spp.	natural bog	0	Haru3C1	3.14	0.0519	1	0.0605869	18.2678	1.10679	0.193	2.41	20.86	111.45	2146.6	1215.69	0.8219	0.87	42.03	-11.9	6.6	6.8	6.9	6.3	8.4	0.785714	0.809524	0.821429	0.75	0
1359	2014-11-23	AR-V	51	Tierra del Fuego bog	-54.7404	-67.8781	C	mountain valley	Sphagnum spp.	natural bog	0	Haru3B1	2.95	0.0567	1	0.0654006	16.6367	1.08805	0.088	1.675	48.36	383.98	1600.7	1223.66	0.8376	0.58	40.34	-11.7	7.2	6.5	6.8	6.3	8.4	0.857143	0.77381	0.809524	0.75	0
1360	2014-11-23	AR-V	51	Tierra del Fuego bog	-54.7404	-67.8781	C	mountain valley	Sphagnum spp.	natural bog	0	Haru3C1	3.14	0.0519	1	0.0605869	18.2678	1.10679	0.193	2.41	20.86	111.45	2146.6	1215.69	0.8219	0.93	40.83	-11.7	7.2	6.5	6.8	6.3	8.4	0.857143	0.77381	0.809524	0.75	0
1361	2014-11-23	AR-V	51	Tierra del Fuego bog	-54.7404	-67.8781	C	mountain valley	Sphagnum spp.	natural bog	0	Haru4A1	3.04	0.0629	1	0.0681627	14.8983	1.01551	0.159	2.305	112.88	411.37	1276.7	1137.02	0.8028	0.63	40.22	-17.2	8.1	8.3	8.5	7.6	8.4	0.964286	0.988095	1.0119	0.904762	0
1362	2014-11-23	AR-V	51	Tierra del Fuego bog	-54.7404	-67.8781	C	mountain valley	Sphagnum spp.	natural bog	0	Haru4B1	2.94	0.0616	1	0.0665159	15.2338	1.01329	0.081	9.329	38.23	179.82	1357.3	1321.03	0.8232	0.83	39.58	-17.2	8.1	8.3	8.5	7.6	8.4	0.964286	0.988095	1.0119	0.904762	0
1363	2014-11-23	AR-V	51	Tierra del Fuego bog	-54.7404	-67.8781	C	mountain valley	Sphagnum spp.	natural bog	0	Haru4C1	3.1	0.0583	1	0.0672728	16.1527	1.08663	0.086	4.976	31.78	257.51	1197.1	1181.34	0.8137	0.93	40.83	-17.2	8.1	8.3	8.5	7.6	8.4	0.964286	0.988095	1.0119	0.904762	0
1364	2014-11-23	AR-V	51	Tierra del Fuego bog	-54.7404	-67.8781	C	mountain valley	Sphagnum spp.	natural bog	0	Haru5A1	2.84	0.0588	1	0.0654235	16.0068	1.04722	0.085	9.099	86.14	742.28	1627.1	1259.24	0.8373	0.76	39.35	-30	6.4	5.2	5.8	4.8	8.4	0.761905	0.619048	0.690476	0.571429	0
1365	2014-11-23	AR-V	51	Tierra del Fuego bog	-54.7404	-67.8781	C	mountain valley	Sphagnum spp.	natural bog	0	Haru5B1	3.21	0.0632	1	0.0701988	14.8228	1.04054	0.316	12.176	50.74	547.62	2600.1	609.08	0.7789	0.7	38.19	-30	6.4	5.2	5.8	4.8	8.4	0.761905	0.619048	0.690476	0.571429	0
1366	2014-11-23	AR-V	51	Tierra del Fuego bog	-54.7404	-67.8781	C	mountain valley	Sphagnum spp.	natural bog	0	Haru5C1	3.76	0.0583	1	0.0638031	16.1527	1.03059	0.343	0.686	47.83	270.42	6153.9	1082.63	0.7795	0.76	38.97	-30	6.4	5.2	5.8	4.8	8.4	0.761905	0.619048	0.690476	0.571429	0
1367	2014-11-23	AR-V	51	Tierra del Fuego bog	-54.7404	-67.8781	C	mountain valley	Sphagnum spp.	natural bog	0	Haru5A1	2.84	0.0588	1	0.0654235	16.0068	1.04722	0.085	9.099	86.14	742.28	1627.1	1259.24	0.8373	0.76	39.35	-29.9	7.4	5	5.7	4.6	8.4	0.880952	0.595238	0.678571	0.547619	0
1368	2014-11-24	AR-V	51	Tierra del Fuego bog	-54.7404	-67.8781	C	mountain valley	Sphagnum spp.	natural bog	0	Haru1B1	2.68	0.1221	1	0.0946875	7.19001	0.680804	0.082	132.092	283.77	283.6	572.5	355.67	0.7322	1.8	38.92	-26	6.7	6.2	6.6	5.8	8.4	0.797619	0.738095	0.785714	0.690476	0
1369	2014-11-24	AR-V	51	Tierra del Fuego bog	-54.7404	-67.8781	C	mountain valley	Sphagnum spp.	natural bog	0	Haru1C1	2.77	0.154	1	0.108473	5.49351	0.595896	49.087	24.609	204.82	258.11	598.3	337.79	0.6357	0.74	42.85	-26	6.7	6.2	6.6	5.8	8.4	0.797619	0.738095	0.785714	0.690476	34.0049
1370	2014-11-24	AR-V	51	Tierra del Fuego bog	-54.7404	-67.8781	C	mountain valley	Sphagnum spp.	natural bog	0	Haru2A1	2.78	0.065	1	0.0646627	14.3846	0.930149	0.154	1.231	89.11	272.1	798.5	506.8	0.8474	0.88	42.53	-31.4	7.1	6.4	6.6	6	8.4	0.845238	0.761905	0.785714	0.714286	-6.19155
1371	2014-11-24	AR-V	51	Tierra del Fuego bog	-54.7404	-67.8781	C	mountain valley	Sphagnum spp.	natural bog	0	Haru2B1	2.7	0.0682	1	0.0649694	13.6628	0.887661	0.147	10.922	108.28	432.62	873.6	761.96	0.8433	0.62	42.97	-31.4	7.1	6.4	6.6	6	8.4	0.845238	0.761905	0.785714	0.714286	0
1372	2014-11-24	AR-V	51	Tierra del Fuego bog	-54.7404	-67.8781	C	mountain valley	Sphagnum spp.	natural bog	0	Haru2C1	2.72	0.0766	1	0.0647671	12.0548	0.780757	0.065	1.631	77.55	418.4	791.4	465.14	0.846	0.87	42.03	-31.4	7.1	6.4	6.6	6	8.4	0.845238	0.761905	0.785714	0.714286	0
1373	2014-11-24	AR-V	51	Tierra del Fuego bog	-54.7404	-67.8781	C	mountain valley	Sphagnum spp.	natural bog	0	Haru3B1	2.95	0.0567	1	0.0654006	16.6367	1.08805	0.088	1.675	48.36	383.98	1600.7	1223.66	0.8376	0.58	40.34	-12.4	6.5	6.6	6.6	6.3	8.4	0.77381	0.785714	0.785714	0.75	0
1374	2014-11-24	AR-V	51	Tierra del Fuego bog	-54.7404	-67.8781	C	mountain valley	Sphagnum spp.	natural bog	0	Haru3C1	3.14	0.0519	1	0.0605869	18.2678	1.10679	0.193	2.41	20.86	111.45	2146.6	1215.69	0.8219	0.93	40.83	-12.4	6.5	6.6	6.6	6.3	8.4	0.77381	0.785714	0.785714	0.75	0
1375	2014-11-24	AR-V	51	Tierra del Fuego bog	-54.7404	-67.8781	C	mountain valley	Sphagnum spp.	natural bog	0	Haru4A1	3.04	0.0629	1	0.0681627	14.8983	1.01551	0.159	2.305	112.88	411.37	1276.7	1137.02	0.8028	0.63	40.22	-17.2	8	7.9	8.1	7.8	8.4	0.952381	0.940476	0.964286	0.928571	0
1376	2014-11-24	AR-V	51	Tierra del Fuego bog	-54.7404	-67.8781	C	mountain valley	Sphagnum spp.	natural bog	0	Haru4C1	3.1	0.0583	1	0.0672728	16.1527	1.08663	0.086	4.976	31.78	257.51	1197.1	1181.34	0.8137	0.76	38.97	-17.2	8	7.9	8.1	7.8	8.4	0.952381	0.940476	0.964286	0.928571	0
1377	2014-11-19	AR-V	52	Tierra del Fuego fen	-54.7404	-67.8781	C	lowland	grasses	natural fen	0	Vega1A1	4.76	0.1156		0.135878	7.65052	1.03954	0.346	19.121	103.04	215.43	3815.7	406.36	0.8013	2.77	44.01	-2.9	7.6	7.6	7.9	7.2	8.4	0.904762	0.904762	0.940476	0.857143	0
1378	2014-11-19	AR-V	52	Tierra del Fuego fen	-54.7404	-67.8781	C	lowland	grasses	natural fen	0	Vega1B1	4.87	0.133		0.135381	6.5188	0.882524	0.15	11.13	129.17	272.79	3805	459.09	0.8044	3.08	53.6	-2.9	7.6	7.6	7.9	7.2	8.4	0.904762	0.904762	0.940476	0.857143	0
1379	2014-11-19	AR-V	52	Tierra del Fuego fen	-54.7404	-67.8781	C	lowland	grasses	natural fen	0	Vega1C1	5.12	0.1371		0.135975	6.29395	0.855819	0.182	14.255	88.9	275.71	4461.8	640.61	0.8007	2.84	44.01	-2.9	7.6	7.6	7.9	7.2	8.4	0.904762	0.904762	0.940476	0.857143	0
1380	2014-11-19	AR-V	52	Tierra del Fuego fen	-54.7404	-67.8781	C	lowland	grasses	natural fen	0	Vega1A1	4.76	0.1156		0.135878	7.65052	1.03954	0.346	19.121	103.04	215.43	3815.7	406.36	0.8013	2.77	44.01	-3.3	8.6	7.6	8.1	7.1	8.4	1.02381	0.904762	0.964286	0.845238	0
1381	2014-11-19	AR-V	52	Tierra del Fuego fen	-54.7404	-67.8781	C	lowland	grasses	natural fen	0	Vega1B1	4.87	0.133		0.135381	6.5188	0.882524	0.15	11.13	129.17	272.79	3805	459.09	0.8044	3.08	53.6	-3.3	8.6	7.6	8.1	7.1	8.4	1.02381	0.904762	0.964286	0.845238	0
1382	2014-11-19	AR-V	52	Tierra del Fuego fen	-54.7404	-67.8781	C	lowland	grasses	natural fen	0	Vega1C1	5.12	0.1371		0.135975	6.29395	0.855819	0.182	14.255	88.9	275.71	4461.8	640.61	0.8007	3.26	44.26	-3.3	8.6	7.6	8.1	7.1	8.4	1.02381	0.904762	0.964286	0.845238	0
1383	2014-11-19	AR-V	52	Tierra del Fuego fen	-54.7404	-67.8781	C	lowland	grasses	natural fen	0	Vega2A1	5.29	0.1532		0.13721	5.52742	0.758419	0.196	14.821	74.37	193.81	5059	670.64	0.7931	3	45.94	-10.2	7.3	7.4	7.5	6.9	8.4	0.869048	0.880952	0.892857	0.821429	0
1384	2014-11-19	AR-V	52	Tierra del Fuego fen	-54.7404	-67.8781	C	lowland	grasses	natural fen	0	Vega2B1	5.41	0.1561		0.134336	5.40615	0.726238	2.306	20.141	90.09	264.34	4482.8	738.55	0.811	2.86	40.15	-10.2	7.3	7.4	7.5	6.9	8.4	0.869048	0.880952	0.892857	0.821429	0
1385	2014-11-19	AR-V	52	Tierra del Fuego fen	-54.7404	-67.8781	C	lowland	grasses	natural fen	0	Vega2C1	5.47	0.1638		0.152286	5.10501	0.777421	5.829	24.447	105.92	227.72	4036.1	570.14	0.7103	3.26	44.26	-10.2	7.3	7.4	7.5	6.9	8.4	0.869048	0.880952	0.892857	0.821429	0
1386	2014-11-19	AR-V	52	Tierra del Fuego fen	-54.7404	-67.8781	C	lowland	grasses	natural fen	0	Vega2A1	5.29	0.1532		0.13721	5.52742	0.758419	0.196	14.821	74.37	193.81	5059	670.64	0.7931	3	45.94	-12	8.1	7.3	7.5	6.9	8.4	0.964286	0.869048	0.892857	0.821429	0
1387	2014-11-19	AR-V	52	Tierra del Fuego fen	-54.7404	-67.8781	C	lowland	grasses	natural fen	0	Vega2B1	5.41	0.1561		0.134336	5.40615	0.726238	2.306	20.141	90.09	264.34	4482.8	738.55	0.811	2.86	40.15	-12	8.1	7.3	7.5	6.9	8.4	0.964286	0.869048	0.892857	0.821429	0
1388	2014-11-19	AR-V	52	Tierra del Fuego fen	-54.7404	-67.8781	C	lowland	grasses	natural fen	0	Vega2C1	5.47	0.1638		0.152286	5.10501	0.777421	5.829	24.447	105.92	227.72	4036.1	570.14	0.7103	2.81	42.14	-12	8.1	7.3	7.5	6.9	8.4	0.964286	0.869048	0.892857	0.821429	0
1389	2014-11-19	AR-V	52	Tierra del Fuego fen	-54.7404	-67.8781	C	lowland	grasses	natural fen	0	Vega3A1	5.6	0.1372		0.150075	6.28863	0.943769	0.182	15.165	68.35	181.25	4014.5	545.31	0.7214	3.24	40.87	-6.5	7.6	7.7	7.8	7.4	8.4	0.904762	0.916667	0.928571	0.880952	0
1390	2014-11-19	AR-V	52	Tierra del Fuego fen	-54.7404	-67.8781	C	lowland	grasses	natural fen	0	Vega3B1	5.41	0.1438		0.145067	5.9541	0.863746	3.964	18.36	117.71	339.62	4338.6	622.82	0.7478	3.58	42.6	-6.5	7.6	7.7	7.8	7.4	8.4	0.904762	0.916667	0.928571	0.880952	0
1391	2014-11-19	AR-V	52	Tierra del Fuego fen	-54.7404	-67.8781	C	lowland	grasses	natural fen	0	Vega3C1	5.42	0.1463		0.141717	5.83527	0.826959	6.186	19.994	75.62	198.8	5998.2	708.39	0.7665	2.81	42.14	-6.5	7.6	7.7	7.8	7.4	8.4	0.904762	0.916667	0.928571	0.880952	0
1392	2014-11-19	AR-V	52	Tierra del Fuego fen	-54.7404	-67.8781	C	lowland	grasses	natural fen	0	Vega3A1	5.6	0.1372		0.150075	6.28863	0.943769	0.182	15.165	68.35	181.25	4014.5	545.31	0.7214	3.24	40.87	-9.2	8.2	7.6	7.9	7.3	8.4	0.97619	0.904762	0.940476	0.869048	0
1393	2014-11-19	AR-V	52	Tierra del Fuego fen	-54.7404	-67.8781	C	lowland	grasses	natural fen	0	Vega3B1	5.41	0.1438		0.145067	5.9541	0.863746	3.964	18.36	117.71	339.62	4338.6	622.82	0.7478	3.58	42.6	-9.2	8.2	7.6	7.9	7.3	8.4	0.97619	0.904762	0.940476	0.869048	0
1394	2014-11-19	AR-V	52	Tierra del Fuego fen	-54.7404	-67.8781	C	lowland	grasses	natural fen	0	Vega3C1	5.42	0.1463		0.141717	5.83527	0.826959	6.186	19.994	75.62	198.8	5998.2	708.39	0.7665	2.65	45.34	-9.2	8.2	7.6	7.9	7.3	8.4	0.97619	0.904762	0.940476	0.869048	0
1395	2014-11-19	AR-V	52	Tierra del Fuego fen	-54.7404	-67.8781	C	lowland	grasses	natural fen	0	Vega4A1	5.57	0.1307		0.142598	6.65111	0.948434	0.115	13.466	100.82	223.69	3440.9	427.93	0.7615	2.67	42.37	-9.9	8.6	7.5	7.8	7.1	8.4	1.02381	0.892857	0.928571	0.845238	0
1396	2014-11-19	AR-V	52	Tierra del Fuego fen	-54.7404	-67.8781	C	lowland	grasses	natural fen	0	Vega4B1	5.5	0.1213		0.15039	7.24402	1.08943	2.144	10.43	87.99	320.61	3770.4	513.54	0.7198	2.82	46.68	-9.9	8.6	7.5	7.8	7.1	8.4	1.02381	0.892857	0.928571	0.845238	0
1397	2014-11-19	AR-V	52	Tierra del Fuego fen	-54.7404	-67.8781	C	lowland	grasses	natural fen	0	Vega4C1	5.43	0.1492		0.138988	5.70241	0.79257	0.235	10.993	85.56	181.27	3527.5	433.31	0.7824	2.65	45.34	-9.9	8.6	7.5	7.8	7.1	8.4	1.02381	0.892857	0.928571	0.845238	0
1398	2014-11-19	AR-V	52	Tierra del Fuego fen	-54.7404	-67.8781	C	lowland	grasses	natural fen	0	Vega4A1	5.57	0.1307		0.142598	6.65111	0.948434	0.115	13.466	100.82	223.69	3440.9	427.93	0.7615	2.67	42.37	-10.7	8.1	7.4	7.7	7	8.4	0.964286	0.880952	0.916667	0.833333	0
1399	2014-11-19	AR-V	52	Tierra del Fuego fen	-54.7404	-67.8781	C	lowland	grasses	natural fen	0	Vega4B1	5.5	0.1213		0.15039	7.24402	1.08943	2.144	10.43	87.99	320.61	3770.4	513.54	0.7198	2.82	46.68	-10.7	8.1	7.4	7.7	7	8.4	0.964286	0.880952	0.916667	0.833333	0
1400	2014-11-19	AR-V	52	Tierra del Fuego fen	-54.7404	-67.8781	C	lowland	grasses	natural fen	0	Vega4C1	5.43	0.1492		0.138988	5.70241	0.79257	0.235	10.993	85.56	181.27	3527.5	433.31	0.7824	2.83	42.86	-10.7	8.1	7.4	7.7	7	8.4	0.964286	0.880952	0.916667	0.833333	0
1401	2014-11-19	AR-V	52	Tierra del Fuego fen	-54.7404	-67.8781	C	lowland	grasses	natural fen	0	Vega5A1	4.87	0.1447		0.139903	5.91085	0.826948	9.155	7.255	159.92	375.63	3961.8	360.46	0.777	2.9	42.83	-19.9	5.3	5.1	5.3	4.9	8.4	0.630952	0.607143	0.630952	0.583333	0
1402	2014-11-19	AR-V	52	Tierra del Fuego fen	-54.7404	-67.8781	C	lowland	grasses	natural fen	0	Vega5B1	4.94	0.135		0.138019	6.40741	0.884344	0.926	19.106	152.62	458.1	3935.8	450.94	0.7882	3.32	42.97	-19.9	5.3	5.1	5.3	4.9	8.4	0.630952	0.607143	0.630952	0.583333	0
1403	2014-11-19	AR-V	52	Tierra del Fuego fen	-54.7404	-67.8781	C	lowland	grasses	natural fen	0	Vega5C1	5.1	0.1439		0.139529	5.94927	0.830097	0.313	10.076	131.51	407.98	4566.2	502.69	0.7792	2.83	42.86	-19.9	5.3	5.1	5.3	4.9	8.4	0.630952	0.607143	0.630952	0.583333	0
1404	2014-11-19	AR-V	52	Tierra del Fuego fen	-54.7404	-67.8781	C	lowland	grasses	natural fen	0	Vega5A1	4.87	0.1447		0.139903	5.91085	0.826948	9.155	7.255	159.92	375.63	3961.8	360.46	0.777	2.9	42.83	-20.1	5.3	5.1	5.3	4.9	8.4	0.630952	0.607143	0.630952	0.583333	0
1405	2014-11-19	AR-V	52	Tierra del Fuego fen	-54.7404	-67.8781	C	lowland	grasses	natural fen	0	Vega5B1	4.94	0.135		0.138019	6.40741	0.884344	0.926	19.106	152.62	458.1	3935.8	450.94	0.7882	3.32	42.97	-20.1	5.3	5.1	5.3	4.9	8.4	0.630952	0.607143	0.630952	0.583333	0
1406	2014-11-19	AR-V	52	Tierra del Fuego fen	-54.7404	-67.8781	C	lowland	grasses	natural fen	0	Vega5C1	5.1	0.1439		0.139529	5.94927	0.830097	0.313	10.076	131.51	407.98	4566.2	502.69	0.7792	2.84	44.01	-20.1	5.3	5.1	5.3	4.9	8.4	0.630952	0.607143	0.630952	0.583333	0
1407	2014-11-20	AR-V	52	Tierra del Fuego fen	-54.7404	-67.8781	C	lowland	grasses	natural fen	0	Vega1A1	4.76	0.1156		0.135878	7.65052	1.03954	0.346	19.121	103.04	215.43	3815.7	406.36	0.8013	2.77	44.01	-4.4	7.1	7.4	7.6	7.1	8.4	0.845238	0.880952	0.904762	0.845238	0
1408	2014-11-20	AR-V	52	Tierra del Fuego fen	-54.7404	-67.8781	C	lowland	grasses	natural fen	0	Vega1B1	4.87	0.133		0.135381	6.5188	0.882524	0.15	11.13	129.17	272.79	3805	459.09	0.8044	3.08	53.6	-4.4	7.1	7.4	7.6	7.1	8.4	0.845238	0.880952	0.904762	0.845238	0
1409	2014-11-20	AR-V	52	Tierra del Fuego fen	-54.7404	-67.8781	C	lowland	grasses	natural fen	0	Vega1C1	5.12	0.1371		0.135975	6.29395	0.855819	0.182	14.255	88.9	275.71	4461.8	640.61	0.8007	2.84	44.01	-4.4	7.1	7.4	7.6	7.1	8.4	0.845238	0.880952	0.904762	0.845238	0
1410	2014-11-20	AR-V	52	Tierra del Fuego fen	-54.7404	-67.8781	C	lowland	grasses	natural fen	0	Vega1A1	4.76	0.1156		0.135878	7.65052	1.03954	0.346	19.121	103.04	215.43	3815.7	406.36	0.8013	2.77	44.01	-5.1	9.4	7.4	7.6	7	8.4	1.11905	0.880952	0.904762	0.833333	0
1411	2014-11-20	AR-V	52	Tierra del Fuego fen	-54.7404	-67.8781	C	lowland	grasses	natural fen	0	Vega1B1	4.87	0.133		0.135381	6.5188	0.882524	0.15	11.13	129.17	272.79	3805	459.09	0.8044	3.08	53.6	-5.1	9.4	7.4	7.6	7	8.4	1.11905	0.880952	0.904762	0.833333	0
1412	2014-11-20	AR-V	52	Tierra del Fuego fen	-54.7404	-67.8781	C	lowland	grasses	natural fen	0	Vega1C1	5.12	0.1371		0.135975	6.29395	0.855819	0.182	14.255	88.9	275.71	4461.8	640.61	0.8007	3.26	44.26	-5.1	9.4	7.4	7.6	7	8.4	1.11905	0.880952	0.904762	0.833333	0
1413	2014-11-20	AR-V	52	Tierra del Fuego fen	-54.7404	-67.8781	C	lowland	grasses	natural fen	0	Vega2A1	5.29	0.1532		0.13721	5.52742	0.758419	0.196	14.821	74.37	193.81	5059	670.64	0.7931	3	45.94	-11.8	6.7	7.4	7.2	7.1	8.4	0.797619	0.880952	0.857143	0.845238	0
1414	2014-11-20	AR-V	52	Tierra del Fuego fen	-54.7404	-67.8781	C	lowland	grasses	natural fen	0	Vega2B1	5.41	0.1561		0.134336	5.40615	0.726238	2.306	20.141	90.09	264.34	4482.8	738.55	0.811	2.86	40.15	-11.8	6.7	7.4	7.2	7.1	8.4	0.797619	0.880952	0.857143	0.845238	0
1415	2014-11-20	AR-V	52	Tierra del Fuego fen	-54.7404	-67.8781	C	lowland	grasses	natural fen	0	Vega2C1	5.47	0.1638		0.152286	5.10501	0.777421	5.829	24.447	105.92	227.72	4036.1	570.14	0.7103	3.26	44.26	-11.8	6.7	7.4	7.2	7.1	8.4	0.797619	0.880952	0.857143	0.845238	0
1416	2014-11-20	AR-V	52	Tierra del Fuego fen	-54.7404	-67.8781	C	lowland	grasses	natural fen	0	Vega2A1	5.29	0.1532		0.13721	5.52742	0.758419	0.196	14.821	74.37	193.81	5059	670.64	0.7931	3	45.94	-12.7	8.9	7.3	7.5	6.9	8.4	1.05952	0.869048	0.892857	0.821429	0
1417	2014-11-20	AR-V	52	Tierra del Fuego fen	-54.7404	-67.8781	C	lowland	grasses	natural fen	0	Vega2B1	5.41	0.1561		0.134336	5.40615	0.726238	2.306	20.141	90.09	264.34	4482.8	738.55	0.811	2.86	40.15	-12.7	8.9	7.3	7.5	6.9	8.4	1.05952	0.869048	0.892857	0.821429	0
1418	2014-11-20	AR-V	52	Tierra del Fuego fen	-54.7404	-67.8781	C	lowland	grasses	natural fen	0	Vega2C1	5.47	0.1638		0.152286	5.10501	0.777421	5.829	24.447	105.92	227.72	4036.1	570.14	0.7103	2.81	42.14	-12.7	8.9	7.3	7.5	6.9	8.4	1.05952	0.869048	0.892857	0.821429	0
1419	2014-11-20	AR-V	52	Tierra del Fuego fen	-54.7404	-67.8781	C	lowland	grasses	natural fen	0	Vega3A1	5.6	0.1372		0.150075	6.28863	0.943769	0.182	15.165	68.35	181.25	4014.5	545.31	0.7214	3.24	40.87	-9.6	7.8	8	7.7	7.8	8.4	0.928571	0.952381	0.916667	0.928571	0
1420	2014-11-20	AR-V	52	Tierra del Fuego fen	-54.7404	-67.8781	C	lowland	grasses	natural fen	0	Vega3B1	5.41	0.1438		0.145067	5.9541	0.863746	3.964	18.36	117.71	339.62	4338.6	622.82	0.7478	3.58	42.6	-9.6	7.8	8	7.7	7.8	8.4	0.928571	0.952381	0.916667	0.928571	0
1421	2014-11-20	AR-V	52	Tierra del Fuego fen	-54.7404	-67.8781	C	lowland	grasses	natural fen	0	Vega3C1	5.42	0.1463		0.141717	5.83527	0.826959	6.186	19.994	75.62	198.8	5998.2	708.39	0.7665	2.81	42.14	-9.6	7.8	8	7.7	7.8	8.4	0.928571	0.952381	0.916667	0.928571	0
1422	2014-11-20	AR-V	52	Tierra del Fuego fen	-54.7404	-67.8781	C	lowland	grasses	natural fen	0	Vega3A1	5.6	0.1372		0.150075	6.28863	0.943769	0.182	15.165	68.35	181.25	4014.5	545.31	0.7214	3.24	40.87	-10.1	9.4	7.7	8.1	7.6	8.4	1.11905	0.916667	0.964286	0.904762	0
1423	2014-11-20	AR-V	52	Tierra del Fuego fen	-54.7404	-67.8781	C	lowland	grasses	natural fen	0	Vega3B1	5.41	0.1438		0.145067	5.9541	0.863746	3.964	18.36	117.71	339.62	4338.6	622.82	0.7478	3.58	42.6	-10.1	9.4	7.7	8.1	7.6	8.4	1.11905	0.916667	0.964286	0.904762	0
1424	2014-11-20	AR-V	52	Tierra del Fuego fen	-54.7404	-67.8781	C	lowland	grasses	natural fen	0	Vega3C1	5.42	0.1463		0.141717	5.83527	0.826959	6.186	19.994	75.62	198.8	5998.2	708.39	0.7665	2.65	45.34	-10.1	9.4	7.7	8.1	7.6	8.4	1.11905	0.916667	0.964286	0.904762	0
1425	2014-11-20	AR-V	52	Tierra del Fuego fen	-54.7404	-67.8781	C	lowland	grasses	natural fen	0	Vega4A1	5.57	0.1307		0.142598	6.65111	0.948434	0.115	13.466	100.82	223.69	3440.9	427.93	0.7615	2.67	42.37	-10.6	7.9	7.4	7.3	6.9	8.4	0.940476	0.880952	0.869048	0.821429	0
1426	2014-11-20	AR-V	52	Tierra del Fuego fen	-54.7404	-67.8781	C	lowland	grasses	natural fen	0	Vega4B1	5.5	0.1213		0.15039	7.24402	1.08943	2.144	10.43	87.99	320.61	3770.4	513.54	0.7198	2.82	46.68	-10.6	7.9	7.4	7.3	6.9	8.4	0.940476	0.880952	0.869048	0.821429	0
1427	2014-11-20	AR-V	52	Tierra del Fuego fen	-54.7404	-67.8781	C	lowland	grasses	natural fen	0	Vega4C1	5.43	0.1492		0.138988	5.70241	0.79257	0.235	10.993	85.56	181.27	3527.5	433.31	0.7824	2.65	45.34	-10.6	7.9	7.4	7.3	6.9	8.4	0.940476	0.880952	0.869048	0.821429	0
1428	2014-11-20	AR-V	52	Tierra del Fuego fen	-54.7404	-67.8781	C	lowland	grasses	natural fen	0	Vega4A1	5.57	0.1307		0.142598	6.65111	0.948434	0.115	13.466	100.82	223.69	3440.9	427.93	0.7615	2.67	42.37	-11.4	10.3	7.6	8.1	7.2	8.4	1.22619	0.904762	0.964286	0.857143	0
1429	2014-11-20	AR-V	52	Tierra del Fuego fen	-54.7404	-67.8781	C	lowland	grasses	natural fen	0	Vega4B1	5.5	0.1213		0.15039	7.24402	1.08943	2.144	10.43	87.99	320.61	3770.4	513.54	0.7198	2.82	46.68	-11.4	10.3	7.6	8.1	7.2	8.4	1.22619	0.904762	0.964286	0.857143	0
1430	2014-11-20	AR-V	52	Tierra del Fuego fen	-54.7404	-67.8781	C	lowland	grasses	natural fen	0	Vega4C1	5.43	0.1492		0.138988	5.70241	0.79257	0.235	10.993	85.56	181.27	3527.5	433.31	0.7824	2.83	42.86	-11.4	10.3	7.6	8.1	7.2	8.4	1.22619	0.904762	0.964286	0.857143	0
1431	2014-11-20	AR-V	52	Tierra del Fuego fen	-54.7404	-67.8781	C	lowland	grasses	natural fen	0	Vega5A1	4.87	0.1447		0.139903	5.91085	0.826948	9.155	7.255	159.92	375.63	3961.8	360.46	0.777	2.9	42.83	-19.7	5.7	5.3	5.4	5.1	8.4	0.678571	0.630952	0.642857	0.607143	0
1432	2014-11-20	AR-V	52	Tierra del Fuego fen	-54.7404	-67.8781	C	lowland	grasses	natural fen	0	Vega5B1	4.94	0.135		0.138019	6.40741	0.884344	0.926	19.106	152.62	458.1	3935.8	450.94	0.7882	3.32	42.97	-19.7	5.7	5.3	5.4	5.1	8.4	0.678571	0.630952	0.642857	0.607143	0
1433	2014-11-20	AR-V	52	Tierra del Fuego fen	-54.7404	-67.8781	C	lowland	grasses	natural fen	0	Vega5C1	5.1	0.1439		0.139529	5.94927	0.830097	0.313	10.076	131.51	407.98	4566.2	502.69	0.7792	2.83	42.86	-19.7	5.7	5.3	5.4	5.1	8.4	0.678571	0.630952	0.642857	0.607143	0
1434	2014-11-20	AR-V	52	Tierra del Fuego fen	-54.7404	-67.8781	C	lowland	grasses	natural fen	0	Vega5A1	4.87	0.1447		0.139903	5.91085	0.826948	9.155	7.255	159.92	375.63	3961.8	360.46	0.777	2.9	42.83	-21.2	5.7	5.2	5.4	5	8.4	0.678571	0.619048	0.642857	0.595238	0
1435	2014-11-20	AR-V	52	Tierra del Fuego fen	-54.7404	-67.8781	C	lowland	grasses	natural fen	0	Vega5B1	4.94	0.135		0.138019	6.40741	0.884344	0.926	19.106	152.62	458.1	3935.8	450.94	0.7882	3.32	42.97	-21.2	5.7	5.2	5.4	5	8.4	0.678571	0.619048	0.642857	0.595238	0
1436	2013-06-19	UG	53	Uganda drained fen 1	-1.1202	29.8957	A	mountain valley	bare soil	arable	3	KC 1-10	3.97	0.3322	5	0.199641	2.01023	0.401325	65.949	0.467	5.15	120.09	941.2	204.55	0.73643	2.85	40.82	-73	19.8	17.9	17.1	17.6	22	0.9	0.813636	0.777273	0.8	850.955
1437	2013-06-19	UG	53	Uganda drained fen 1	-1.1202	29.8957	A	mountain valley	bare soil	arable	3	KC 2-10	4.24	0.1212	1	0.126005	7.25083	0.913643	1.691	127.463	1.61	33.38	3867.3	870.43	0.385208	1.79	21.66	-7.5	19.7	17.5	17.4	17.3	22	0.895455	0.795455	0.790909	0.786364	623.838
1438	2013-06-19	UG	53	Uganda drained fen 1	-1.1202	29.8957	A	mountain valley	bare soil	arable	3	KC 3-10	3.9	0.3231	3	0.294112	2.09502	0.616171	107.726	0.743	4.15	122.96	1009.7	191.47	0.346897	1.65	19.57	-73	19.8	17.9	17.1	17.6	22	0.9	0.813636	0.777273	0.8	1055.36
1439	2013-06-20	UG	53	Uganda drained fen 1	-1.1202	29.8957	A	mountain valley	bare soil	arable	3	KC 1-10	3.97	0.3322	5	0.199641	2.01023	0.401325	65.949	0.467	5.15	120.09	941.2	204.55	0.73643	2.85	40.82	-73	16.8	18.1	18.3	17.5	22	0.763636	0.822727	0.831818	0.795455	867.275
1440	2013-06-20	UG	53	Uganda drained fen 1	-1.1202	29.8957	A	mountain valley	bare soil	arable	3	KC 2-10	4.24	0.1212	1	0.126005	7.25083	0.913643	1.691	127.463	1.61	33.38	3867.3	870.43	0.385208	1.79	21.66	-7.5	15.3	17.3	17.5	17.4	22	0.695455	0.786364	0.795455	0.790909	84.7162
1441	2013-06-20	UG	53	Uganda drained fen 1	-1.1202	29.8957	A	mountain valley	bare soil	arable	3	KC 3-10	3.9	0.3231	3	0.294112	2.09502	0.616171	107.726	0.743	4.15	122.96	1009.7	191.47	0.346897	1.65	19.57	-73	16.8	18.1	18.3	17.5	22	0.763636	0.822727	0.831818	0.795455	778.209
1442	2013-06-20	UG	53	Uganda drained fen 1	-1.1202	29.8957	A	mountain valley	bare soil	arable	3	KC 1-10	3.97	0.3322	5	0.199641	2.01023	0.401325	65.949	0.467	5.15	120.09	941.2	204.55	0.73643	2.85	40.82	-73	18.7	18.9	18.9	18	22	0.85	0.859091	0.859091	0.818182	854.548
1443	2013-06-20	UG	53	Uganda drained fen 1	-1.1202	29.8957	A	mountain valley	bare soil	arable	3	KC 2-10	4.24	0.1212	1	0.126005	7.25083	0.913643	1.691	127.463	1.61	33.38	3867.3	870.43	0.385208	1.79	21.66	-7.5	18.6	17.2	17.3	17.3	22	0.845455	0.781818	0.786364	0.786364	223.289
1444	2013-06-20	UG	53	Uganda drained fen 1	-1.1202	29.8957	A	mountain valley	bare soil	arable	3	KC 3-10	3.9	0.3231	5	0.220612	2.09502	0.462185	107.726	0.743	4.15	122.96	1009.7	191.47	0.660723	3.07	36.69	-73	18.7	18.9	18.9	18	22	0.85	0.859091	0.859091	0.818182	860.855
1445	2013-06-22	UG	53	Uganda drained fen 1	-1.1202	29.8957	A	mountain valley	bare soil	arable	3	RC 1-10	5.34	0.2898	5	0.201449	2.45066	0.493682	122.267	5.78	118.22	269.82	4050.5	4929.64	0.729281	2.49	40.43	-50	19.1	19.7	20.4	20.7	22	0.868182	0.895455	0.927273	0.940909	81.8067
1446	2013-06-22	UG	53	Uganda drained fen 1	-1.1202	29.8957	A	mountain valley	bare soil	arable	3	RC 2-10	5.06	0.1296	3	0.142688	6.71605	0.958297	1.852	4.707	64.74	127.67	3509.6	4124.04	0.760994	2.42	42.16	0	18.4	18.7	18.4	18.6	22	0.836364	0.85	0.836364	0.845455	147.783
1447	2013-06-22	UG	53	Uganda drained fen 1	-1.1202	29.8957	A	mountain valley	bare soil	arable	3	RC 3-10	4.98	0.29	5	0.220612	2.44828	0.540118	308.608	5.134	82.89	181.18	3674.3	5113.05	0.660723	3.07	36.69	-50	19.1	19.7	20.4	20.7	22	0.868182	0.895455	0.927273	0.940909	514.063
1448	2013-06-22	UG	53	Uganda drained fen 1	-1.1202	29.8957	A	mountain valley	bare soil	arable	3	RC 2-10	5.06	0.1296	3	0.142688	6.71605	0.958297	1.852	4.707	64.74	127.67	3509.6	4124.04	0.760994	2.42	42.16	0	18.4	17.9	18.2	18.6	22	0.836364	0.813636	0.827273	0.845455	149.436
1449	2013-06-22	UG	53	Uganda drained fen 1	-1.1202	29.8957	A	mountain valley	bare soil	arable	3	RC 3-10	4.98	0.29	5	0.220612	2.44828	0.540118	308.608	5.134	82.89	181.18	3674.3	5113.05	0.660723	3.07	36.69	-50	19.6	19.7	20.5	20.7	22	0.890909	0.895455	0.931818	0.940909	318.286
1450	2013-06-23	UG	53	Uganda drained fen 1	-1.1202	29.8957	A	mountain valley	bare soil	arable	3	RC 1-10	5.34	0.2898	5	0.201449	2.45066	0.493682	122.267	5.78	118.22	269.82	4050.5	4929.64	0.729281	2.49	40.43	-50	17.6	19.4	20.3	20.5	22	0.8	0.881818	0.922727	0.931818	98.8796
1451	2013-06-23	UG	54	Uganda drained fen 1	-1.1202	29.8957	A	mountain valley	bare soil	arable	3	RC 3-10	4.98	0.29	5	0.220612	2.44828	0.540118	308.608	5.134	82.89	181.18	3674.3	5113.05	0.435069	2	24.38	-50	17.6	19.4	20.3	20.5	22	0.8	0.881818	0.922727	0.931818	607.978
1452	2013-06-19	UG	54	Uganda drained fen 2	-1.12	29.8956	A	mountain valley	Cyperus spp.	pasture	2	KL 1-10	3.6	0.3789	5	0.261361	1.63922	0.428428	33.112	0.172	3.98	124.03	526.2	46.13	0.548354	2.38	30.56	-29.5	17.9	17.4	17.7	17.8	22	0.813636	0.790909	0.804545	0.809091	93.0358
1453	2013-06-19	UG	54	Uganda drained fen 2	-1.12	29.8956	A	mountain valley	Cyperus spp.	pasture	2	KL 2-10	3.82	0.2369	5	0.219606	3.22119	0.707394	0.507	14.311	4.05	119.78	1089.2	210.16	0.664023	2.79	36.87	-29.5	17.9	17.4	17.7	17.8	22	0.813636	0.790909	0.804545	0.809091	142.142
1454	2013-06-19	UG	54	Uganda drained fen 2	-1.12	29.8956	A	mountain valley	Cyperus spp.	pasture	2	KL 3-10	4	0.2152	5	0.247349	3.64684	0.902042	0.302	74.943	2.54	111.81	2375.9	329.23	0.582817	2.71	32.44	-29.5	17.9	17.4	17.7	17.8	22	0.813636	0.790909	0.804545	0.809091	321.931
1455	2013-06-19	UG	54	Uganda drained fen 2	-1.12	29.8956	A	mountain valley	Cyperus spp.	pasture	2	KS 1-10	4.01	0.3157	5	0.263505	2.16756	0.571163	71.016	47.45	3.99	110.57	2033	410.79	0.543405	2.33	30.29	-32	17.3	16.6	16.6	16.7	22	0.786364	0.754545	0.754545	0.759091	209.316
1456	2013-06-19	UG	54	Uganda drained fen 2	-1.12	29.8956	A	mountain valley	Cyperus spp.	pasture	2	KS 2-10	3.97	0.3789	5	0.217187	1.63922	0.356017	62.481	1.676	5.22	111.21	1943.3	399.68	0.672089	2.97	37.31	-32	17.3	16.6	16.6	16.7	22	0.786364	0.754545	0.754545	0.759091	120.161
1457	2013-06-19	UG	54	Uganda drained fen 2	-1.12	29.8956	A	mountain valley	Cyperus spp.	pasture	2	KS 3-10	3.91	0.3013	5	0.321167	2.31895	0.744772	40.887	0.448	2.24	110.81	1522.4	280.06	0.435069	2	24.38	-32	17.3	16.6	16.6	16.7	22	0.786364	0.754545	0.754545	0.759091	219.969
1458	2013-06-20	UG	54	Uganda drained fen 2	-1.12	29.8956	A	mountain valley	Cyperus spp.	pasture	2	KL 1-10	3.6	0.3789	5	0.261361	1.63922	0.428428	33.112	0.172	3.98	124.03	526.2	46.13	0.548354	2.38	30.56	-28.5	16.6	17.5	17.8	17.8	22	0.754545	0.795455	0.809091	0.809091	65.5953
1459	2013-06-20	UG	54	Uganda drained fen 2	-1.12	29.8956	A	mountain valley	Cyperus spp.	pasture	2	KL 2-10	3.82	0.2369	5	0.219606	3.22119	0.707394	0.507	14.311	4.05	119.78	1089.2	210.16	0.664023	2.79	36.87	-28.5	16.6	17.5	17.8	17.8	22	0.754545	0.795455	0.809091	0.809091	46.575
1460	2013-06-20	UG	54	Uganda drained fen 2	-1.12	29.8956	A	mountain valley	Cyperus spp.	pasture	2	KL 3-10	4	0.2152	5	0.247349	3.64684	0.902042	0.302	74.943	2.54	111.81	2375.9	329.23	0.582817	2.71	32.44	-28.5	16.6	17.5	17.8	17.8	22	0.754545	0.795455	0.809091	0.809091	110.1
1461	2013-06-20	UG	54	Uganda drained fen 2	-1.12	29.8956	A	mountain valley	Cyperus spp.	pasture	2	KS 2-10	3.97	0.3789	5	0.217187	1.63922	0.356017	62.481	1.676	5.22	111.21	1943.3	399.68	0.672089	2.97	37.31	-30.5	15.9	16.5	16.8	16.8	22	0.722727	0.75	0.763636	0.763636	170.82
1462	2013-06-20	UG	54	Uganda drained fen 2	-1.12	29.8956	A	mountain valley	Cyperus spp.	pasture	2	KS 3-10	3.91	0.3013	5	0.321167	2.31895	0.744772	40.887	0.448	2.24	110.81	1522.4	280.06	0.435069	2	24.38	-30.5	15.9	16.5	16.8	16.8	22	0.722727	0.75	0.763636	0.763636	173.921
1463	2013-06-20	UG	54	Uganda drained fen 2	-1.12	29.8956	A	mountain valley	Cyperus spp.	pasture	2	KL 1-10	3.6	0.3789	5	0.261361	1.63922	0.428428	33.112	0.172	3.98	124.03	526.2	46.13	0.548354	2.38	30.56	-29.5	18.1	17.6	17.9	18	22	0.822727	0.8	0.813636	0.818182	417.115
1464	2013-06-20	UG	54	Uganda drained fen 2	-1.12	29.8956	A	mountain valley	Cyperus spp.	pasture	2	KL 2-10	3.82	0.2369	5	0.219606	3.22119	0.707394	0.507	14.311	4.05	119.78	1089.2	210.16	0.664023	2.79	36.87	-29.5	18.1	17.6	17.9	18	22	0.822727	0.8	0.813636	0.818182	343.356
1465	2013-06-20	UG	54	Uganda drained fen 2	-1.12	29.8956	A	mountain valley	Cyperus spp.	pasture	2	KL 3-10	4	0.2152	5	0.247349	3.64684	0.902042	0.302	74.943	2.54	111.81	2375.9	329.23	0.582817	2.71	32.44	-29.5	18.1	17.6	17.9	18	22	0.822727	0.8	0.813636	0.818182	287.822
1466	2013-06-20	UG	54	Uganda drained fen 2	-1.12	29.8956	A	mountain valley	Cyperus spp.	pasture	2	KS 1-10	4.01	0.3157	5	0.263505	2.16756	0.571163	71.016	47.45	3.99	110.57	2033	410.79	0.543405	2.33	30.29	-30.5	17.8	16.6	16.8	16.9	22	0.809091	0.754545	0.763636	0.768182	222.938
1467	2013-06-20	UG	54	Uganda drained fen 2	-1.12	29.8956	A	mountain valley	Cyperus spp.	pasture	2	KS 2-10	3.97	0.3789	5	0.217187	1.63922	0.356017	62.481	1.676	5.22	111.21	1943.3	399.68	0.672089	2.97	37.31	-30.5	17.8	16.6	16.8	16.9	22	0.809091	0.754545	0.763636	0.768182	214.933
[truncated: 77 more rows]
